# Supplementary material for: SMRT sequencing of the full-length transcriptome of the Rhynchophorus ferrugineus (Coleoptera: Curculionidae)
Source: PeerJ. 2020 May 21;8:e9133. doi: 10.7717/peerj.9133 (PMC7246026; doi:10.7717/peerj.9133)
Supplement: Supplemental Information 1 — Generated by PacBio Iso-Seq and corrected by Illumina RNA-seq. [file peerj-08-9133-s001.zip]

Archive with 1 entries (1 files):
- R_weevil.polished_hq.fasta
