# Supplementary material for: SMRT sequencing of the full-length transcriptome of the Rhynchophorus ferrugineus (Coleoptera: Curculionidae)
Source: PeerJ. 2020 May 21;8:e9133. doi: 10.7717/peerj.9133 (PMC7246026; doi:10.7717/peerj.9133)
Supplement: Supplemental Information 1 — Generated by PacBio Iso-Seq and corrected by Illumina RNA-seq. [file peerj-08-9133-s001.zip › R_weevil.polished_hq.fasta]

>i0_HQ_Rweevil|c61/f6p0/855 isoform=c61;full_length_coverage=6;non_full_length_coverage=0;isoform_length=855
cAAACTGAAATATTATTTTTCATATAATAATTTTTAATTCCTCAAATAGCCCCTCTTAAT
TGATTAATCCTTTTTCTTTTTTTTATTATTCTGTTTATCTTATTTAATATTATAAATTAC
TTTTTATTTATTTATAAGCCATTAAAAATTAATAAAACTAAAAAATCTTTAAAAATTAAT
TGAAAATGATAATAAATCTTTTTTCTACTTTTGACCCCTCTACTAATCTAAATACTTCTC
TGAACTGAATAAGAAGATTTCTAGGCCTCTTAATTATTCCCTCAATATATTGAATTATCC
CGTCTCGAATTCAAATTCTATGAATTAATATTATTCTTATTCTACATAATGAATTTAAAA
TCTTGTTAAAAAAATACAAACTCTAAGGGAGCAACTCTTATAATAATTTCTTTATTTAGA
CTAATTTTATTCAATAATTTCTTAGGATTATTCCCCTATATTTTTACTGCTTCAAGTCAT
TTAACAATAACCTTGTCTCTCAGGCTTCCCCTATGAATAACATTTATATTATACGGATGA
ATTTTTAATACTATTCATATATTTGCCCATCTTGTACCGCAAGGAGCCCCAAATGTCCTT
CTCCCCTTTCTTGTAATTATTGAAAGTATTAGAAATTTAATTCGGCCAGGAACCTTAGCT
ATTCGGCTAACAGCCAACATAATTGCCGGCCATCTCCTAGTAACTCTAATAGGAAACTCA
GGATCTATTCTTTCCTATTTCTTTACTAAATTTTTTAATCATTGGACAAATTCTTTTATT
AATTCTAGAATCTGCTGTTGCTATTATTCAATCTTATGTTTTCACAGTATTAACAACCCT
TTATTCTAGAGAAGT
>i0_HQ_Rweevil|c69/f33p0/585 isoform=c69;full_length_coverage=33;non_full_length_coverage=0;isoform_length=585
cttcttctttcggttttgacagccgtgtatAGTAGGTGCTTTCAAGATGTTGATGCCAAA
AAAGAATAGGGTTGCGATCTACGAATACCTCTTCAAGGAGGGTGTTATGGTAGCAAAAAA
AGATTACCATGCTGCAAAACACCCTGAACTTGAAACTATTCCCAATTTAGAAATAATCAA
GGCTTTACAGTCGTTAAAATCCAAGGGATACGTAAAAGAGCAATTTGCCTGGAGGCATTA
CTACTGGTATTTGACAAACCCTGGCATTGAATATTTGCGCAACTTCTTGCATTTGCCTGC
AGAAATTGTACCTTCAACTCTTAGAAGACAAGTTAAATCTGAATCTGCCCGTCCAAGACA
AGCTGGAGGTTTAAGATCAGAAGGTGCACCAAAGGGTGCTGAGGATAGAGCAGGATACAG
GAGAACACCTGGTGGACCAGGACCTGATAAAAAAGCTGATGTTGGACCTGGAACAGGCGA
TGTTGAATTCCGTAATGGTTTTGGTAGAGGAAAACCAACATAAATTGATTTTTTAATAAT
TTAAGTTTACATAATGGAAAAAGAAGACAAATAAAATTTTATTTG
>i0_HQ_Rweevil|c70/f27p0/928 isoform=c70;full_length_coverage=27;non_full_length_coverage=0;isoform_length=928
acacaCGCACAGACGTCGGACAACGACGATTCTGACCCGAGAGATCAGAACCTTTATCGC
GGTTTCTGTTCAGCGCAAAACATAATCCGTTTTTAATCGTTGAGACGTTCGCTTTATTGT
TATCGTTCGATTGTTGTTGCCGTGGAAAAATGTCAGTGTGCTCCTACCCAGCTATTGAAG
GAAATCACGAAAATGACGACGGGGTGTGCGAAATTACACTGACCAAGCATCTGGGTCATT
CACTGCCGGAAATCGGCTCTTTAAATGATCTCGTGCGGGAGCTGAATCGTGTCTTCTCCA
GCGACAATGTAAACGTCGACTTGGTGCATTACATTATGAGGGCCTACAAGTCAAACCCGA
TAGAAGTGGAAAAAGTATGCGAAATTTGACCGTTACAGATACACCAGAAACTTAGTTGAC
GATGGTAATGGGAAGTACAACCTGATGGCGCTTTGTTGGGGTGAAGGTCACGGAGCAAGT
ATTCACGATCACGCCAACTCTCATTGTTTCATGAAAATTCTGCAGGGGTCTTTGGAGGAA
GTGAGGTACGCCTGGCCTAAAGAGAACGAACAGGAAGTGAAGGAAATCGGACGAAAAAGG
TTGAACCTGAACGATGTCTGTTACATCAACGATTCTCTGGGGTTGCACAGAGTAGAAAAC
GTGTCCAGCTATGATACTGCTATCAGTTTGCATTTATACTGCCCACCTTACGACAAGTGT
CACGTTTTCAACCAGAAAACTGGAAAGAAATCGATCGTTTCGGTTACATTTTATTCGATG
TTTGGTAAAAGAAACAAGGCATTCCGTGAATCTAAAGTCCCTGAAGATAATTAAATGGAA
TTTAATGTATCCCATACTATCTACTAAACATGTATAATCTTATAAATAAATATAGTATAA
TAAAGTATACACAGTCAACATaatatat
>i0_HQ_Rweevil|c71/f28p0/843 isoform=c71;full_length_coverage=28;non_full_length_coverage=0;isoform_length=843
acttcagcttTCTCCTTTGTGCTGTAAACATTGTGGTAGGTTTCTTGTGATTTTCGTCAG
TTATTTTCAGAATATCTTGAAAAATGGCACGTACTAAGCAAACAGCTCGTAAATCAACAG
GAGGTAAAGCTCCTCGTAAACAATTGGCTACTAAGGCAGCAAGAAAATCTGCTCCTTCAA
CTGGCGGTGTTAAAAAACCACATCGTTACCGCCCTGGTACTGTAGCTCTCCGAGAAATCA
GAAGATACCAGAAATCTACTGAATTGCTTATTAGAAAATTGCCTTTCCAGCGCCTCGTTC
GAGAAATCGCTCAAGATTTCAAAACTGATCTTCGATTCCAGTCTGCTGCTATCGGCGCTC
TACAAGAAGCCAGTGAAGCTTACCTTGTTGGTTTATTTGAAGACACAAACTTGTGTGCCA
TCCACGCTAAACGTGTGACTATTATGCCGAAAGACATCCAGTTGGCGCGTCGAATTCGTG
GAGAGAGAGCATAAGTTAGTTATAAGTGTCGCTGTATGAAATTAATTGTAGTGTTTTTTG
CCGTATTCATATAGAATGTTGAGTTCATTACAGTTTTATAAAAGTAATAAGTTTCTTTTT
TATGTTCATACAGAAGTTTTGATTTATTTCTAATTGTTTTTATGTTTTATAACATCTTCA
GAGATTTGTTGTGAGAGTCACCTTTTTGCATCTTATCATGTGTTTTCTTTTGTTTTGGAG
AATACATTTTATTATAATTTATGTAATTATTTAATTTTAACATTTAATCGTTAATATTAT
TAGAGTAGTACTTTTCCAAAACTATGTTTTGTGGTTATTAATAACTTAAATATATTTTCC
ATT
>i0_HQ_Rweevil|c93/f28p0/969 isoform=c93;full_length_coverage=28;non_full_length_coverage=0;isoform_length=969
gattttattcgtataacgagactttagAGGTAATACACTATCTAAAATACTAAATTCAGT
ATTCGTCCTCAGCGGGCAGCAGAAAGAAGCACGACCGATCCGCAGGATAAATAGCGGTGC
CGCGAAACCACGCCGTTCAGTTGTTTATTAGATTCTGAATAAAACACCACCACAAAAAAA
ATGGACCACGCCAGGATCCTCAGCCGTTTACAATCCTACGAAAGCCAGATTTCCAACAGC
AACGACACCAAATCGGACATTTCCTACCACATGATGAAGCAATCACTCCACAACATCTGG
TCGTTGGTTTACTCATCGGAGAATAGTGATTCCCGGACCAACAACATCAAAAAGGTCCAG
GAATGCCTCTCCAGCTTGGAGAAGAAAGTCACGGAGAACGAGGAGAAGAAATACCAGAAA
TATTATGGAAGGCCACATGGTATTTCACGAAGTGAAAAGTGTTGCTAGAAACTTGTACAT
CTTCTTTGCAACAGTGTGAATGATGGATGTGAGAAATTAGAATTGAATGCGATACAATAA
ATACATTATTTTCGGTTTTATTACCTTTGAAATGTATATTTTGATTTAAAATTAACAATT
GAAACATTATTTTGTTGTATTCTGTGATATTTGTTTGTTAATTTACGCAATAATTGATTA
TTATAGGAACGCTTTAATTAATATAAGTTGCATATTGCATTTGAGTTTATTTTCTTGATG
TTTTACAGCGACCACAATACAATGACATATCAAAATATAACGCATATCTGTATAGTAGGC
TATCGTATATCTATATATGTTTCATTTATATCAAAAATAATTGCTTTATTGTTGTGGATT
TAGATAAGATATGCAAATTATTATTGTGGCGTTTGTAGGATAATATACGAACGTGATATG
GAGTATGTATATTTATTTTGCTTTTAAAAAGCAGATTTTAATTATATGTTAATAAATGTT
GAGTATGCC
>i0_HQ_Rweevil|c100/f18p0/594 isoform=c100;full_length_coverage=18;non_full_length_coverage=0;isoform_length=594
GTTGGTAAACGATTTCTCCAGGCGACAAGTGCAAAAATGGTTAAGGTAGGCGATCAAATC
CCCAACGTTACTCTCTTCGAAGATCTACCCACGAACAACATAAATCTCAGAGATCTGTCC
AAAGGAAAGAAAATTATCGTTTTCGCAGTTCCTGGTGCTTTTACGCCTGGCTGTTCAAAG
ACACACTTGCCAGGATATGTCTCAAAATCTGATGAGCTAAAATCACAAGGAGTCAGTGAA
ATTATATGTGTATCAGTTAATGATCCATTCGTGATGGCAGCATGGGCCAAAGACCAGAAG
ACCTCAGGTAAAGTAAGATTGTTGGCTGATCCAAAGGCTGCTCTGGCTAACGCCATGGAT
TTAACAGTGGATATAGCTCCATTGGGAGGGGTCAGAAGCAAGAGATATTCAATGGTTGTT
GAAGATGGTAAAATCACTTCTCTTCAGGTAGAACCTGATGCTACTGGATTATCTTGTTCC
CTAGCTGATAAAATCAAATTGTAAAGTTTCCTAATCTTATAAGTAAAAGTGTTGCCCGCG
TATTGAATGTTTTTTTTTAATGTATTACTAAAATAATGCAATAAAATTTTATTT
>i0_HQ_Rweevil|c102/f23p0/555 isoform=c102;full_length_coverage=23;non_full_length_coverage=0;isoform_length=555
actctttagtttgccgctgatctATGTTGTGCAGTTCCATACCCATCCCTTAAAATCCTC
TCAACTATGGCCTTTATGATACCGGTTGTGAAAAACGAATGGGACATTTACAAATCGAAC
AAGCCGAGAAAAGTGTCGGAATCTAATTCGGTGAATTCAACGACGAACAGCCGATCGAGA
AAAATATCAGAGTGTACATCAGGATCACTGAGTAGCTCCAGCCGGCCCAAATCTATTCTC
AAGTACCAGTCGGTGCCCGACAGAATCTCGTCCACATCAAACTTCAGACGGCGGACAAGC
TCGGAATGTACGAATTCCAAGACAAAAACTAATCCCGAAAACGTCGAACTCAAACGATCA
CAGAGCTGGCTGGCCAAGTTGAAAAAATTCATGAAGAATAAAAGTGACGATGAAAGGACT
AAATCGTAAATGTAAGCGTAAATGTGACCCCTTCAATGAAGGAATGGTTATATATCTGTG
ATTTTGTGAAGTGTTTTACTTCTTTTTTATATATACTGTTAAAAGATTCACTATAAATAA
AATATCTTGTTCAAC
>i0_HQ_Rweevil|c116/f23p0/784 isoform=c116;full_length_coverage=23;non_full_length_coverage=0;isoform_length=784
atatgcagtgaaTTAACTTCCAGATTTACTTACATTGATTTTAATTTTGCGGAAAATCTT
ATTCAACAACAATAAAAAATGGCAGAGGCATCGACTCCAGAATTACAAAAAGCTTTGAAG
TTAAAAGATATAGAAATAGCAAATTTAAAGGAGAAAATATCCTTGCTTGAAATGGATGTA
GGCCAGGCTCAAAAACTGAAAGCTCAAAGAAGCAAGGAAAATTTAGAAATACAAGCTCTA
AAAACACAATCTGAAGGAATTCTGACTAAAGCTAAAGCGATGATTTTTGAAAACACTAAA
GTTATTAAGAATCAGGAGTTGCAAATTGAAGCTCTAGCTGCACAAAATGAAAGTTTAAAA
GATGTGGTAAGAATTACCAAGGATTTGTTGGAAATAAGAAATTTGGAAGTAACCCAGTTG
GAAGAGAAAATGAATTGTATGGATGAAAGAATGAAAGCTGACAAGGAAAAACAGGCTCTT
TTGCATAAAAAATTGGAAACAATGATAAGGCATAATGGCGAATTGAAGAGGGAATATGAA
GCACAACTGTGTTTATTTAATGCTTTGAGACAGAGGTATAATGAACGTGAACTAGCACAA
GGAGTACTGGATGACTTGAGGAGAGATGTAGCAAATGAAGTAAATCAAAATGGATCTGCT
AATGGTGAATCAAACGAAACTTCACCAGAGTAATATCACCTTAAAGAGGTGTAAATATAT
CTTAACAATATGAAATATGATACTGATTGGTTTTTTAAATTTTGTTAAAATATATTAATA
AAAT
>i0_HQ_Rweevil|c130/f3p0/601 isoform=c130;full_length_coverage=3;non_full_length_coverage=0;isoform_length=601
attcgaatacggtggttgtttctaagaggatccctcctagaccacttTGTTTTTACGATC
CGACCAGGTCGACTAAATAGTTCAAAATGCCTTTCAAGCCAGTAGAAAACCCAAAATGCC
CCAAATGCCAAAAATCCGTCTACGCCGCTGAAGAACGCGTAGCTGGTGGATACAAATTCC
ACAAGTCTTGCTTCAAATGCGGTCTCTGCGGAAAATTCTTAGATTCCACCAACGTCACCG
AACACGAAGCTGAATTGTACTGCAAAAACTGCCATGCTCGCAAATACGGACCCAAAGGTT
ACGGATTTGGCGGTGGTGCTGGATGCCTTAGCATGGACACTGGTGCCCATCTCCAAGGTA
ACTAACTGAATCGACCAAAGGATTATGGGACGACCGAGCAATACCATCAGAAAGTGTCGT
CATCACACCTTTTCTTTTCATCCATCCAAAGTTATAATTTATTTATTTATGATACATTAT
ACTATTTATATAGATTTATTATTTAGAGTAATTTAATACTTATATTTCGTTTTACATAAG
ATTCGATTATTATTTTGTAATAAGCGGATTAGAATCAAACAATAATAATAAACTTAAAAT
T
>i0_HQ_Rweevil|c133/f27p0/615 isoform=c133;full_length_coverage=27;non_full_length_coverage=0;isoform_length=615
acatcgttgaaatccaagtcttTTAAAGGTTACGCGTCCATTAAGTGTCATCAAGCCAAT
TGTGTGAAAATGGGGGATAAACTAAAACCGTCAGAAATGGAGACATTGGAATTTGCGATG
GAAGTATATGGTGGTGATGATAAAATTATTGACGCCAAAGATCTGGGCCTAATCTGTAGG
GCTTTGAATTGTAATCCGAGTTTAGAGACATTAGAAAAAATGGGCGCTACGAAAAAACCA
GGAGAAAAGAAAATGAAGATGGACGAAATTCTTCCGATCATACTGGAATTAAGGAAACAG
AAGAAGGACGAGGGCTGTTATGAGGACTTTGTCGAGTGTCTGAAATTATACGATAAGGCA
GGTGACGGTCATATGATGGCAGCTGAGTTGCCTCATATGTTACTTTCGCTGGGTGAAAAA
TTAACGGAACCTGAGGTAGAAGAACTGTTGGAGGACTGTTTAGATGAGGAAGATGATGAA
GGCCAAATAATTTATGATCCATTCTTACGTAGAATGTGTGAGTTGGACCCTCCTTTAAAG
AAGAAGAAGAAATAAACACGTTATTACTAAAATGTATTATATTGAGTTAAAAGAAAATAT
ACAGCAATAACTATC
>i0_HQ_Rweevil|c134/f22p0/677 isoform=c134;full_length_coverage=22;non_full_length_coverage=0;isoform_length=677
atacactacGCTACAAACTTGAAGAAAAAGTATTGAAGAACGTTTATTTTTACTTATTTT
TTGACCGTTTCAGTTTTGGTTGCTCTCTCGACAGAATTAAAATGAAGTTCGTTGTTCTGT
TGTGTGTCGTTTTGTTGCTAGTAACGGTTGCGTCAAGCAAAAAACATCAAAAAAACAACG
AGGTAACGCCTAAAAAAGCTTTCAAGGAATGCCAAAAAAATGCAGCCACTCGCATAGATA
AACAGGCCGTTAAAAAATACAAGAAGAAGGAAGTGGACACTATGCCACAAAATTACGGAG
AGCATCTTTTATGCGTTTACAAAGCAATTGGATTGATTGGTGAGAATGGAACCGTGAATC
AAGATGCTCTAAAGAAGAAAATAAGTAAAAAAGCGCAGGCAGGACAAAATGTCGATACTT
TGTTGCAGGAGTGCGGTGCCGTGAAGGCAGACCCGAAACAAACAGCCATTGATATGGACT
CCTGCTTAATAAAGAACAACCTCTAAACACCCGAACAAAATAAACGTTCTTCTATTATTT
CGGTTTTGAGTCGTGTATTTTAAGTCGTTAGGCAACCAGAACTCAAATATCATTCCAATA
TGCATCGTGCCAAATATATTTATAAGTTTCAGTTGTATAGTTCTGTAGTATTTAATACAC
ATTAATAAAATTCAAAC
>i0_HQ_Rweevil|c135/f6p0/507 isoform=c135;full_length_coverage=6;non_full_length_coverage=0;isoform_length=507
ataataagaaatttaatttttattaatatttTTAGAAAATTTTTTATTTATTTTTCTTAA
ACATCCCCTATCTATAGGAGGAATATTACTCATTCAAACCATTACAGTCAGACTTTTAAC
TGGTTTATTTTTTTCTAATTTTTGATTTTCTTATATTCTTTTTATTATTATAATTGGAGG
TATGCTAGTTCTTTTTCTTTACATAACTAGAGTAGCAAGAGATGAAAAATTCAAATATAA
TAAATTACTTCTTTTACCCCTAGGATTTATAGCTTGCTCTCTTTTTCTAAATTTATTTTT
AGATGACTTTTTTACTATAAAAATAAGAATCCAGCATAGATTTTGAAATGAAAGATTAAG
AATAAAATCTAATTTTTATTTTTTAACAAAATATATCTATTTTCCTAATAGACTACTAAT
AATACTATTAATAATCTATCTTTTTTTTACATTAATTTTAGTAGTTAAACTCACTGACCT
ATATTTAGGACCTCTTCGACAAAAATT
>i0_HQ_Rweevil|c136/f20p0/660 isoform=c136;full_length_coverage=20;non_full_length_coverage=0;isoform_length=660
cttctctttttgttacttcttgtCAAACATGGGTATTGACATTAATCACAAATACGACCG
TAAGGTTAGGCGCACAGCCCCCAAAAGTCAAGATGTATACTTACGTCTTTTGGTTAAACT
TTACCGCTACTTGGCTCGTCGTACTGAAGCTAAATTTAACAAAATCGTTCTTAAGAGATT
GTTTATGAGCAACATAAACAAGCCCCCAATTTCCCTGGCTAGATTAGCGAGGTTGATGAA
AAAACCTGGACGTGAAGGACTTACTGCTGTAATTGTAGGAACTGTTACAGATGACACTAG
AATTTTTGAAGTTCCCAAATTAACTGTATGTGCACTAAGAGTTACTGAGAAAGCTCGTGC
TAGAATTTTAAAAGCTGGTGGAGAAGTAATCACTTTTGATCAGTTAGCCCTTCGTTCTCC
TACTGGTTCTAAGACTGTCTTGCTTCAAGGACGTCGTAACGCCAGGGAGGCTGTGAAGCA
CTTTGGTCCAGCTCCAGGTGTGCCTCACAGTCATGCCAAACCATTGGTACGTTCCAAGGG
CCGTAAATTTGAGAGAGCCCGTGGACGTAGGCGATCTTGCGGTTACAAGAAGTAGGGGGC
TAGTGATTTTTATAATCTATGTGAAACTGTTCTTAAAATAAGTTAAAAGAATAAAGAGAT
>i0_HQ_Rweevil|c138/f19p0/734 isoform=c138;full_length_coverage=19;non_full_length_coverage=0;isoform_length=734
gaattggcaattgttagtacaagacttccttagagtaaaagTGGTGAACGAATCGTGTGT
ACCAATGTGGAAAATGGCAACATATACAAGGTCACTGTTGTGGCTGTCGTTGGCCTTCGC
ATTTGTAAACTCACAACAAATCATTCCGTTTGGAAGTTTTCAACGTGACATCGCATTTCC
AGCTGCTACAAGAACGGTTCAAGTAGCAGCTCAGTTACCAATCGAACAAAGGCAAATATC
AGCAGGCATCAACTTTAACCCACCTGCAACGTTACCACTAGTACAGTTACCTTTAAGTTC
GGTATTATTACCTGTCAGAAGTGGGTATGAAGCAAACAATGTGTCTCAACGTTTGCCTAC
GCCACCTTCCTTTAATCTTTTTGTACCAAATACTGTGAAACAACAACCCCACACGAAAGG
ACAAGAGGAAGAATATAGGAAATATTTGAAGGAGGGCGAAGAGGAAGCTGAGAAAGAAAG
AAAGCAAAATGATATAACTAGCGTTTTTGATCAAACTACATCAACATTAAAACCGATACC
GGTACAGAGGACTTTCGTTAGCGTTAACCTGCAAGGCAATAACTATAGTTATACCACATA
ATATTAAGACTTATTACAAATATATATTAACGTCATTTTATTAGTATCGCCATAGAATTT
CATCTTTCTGTTATATTGTAAATGATATCCAAAGAATTTCGCCTCAGTAATGTGACTTTA
ATAAAACTAATTTC
>i0_HQ_Rweevil|c139/f26p0/351 isoform=c139;full_length_coverage=26;non_full_length_coverage=0;isoform_length=351
agttgtagtcataagttGCGGTACGACGATACTTATACCTAGTATCTCCTCGGTTTATCC
ACTTTCGTTTATTTTATTATTTAGACAACATGAAATTCTTCGTAATTTGTTTTTTCAGTT
TGATTTTGACAACTACCTTGGTTAGCTCTAGATCTGCATGTGGACCTAATGAAGAATACA
GTGATTGCGGTTCAGCTTGCCAAGAAACTTGTTCATCGAAGCCCCAGTTATGCATTCTAG
TTTGTAAACAAGGTTGTTTCTGTAAATCAGGATTCGTTAGGCACGATCACACCGGGCAGT
GTGTGAGTCGATCGCAATGTTAAATTTGAAATCACGTTAATAAAATCATTC
>i0_HQ_Rweevil|c150/f21p0/450 isoform=c150;full_length_coverage=21;non_full_length_coverage=0;isoform_length=450
atcatcagtcttccacacatCCATCTGTTCACAATGCCATAATGTACGCTATTCAAATAA
GTTTGGCCCTGGTGGTGTGCCTGGCTAGCACCTACGCCTTTAGAGCACCCTTGTGTCCAG
AAGACAACAGTATTGAAGTGTACTACCCCTCCAATGACTGCTCCAAATTCTGGCAATGCT
CCAATGGTTTCCCCGTGTTGCAAGGCTGTCCGGAAGATACTCTCTTTAACTCTGACCTGA
ACGTCTGCGATTACCCCGAGAACGTGGTTTGTCCCAGTCCAAAACCACCAACCACCACAA
GACGCCCTAAACCAACAAGACGTCCAAAACCAACCTTACCCACCAGAAGACCCAGACCAC
AATAGACGTTGTAACAATCCGACTGTATTTCCTCTATAACGATCAGTCAGACTCACCTTA
ATCAATATTTTTAAATAAACGACAGTATGC
>i0_HQ_Rweevil|c155/f15p0/761 isoform=c155;full_length_coverage=15;non_full_length_coverage=0;isoform_length=761
atataacgtccagttggcggtgtagttgtacagCAACATTATACGAAGATGCCCATAAAA
CTATACGGAGTCTTGCCTAGCCCACCAGTTAGGGCTGTTCTACTTTGTGCCAAAGCCCTA
GGCATCGAGGTTGAATTTGTTAACGTGAGCCTGGTGGACGGTGAACATTTAAAAGAGGAT
TTCCTAAAGAAAAACCCTCAACATACGGTGCCGGTTATTGAAGACGAAGATGGCTTTATT
CTCTCCGACAGTCATGCTATTATGGCTTATCTAGTGACTAAATATGGTAAAGACGATTCC
TTATACCCAGCTGGTGATGCCAAACATAGAGCCATTATTGACCAGAGATTGCATTTTGAT
TCGAGCACTTTATTTAGTGGAGGTTTGGCGGTTTGTAAACCTCTTATTTATAAAGGCATT
AAGCCTAAACAAGAACAAATTGATGCCTTGAGAGAGGCCTATGGAATTTTAGACACAATT
TTAGCCATAAATAAGACTCAGTATGTTGCTGGCAATACGGTATCAATAGCAGATTTTAGC
ATCGTAACAACTGTAACGTCCTGGGAATGCCTTTTGCCAAATGACAAATTTCCTCATATT
AAGGCCTACGTCGAGAGAATGCAAAAGTATCCTTACTACGAAGTCATAGTGGAGGGCTCC
AATATACTAAAAAATTTAATTTTAACAAAGTTAGAGAACTAAATTTGTGTTCAATAATAT
TTGTATAATACTTTTCGAGTAATAAAATATTTCTATAGGAc
>i0_HQ_Rweevil|c162/f18p0/926 isoform=c162;full_length_coverage=18;non_full_length_coverage=0;isoform_length=926
tcgcaaactaaccgttctgacagtgaattgtgtttttTGATAAAGTTGTTTAGTAATCTT
TTAAGAGAACCGCTAATTCTAGAAAAATGGCAAGAAGATATGATACCAGAACGACAATTT
TCTCCCCTGAAGGGAGATTATATCAAGTCGAATATGCAATGGAAGCTATTTCTTTGGCTG
GTACTTGTTTAGGAATATTAGCTAATGATGGTATTTTACTAGCTGCTGAAAGAAGGAACA
CCAATAAACTGTTAGATGAAGTATTTACATCTGAAAAAATCTATAAATTGAATGAGGATA
TGGTATGTAGTGTTGCTGGTATCACATCAGATGCTAATGTATTGACCAATGAACTCAGAC
TGATCGGTCAAAGGTATCTTTTTCAATATGGTGAATCTATTCCTTGCGAGCAGCTAGTTT
CATGGCTGTGTGATGTTAAACAAGCATACACACAATATGGTGGTAAGAGGCCTTTTGGTG
TTTCAATCTTGTACATGGGTTGGGATAAACATTATGGTTATCAGTTATACCAATCAGATC
CTAGTGGAAATTACAGTGGATGGAAAGCCACTTGTATCGGTAACAATAGTTCTGCGGCAA
TATCCAGTTTGAAACAGGAATATAAGGAAGGACAAACAACATTGAAGGATGCAAAAACAC
TAGCCATTAAAGTTTTGAGTAAAACTTTAGACATGGCAAAGTTGACGTCAGAAAAAGTTG
AAATGGCTACCTTAACAAGAGTGAATGACAAGACGGTGATTCACATACTATCCCCTAAAG
AGGTGGAGGAACTGATCAGTCAATTTGAGAAAAGCGAGGCTGCCTTGGAAGCGTCCAAAA
AGGAGCAAAAAGTCACCGCTTAATTTGATTCATTATAAAACACATTTACAATTTTTAATT
GGCTAATAATAAAGAACTATTTCTAt
>i0_HQ_Rweevil|c163/f21p0/467 isoform=c163;full_length_coverage=21;non_full_length_coverage=0;isoform_length=467
gtacattagttggtttcgtcattagacgatttCTCTAGAAAATGAATCGTTTAACATTTC
TAGTAGCCATAGGATTAGTGCTTGGTTTAAGTCAGGCACAAAAATACACAACCAGGTTTG
ACACTTTGGATATTGATAATATTTTGACCAATGAGAGAATTTTAAAAAATTACATCAAAT
GCATTTTGGACGAAGGACCTTGCACCGAAGAAGGACGACAGCTAAGAAAACATATTCCAG
ATGCCTTGACCACACAATGTGACAAATGCACTGATGCTCAAAAGAAGTTCGTGAGGAAAG
GAGCTCTTCATCTTATACAGAAAAGGCCAGAAGACTGGCAAAAAAATTACGAAGAAATTT
GATCCTGAAGCCAAATATGGTGCCGGTTTTCAAGAATTCCTAAAAGGCCAATAACTTGTT
TTTAATATACCGTTTAATTTTAAGAATAAAATAAATAATAAAATAAT
>i0_HQ_Rweevil|c167/f3p0/786 isoform=c167;full_length_coverage=3;non_full_length_coverage=0;isoform_length=786
atgttaaacaataaaaaaaaccatcctttccatttagtagattatagCCCCTGACCTCTT
CTTGGTTCTTTAAGAACATTTACAACAATAATAGGATTCATTAAATGATTTCATTTTTAT
GAAATTGATCTTCTTAGACTTGGAATACTTACCAATACTTTAATTATATATCAATGATGA
CGAGATATTGTCCGAGAAAGAACTTTTCAGGGACTCCACACTCAAAAAGTTACTATGGGT
CTTCAATGAGGAATAATTTTATTCATTACTTCTGAAGTATTTTTTTTCATTGCCTTCTTC
TGAGCTTTCTTCCACTCTAGTCTCTCACCTTCAATCGAACTAGGAATAACCTGACCACCT
AAAGGAATTACTCCTTTTAATCCTATCGAAATTCCCCTTTTAAACACCCTTATTCTCCTA
ACATCCGGGCTTTCTATTACATGAGCTCATCATGCTATCATAGAAAATAATTATAATCAA
TCTTTTCAAGGACTCCTTATAACTGTTATCCTAGGAATTTATTTCTCTATTCTTCAAGGA
TACGAATACTATGAAGCACCTTTCTCTATTAGAGATGGTATTTATGGATCTACATTCTTT
ATAACAACAGGACTTCACGGATTGCATGTCCTTATTGGGTCAACATTCTTATTAATCTGT
TTAATTCGACTTTACAAAAATCATTTCTCATCTATTCATCACTTTGGGTTTGAAGCTGCA
GCTTGATACTGACACTTTGTTGACGTAGTTTGATTATTTCTTTATGTCTCTATTTATTGA
TGAGGT
>i0_HQ_Rweevil|c169/f28p0/395 isoform=c169;full_length_coverage=28;non_full_length_coverage=0;isoform_length=395
TTTACATGGTTGATTGCCGAGTTTACCACGTGCATTTCAACTAATATCGGCAATTTTAAA
GGAATAATAAGAGTTAAAAATGCCTTTAGCTGTCGACTTATTGCACCCTAGCCCAGAAAA
CCAAAGAAGGGCACACAAAAAGAAAAGGTTAGTCCAGCATCCAAATAGTTATTTTATGGA
TGTAAAGTGCCCTGGATGCTATGCTATTTCGACTATCTTTTCACACGCACAGAGTGCTGT
ACCTTGCAAAGGATGCTTAACCATCTTGTGTACATCTACCGGTGGTAAAGCTAGGCTAAC
AGAAGGATGCAGTTTCAGACGTAAACAACACTAATTTTATGGACGTCTTAATATAATTTA
AGCTTTTGTTTGTAATAAATTCTTATTCGAAggag
>i0_HQ_Rweevil|c184/f10p0/990 isoform=c184;full_length_coverage=10;non_full_length_coverage=0;isoform_length=990
aaattaaaaaggaagtctcatcgtacatcaagaagattggttacaatcCCGGCCGCTGTT
GCTTTCGTCCCCATCTCCGGATGGCACGGAGACAACATGTTGGAAGCCTCCACCAAGATG
CCATGGTTCAAGGGATGGAACATTGAACGTAAAGAAGGAAAGGCTGAAGGAAAGACTCTC
ATTGATGCCTTGGACGCTATCCTTCCACCCTCTCGCCCCACAGACAAACCTCTCCGTCTT
CCTCTCCAGGATGTTTACAAAATTGGTGGTATCGGAACAGTACCAGTCGGTCGTGTTGAA
ACTGGTGTCTTGAAACCTGGTATGGTGGTTGTATTCGCTCCAGCCAACATCACCACTGAA
GTTAAATCAGTTGAAATGCACCACGAAGCCTTGCAAGAAGCTGTACCCGGAGACAATGTT
GGTTTCAACGTTAAGAACGTCTCAGTCAAGGAATTGCGTCGTGGTTACGTCGCTGGTGAC
TCAAAGAGCAACCCACCCAAGGGCGCCGCTGATTTCTTAGCTCAAGTAATTGTACTCAAC
CACCCCGGTCAAATCTCCAATGGATACACTCCTGTGCTCGATTGTCACACTGCTCATATC
GCCTGCAAATTCGCTGAAATCAAAGAAAAGGTCGACCGTCGTTCCGGTAAGACCACCGAA
CAAAACCCTAAAGCCATCAAATCTGGAGACGCCGCTATTGTCACTTTGGTTCCATCCAAA
CCCATGTGCGTTGAATCTTTCCAAGAATTCCCACCTCTTGGACGTTTTGCCGTACGTGAC
ATGAGGCAAACCGTTGCTGTAGGTGTCATCAAGAGCGTCAACTACAAAGAAGGTGGATCC
GGCAAAGTCACGAAAGCTGCTGAAAAAGCTGCCAAGGCCAAGAAGTAGTCTCTGGAAACT
TTTTATAATTTTCAGTTTTTAACCATTTATTTTTAATTTAAAATGACTTTGTGATTACAG
TTCTTCTTTCAGACCAATAAATAAGATTTC
>i0_HQ_Rweevil|c190/f17p0/934 isoform=c190;full_length_coverage=17;non_full_length_coverage=0;isoform_length=934
cgtcgcAGTCATTGTTCCTGCTTCTTGCTTTGTTTGCTGTTTCCCAAGCAGCAACTAACA
GGAAAACGACTAAAACTACCAGAACTACACCAAAGCCTAGGGATGAAGACGCCGACGCCG
TATCTGACGAGTGCCCTGAACCTTATGGATTTTTCGCTGATGCTGAACAATGCGATAAGT
ACTACCAATGCGAGGATGGTGTGGTAACCGAGAAACTCTGCCCTGATGGCATGGTTTTCA
ACGATTACAGCAGCGAATACGAGAAATGCGATCTGCCATTCAACATCGATTGTAGTTCAA
GGCCGAAATTACAAACACCTCAGCCATCAGAACATTGTCCCAGAAAGCATGGTTACTTTG
CACATGAAGAAAGAAATATTTGTGACAAATTCTATTACTGTGTCGATGGTAAATTCAATA
TGATCATCTGCCCCAATGGCCTGGTGTACAACGAGCACGCAGGAATCTGCTCCTGGCCAG
ATGAAGCCAAGAGAAAGGGATGCACTTCTGAAGAGGTCTTCCAGTTCGAATGTCCCAAAG
TCAACGAGAGCATTGCAGTCACCCATCCCAGATACGCCGATCCAGAGGACTGTCAATTCT
TCTACGTCTGTATCAATGGTGATACGCCCAGAAGGAACGGTTGTAAACTCGGACAAGTAT
TCGATGATGTCGCCAAGAGATGCGACTGGTCTAGGAATGTACCTGAATGCGCTGATTGGT
ACAAGGGTCGTCTCACCGATCAACAATTGAAGGATCTCGAAGATCCACCCACCCCCAAGC
CTAAAGCCACAAAGATATCTAAGAGGAGGAATAGGCCTCGCGCCGAACGTATCGACGAAG
ACCTAGTCAGATAGGAACCCAAACGAAAGACTTTATGTTAATTAATACAAAGTAAATGTT
AATTTAATTTTTTATGTAATAAAAAGTTTTTAAG
>i0_HQ_Rweevil|c192/f17p0/432 isoform=c192;full_length_coverage=17;non_full_length_coverage=0;isoform_length=432
cttttacattttcgttcattaCTAAGAAGGAAAATGGCAAAACTCAAGGGAGAGAAAAAG
GGCAAATCCGCCATCAATGAGGTTGTTACCCGTGAATACACAGTAAACCTGCACAAGAGG
TTACACGGAATTGGCTTTAAAAAGCGAGCTCCAAGGGCCATTAAGGAAATCCGTAAATTT
GCCGAGAAGCAAATGGGAACCCCTGATGTTAGGATTGATACCAGATTAAACAAACAATTG
TGGTCAAAAGGCATCAGGAATGTCCCATTCCGCGTCAGAGTCCGCCTTTCACGTAGAAGA
AATGATGATGAAGATTCTGTGAATAAACTTTACACTTTAGTCACATACGTACCAGTTGCT
ACTTTTAAGGCACTCCAAACTGAGAATGTAGACGCCAGTCAAGAATAAACTGGTCAATAA
ATTATTTTTAAG
>i0_HQ_Rweevil|c193/f27p0/453 isoform=c193;full_length_coverage=27;non_full_length_coverage=0;isoform_length=453
ctttttgaacttgTATTTGCTAGGCTTTGCACGTGTGAGCTATTTTGCAAGAGATATGGC
CGCTACCAAGAAGCAAAAGAAAGCTATTGAGAGCATTAACAGTCGCTTGGCTTTGGTAAT
GAAATCGGGGAAATATTGTTTGGGATACAAACAAACACTTAAGACTTTAAGACAAGGAAA
GGCAAAACTCATAATTATTGCAAACAATACACCATCTTTAAGAAAGTCTGAAATTGAGTA
TTATGCCATGTTAGCAAAAACAGGTGTTCACCACTACACAGGAAATAATGTAGAATTGGG
TACAGCCTGTGGCAAATACTTTAGGGTCTGTGCCATGTCCATCACGGATCCTGGCGATTC
TGATATTATCAGATCAATGCCATCAGGTGATGGGGGTACCCCTCTGTAATTTTTTAGGTT
TTTTTTTAATAATTATATGACCCAAATAAACTG
>i0_HQ_Rweevil|c194/f16p0/541 isoform=c194;full_length_coverage=16;non_full_length_coverage=0;isoform_length=541
gtagtgaccgaaagtacttggcgccgttaagatgagaAGTTTAATTGTATTCGCGACTTG
CGTGTTTGTTTGTCAGGCTCTTAAACCTGCACCGGAATGCGATCCTTGGGTTTCGTGTTT
GGATACCGAGTGTAAACCGCTTCCTGATAGGTGCCCTGACGGTCAACACTTGGTTTGGGA
TAAATGTGGATGTTGTCAGTTGTGCAGTAAGGAGCCCAGAAGTGGACCTTGTGGAACCTG
TGGCAAAGATTTGGTGTGTAAAGAAAAAAATCCAATTTGCAAAAGAGGACAAATTACTAC
CCTAGACTACTGTGGCTGTTGTAAAGTTTGCAAGGATGTACTGGAATTTGATGAGAAATG
TACCCCGGAGGAGCCCAACTATGGTGTCTGTAAATTTGGCCTGACTTGTATAGAGGGTAG
ATGTAAGATCTTGAGGCAGCTGTTCGGTAATAAACGTCATTGAAATATAGCTTTCAGCAT
GCTGAATTCATTTTTATCATTAATTAAGTTATAAACATTTTATTTTGTAATACATTATTA
T
>i0_HQ_Rweevil|c198/f19p0/816 isoform=c198;full_length_coverage=19;non_full_length_coverage=0;isoform_length=816
aacactcccataacgaattaggacagctgtctaactcaaCAAACAAGATTCCGCAAGTTC
AGTGACTAATATATAGTGTTTTTGTTGTATTTCTAAGTCAACCAAGATGTCTTCGAGAAA
AACCGTCAGCCGTCGCGGAACCACCAAGAAAAGGGCCCAGAGGGCCACTTCCAATGTCTT
TGCCATGTTCGACCAAGCCCAGATAGCCGAATTCAAAGAGGCTTTTAACATGATCGATCA
GAACCACGACGGTTTCGTCGACAAGGAGGATCTCCATGATATGTTGGCCTCGTTGGGAAA
AAATCCTACTGATGATTATTTGGACGGTATGATGAATGAAGCCCCAGGTCCTATCAACTT
TACCATGTTCTTAACCCTCTTTGGTGAAAGGTTACAGGGCACTGACCCAGAGGACGTCAT
CAAGAATGCCTTTGGATGTTTTGATGAAGACAACACTGGAGTCATTAATGAGGAGAGACT
CAGGGAACTCTTGACCACCATGGGAGACCGTTTTTCAGATGATGAAGTAGATGAAATGTA
CCGGGAGGCACCCATCAGGGGTGGATTATTTGATTATGTTGAATTTACACGTATTCTTAA
ACATGGTGCTAAAGACAAGGATGAGCAGTAAGGTTCACAGTATTCCTTTATTTTATTTTT
TCATTTACCTATTCATTTTTGTTCTTGGGTAATTTGGGATATATATAACATTTTTCTTTA
TAAATTTGCTATGTATATAGATTTTTTTAAAAAAGACGCTATATTTCGCCTGTTTTGATA
TCTAAACAATTTTTATATTTATTGAATAAATAAATT
>i0_HQ_Rweevil|c199/f17p0/497 isoform=c199;full_length_coverage=17;non_full_length_coverage=0;isoform_length=497
ctcttttatgaacgctgcccgaGTGTAGACACGTGTGTCAGTGTTTTTAGAATTATTTCT
TATTAAAAAGCTATAATGGGTCGTGTACGTACGAAAACCGTAAAGAAGGCATCCAAAGTT
ATCATTGAAAAGTATTATACTAGGTTAACTCTAGGACTTCCATACTAACAAAAGGATTTG
CGAGGAAATTGCAATTATTCCTACCAAACCCCTGCGTAACAAAATCGCCGGTTTTGTTAC
TCATTTGATGAAGAGATTGAGGCATTCTCAGGTTAGAGGTATCTCCATTAAACTGCAAGA
AGAAGAAAGGGAGAGACGCGACAACTATGTTCCTGAAGTATCTGCATTGGAACACGACAT
TATTGAGGTAGATCCAGAAACTAAAGAAATGTTGAAAATGTTGGAATTTAATAACATCTC
TGGTTTGCAATTAACGCAGCCCACTACAAACTCATACAACAGACGTGCTTAGTATGTTTA
AGTAAATAAAATTTCTT
>i0_HQ_Rweevil|c205/f28p0/748 isoform=c205;full_length_coverage=28;non_full_length_coverage=0;isoform_length=748
acagtcaccactaggcccgacatcactcaagcatcATGAACTCAACTTGGCGTGATAATC
GCCTGCGCTTTGGTCGCAGTAGCCGTTGCGGAACCACCATCCGGATACAGCTACAGCAAA
CCAAGCGGAGGTGGCGGATTCGGCGGTGGTTACAGCCTTGGCGGTCTGTCTGGCGGTGGT
GGCGGTTACGTAGCCGTCTCCTCCGGTTACCAGACCTCCGAAGGTGCCCACGTCGATCCC
GCTCTCCTCGAACAAGTCCGCCAGATCCTTCTTAAGGAAGAGCAACATTCCGCTTCCTCC
TCCAGCTTTGGAGGTTTCGGCGGTGGTCTTAGCACCTCCTATGGAGCTCCATCCTCTCAA
TACGGAGTACCTTCCTCCCAATACGGCGTTCCCGGAATCGCCTACAAAGTGGTAGGAGTC
GATCTGGAAGGAATTAAACAGGCCATCCAAGTTGCCCAATACAATCAAGTCTCTTATGCA
CCTGGTTTCACTGGATACCCCAGGGGACCAAGCTCCTCCTACGGTGCTCCATCCGACAGC
TACGGGGTACCTCACTAGGTTCCCACGGGCAACGAAGAACTGATTAAGTGTAACTACGTC
GCATTCCATCTCACACGGGTCATGATGCATCTCAACGACTGTCAACAACAACAACAACAA
CATCGAGTGATCGTAACACCATCAAATTTGTTTCTGTATAAAGTTTTTTTTATAGTTTAT
GTTTTTTAAAAAAAATAAATTTGTCACC
>i0_HQ_Rweevil|c219/f3p0/831 isoform=c219;full_length_coverage=3;non_full_length_coverage=0;isoform_length=831
agtcgctggtgttttgaggagaactaacatcgacgacaagatggcggaCAAGGAAAGATG
TTAAGGTCAATGAAGAAGAAGAAGAAGGAAGAAGCGCCAGCAGCTGAAGCACCAGCTCCC
GCACCAGCCCCAGCCGCCGAGACCAGAACATCGTCCAAGAGTTCTTCCAAGAAAGCCAAG
CGCTCTGGTTCCAATGTCTTCTCTATGTTCTCGCAGAACCAAGTAGCCGAGTTCAAGGAA
GCCTTCCAACTGATGGACCACGACAAAGACGGAATCATCAGTAAAGAAGACCTCAGGGCC
ACCTTCGATGCCGTCGGTAAGATCGCCAACGAGAAGGAATTGGACGAGATGATCCATGAA
GCACCCGGACCAATCAACTTCACCCAATTGTTGGGCTTATTCGGTTCCCGCATGGCTGAC
TCTGGTGGTACCGATGATGATGAAGTTGTCGTAGCTGCCTTCAAATCTTTCGACGACAAC
GGCACTATTGACAGCGAGAAATTCCGTCACGCTCTCATGACCTGGGGTGACAAATTCTCC
GCCAAGGAGGTGGACGATGCCTTCGATGCCATGGACATCGACGACAACGGAAAAATCGAC
ACCCAAGCCCTCATCACCCTGTTGACATGCCTCCACCGAAGAAGAAGGTGAAGGTGAAGC
TGCCTAAATAAATTAACTTTTTTTCTGATTTCATTTCTATCATACCTTCTAAACATGTAT
TAATAAAGAGATAAATGTAAACTGGCCATCTATCGTTATATACACGACCCTGTGATTACA
TTGAGTTCATCCAATGTTGCAACATTTCTAATAATAAatagttacattttt
>i0_HQ_Rweevil|c228/f2p0/861 isoform=c228;full_length_coverage=2;non_full_length_coverage=0;isoform_length=861
ataaagaagtagattggaagttttcatctttaatagtgtgttacaactaagttatttgaa
aataaatttttATAAAACTTTAATTTTTTATTAAAAAATAATTTTTAATGATAAAAAATT
AGAATAATGATAAAATTAGTAAAATATAGTGTAAGAGTTATTATAAATTAAAGGTTTAAT
AAAGGAACTCGGCAAATTAATTTCTCACCTGTTTATTAAAAACATGGCTTTTTGAAGATA
ATTTAAGGTCTAACCTGCCCTATGATCTACGGATTAAATGGCTGCGGTACCCTGACCGTG
CAAAGGTAGCATAATCAATAGTTTTTTAATTGAAAGCTGGAATGAAAGGTTGGATGAGGA
AATAGCTGTCTCTATTGAAATTTTTTTGAACTTTATTTTTAAGTAAAAAAGCTTAAATAT
ATCTAGAAGACGAGAAGACCCTATAGAGTTTTATATTTTTTTAAATTAGTATTTTTAGGA
TTAATAGATATTGATTTATTTTAATATTTAGTTGGGGTGATTAGAAAATTAAATAAACTT
TTCTTTAATCAAAACATTGATTTATGAATATTTGATCCTTCAATAGAGATTAAAAGAAAA
AATTACCTTAGGGATAACAGCGTAATTTTTTTTGAGAGTTCTTATCGAAAAAAAAGGTTG
CGACCTCGATGTTGGATTAAAATAAATTTTTGGTGTAGGAGCTAAAAAAATTAGGTCTGT
TCGACCTTTAAAATTTTACATGATCTGAGTTTAAACCGGCGTGAGCCAGGTTGGTTTCTA
TCTCTAGAAAGGTTAAAGTATTTTAGTACGAAAGGATTCTATACTTAGTTTAAAACTTTT
ATATAGAAGAAttatattaat
>i0_HQ_Rweevil|c231/f3p0/814 isoform=c231;full_length_coverage=3;non_full_length_coverage=0;isoform_length=814
attcctcaaatagcccctcttaattgattaatcctttttcttttttttattattctgttt
atcTTATTTAATATTATAAATTACTTTTTATTTATTTATAAGCCATTAAAAATTAATAAA
ACTAAAAAATCTTTAAAAATTAATTGAAAATGATAATAAATCTTTTTTCTACTTTTGACC
CCTCTACTAATCTAAATACTTCTCTGAACTGAATAAGAAGATTTCTAGGCCTCTTAATTA
TTCCCTCAATATATTGAATTATCCCGTCTCGAATTCAAATTCTATGAATTAATATTATTC
TTATTCTACATAATGAATTTAAAATCTTGTTAAAAAATACAAACTCTAAGGGAGCAACTC
TTATAATAATTTCTTTATTTAGACTAATTTTATTTAATAATTTCTTAGGATTATTCCCCT
ATATTTTTACTGCTTCAAGTCATTTAACAATAACCTTGTCTCTCAGGCTTCCCCTATGAA
TAACATTTATATTATACGGATGAATTTTTAATACTATTCATATATTTGCCCATCTTGTAC
CGCAAGGAGCCCCAAATGTCCTTCTCCCCTTTCTTGTAATTATTGAAAGTATTAGAAATT
TAATTCGGCCAGGAACCTTAGCTATTCGGCTAACAGCCAACATAATTGCCGGCCATCTCC
TAGTAACTCTAATAGGAAACTCAGGATCTATTCTTTCCTATTTCTTTGCTAAATTTTTTA
ATCATTGGACAAATTCTTTTATTAATTCTAGAATCTGCTGTTGCTATTATTCAATCTTAT
gttttcacagtattaacaaccctttattctagag
>i0_HQ_Rweevil|c247/f16p0/807 isoform=c247;full_length_coverage=16;non_full_length_coverage=0;isoform_length=807
attcagacgtcgccttaatcagtgctgaTAGTGATCATGAAAAACCTTATCATTTTAGCA
GTTTTCATCGGGGCTTGTACAGCTGTCCCCTTGAGAATAGTCAACGGCACTGATGCACAC
GAGGGAGAATTCAAATATGTGGTATCCGTCAGGTCAAGCTTGTCTCACATCTGCGGAGGG
ACCATTCTCAACAATCGATTCGTGCTGACAGCTGCCCATTGTGTGTGCGACGACTCAACG
CCCAGAGATGCCAGTCTGTACTCCATTCAGTATGGATCAGTTAATATCAGTCGAGACACC
CAGCGTAGCATCAACGTCCAAACGATCAAATGCGGACCTTTCACCATGGCTTCTTTGAAC
TACGACGTAGCAGTTCTTCAGTTGGTTAGTGCCATCCCAGCTGGAACCAATTGGGAACCA
GTCGTCCTTAGCCAGTCATTTGATAGCTCCATCCAACACAGTGGTATTGTTGTAGGCTGG
GGAAGATTATGGCAAGACGGACCCATTCCAACCACCCTACAGAAATTGAATGTAAGGACC
CTAACCAACACCATCTGTGGCCTCAGGTTCAACAACGACCATCATGTCTGTTTGACTACA
ACCCTTGGTGGTGTATGCAATGGTGACTCGGGTACTTCTCTAGTTGTAAATGGTGTACAG
GTAGGCATCGCTTCCTTTATTACCAACACATGTGGAACGACCAGCGCTCTGACACCGAAC
GTCTATGCCAGAGTGCCAACCTACTACAGCTGGATCATCGAAAACTCTCGTCTTTAGGCG
AACTCCTCGTCAATAAATCAGTGAAAT
>i0_HQ_Rweevil|c274/f13p0/518 isoform=c274;full_length_coverage=13;non_full_length_coverage=0;isoform_length=518
aggtatttgacactttccgtttccgtcacatccaccatcttttcttctgtggagTTTCCA
AAGGATATAAAATGTCTTCACACTTGGTTTGGAGTATCATCCGCAACAATAATGCCTTCT
TACTTAAGAAGCGCAATATTTCAAAACCTTTTAGCACTGAAGCCAAGAACTTAACTAACT
TAAGTTCATACAGATACAATGGTCTTGTTCATAAAAAAGCTCTGTCAATTGTTGATGGGC
CTGACAAGAAAGGATTTACAGTTGTTTACAAAAAAGGAAAGAAACAAAATAAGCCCAGAC
ATAACATTGTCAAGAGGACTTTCAAATCTGGCCCAAGAAGGTCTTTGTACAAACTGAAAA
CTTTATTGGAAGCCAATAAGTATAGGACAGATTTGACCAAGGCTGCTTTAAGGAGGGCCA
GTGCTGTTTTGCGGTCCCAAAGGCCCCAACCAGTGAAAAAGCCCAAGGCAAAGAAAACTG
AGTAATTTTATAATTATATGATTAAGAAATAAAATTTT
>i0_HQ_Rweevil|c303/f4p0/992 isoform=c303;full_length_coverage=4;non_full_length_coverage=0;isoform_length=992
gtatcagtgtttttgtattagcaagatgaaactaatcgtttttttagcttttgcTTCTCT
GGCTCGAGGCATTCCGCATTATCCCTTATGGGCTGGATTGGGATCAACTTACAATTCGGA
TGTTATTCTTCCACGGATATCGTCTAAACATCTATTTCCATTAATATTTACTCAGAAGGC
ACCTGTCGCTGAAGGTAGTGCTAGAGATATCGTGTGGACCCTCGGCGCAAAACGAAATAC
AGGTATCGAGGACGCCGTACGTGACTTGGAGAGAGAACAGAGCTTTGCTGTCGACACTAA
TAACTTCAAGACAGCAGATGCATTGGGCGTAGTGAAACAGGAACTGAGAGAGAAACAGGA
AAATTTGGATTTTGGTAAAGTAAAACGCGTGGAACAGCTTAAGGATACCTTAGAGGCAGC
CATTGAAGCTCAGTTGATCAGTAACGACGCGGATCGCTTAGTAGGACACTTCAGTAAGAC
CGCTGATCAGGACAATGAAGTTTTCGAAGCCAGAATCAAGAAACTCGTCGACAAGTGCAC
CATAGTTGATATAGAAACAGAACTCATAAAACAGCAGAAAATCATCCACCAACTGGCTGA
ACAGGAACATTTTCTGGAGCAGCAAAAACAACAGCTGGAAAGTCAAAAAGCAATCGTCGT
CAAGACCTCCAACATCGTACCCGTCGAGAAACTGACGTTGGCCGAGGAGAAGATCAAGGA
GGAGCAAAGATGTTTGGTTAGCGAGAAATACGCACGGTTTCTCGTCGTTAAGATACTCAG
AGTGAAGTTGCTCCAGGAAGAAGACAAGTTGATGGGAGACTCCTTCTTAAAAAATGTCAG
AGAAGATGCGGCCGAAGAAAGGCGAGATGTTGGGCTGAATGTTTTTCCAGGAATGGGTAA
ATATTTCTATGGATACCCAAAAATGTGCCCAAATGGGTTTGGTTTTTGTGATCAAATCAC
TGTAATTTCATGAAACAAATAAACAAGATTTG
>i0_HQ_Rweevil|c318/f14p0/416 isoform=c318;full_length_coverage=14;non_full_length_coverage=0;isoform_length=416
agtcacagttcaagaataATTTCAAAAAAGTATTAACTGCCATTATTTGTGAACATTCTC
GAAATGGCCGCTAGATTTGCTCTTGTTTTTATCATTGCCTTAGTGGTATTTCAGTTCCTT
GTCTTTAAATCTGACGCTACCGTTGTGAGAAGAGACACTGCTGCGGCTCAGAATAATACT
CTGGAAGATGCTTTGAACTCCCTGACGAAAGGATTCCAAGAAATGATTGCCAATATTCAG
CAAAATGAATTGTTCCAAAACACCACCAAGGTTTTGCAAGAATTTGGAGAGAAAGTCCAA
CAACAGGGTCAAGAATTAGTGAACAAAATTAAGACCAACACAGCAAAAACCAACTAAGAA
TATAAGTTTTGCTAATTTATATAATATGTACGCAAAAAACATTATATTTATAATAT
>i0_HQ_Rweevil|c325/f13p0/612 isoform=c325;full_length_coverage=13;non_full_length_coverage=0;isoform_length=612
attatgtaactgtcagtcaatgcgagaaagtAGAAATGAACACTCGGTTAAAAAAGGCCC
TTACCGGTATTTTGATACTCCGGAAGGCGAGGACACATTTAAAAAATTATGGGCGGTATT
AAAACCCACTCTGGTAGTAGCCGGAGGTCTGGGTTCCATTGATGTGCTTATGGTCACTCA
TCCTAAAGGAGTTCCTAATACCCTGGGCCGATATGCTTTCATTGGTCTCCCCATTGTGGG
AATAGCCTCCACATTTGTATTAACCACAAATACATTGGTCAATATCAGGAAGAAGGAAGA
CAAGCTTAACTGGTTCTTGGGAGGTGCAGCGGCTGGTAGCTGGTTTGGTGCCTGGGCCCG
GAAACCCATTGTCGGGTTTAACATGGCTCTTTTATGTGGATTTGCAGCTTTCCTACATAA
ATGTGTCCTGGACCAGGGCAACCAATTGATTCCTACCCAATATAAGAGATCAGCTGGAGG
TGCCACAGCATGTCTCAGAGACTTTTCTTTATTTGCTGATAGACCAGGAAAATGGACAAC
ATAGAATTATTTACAAATAATTAGTTCAGTATAAATGATGGAAACTGTGTTATTTAATAT
ATCTTTATTTGC
>i0_HQ_Rweevil|c336/f18p0/684 isoform=c336;full_length_coverage=18;non_full_length_coverage=0;isoform_length=684
agttgctgcgacgaacagctggtgtttaTTACGTGTTATAATTTGTAGTCAGTGTCAAAT
TTTCAAGTGAGATGCAACAAAAGCATATCAAAATGTCTCCAGAAGCCGAGAGCCATTTCG
ACGAATACGAGCATTATAATTTCGCCTACGACAAACATATCTACAGAGGTCATAGCGGTA
AGCAACGATCGAAAAAAGAAGCTGAGGCTCATACCAATCACTTCGACCCCAGCGGACATT
CTAGAAAGATCCTGCAAAAAATGATGAACACCGAGGCCAACAGGAAAGTGAAGGCGTAAA
AAAACAGTGAGTGAACAGAGACAGTGTTTTTCACCATGAAGAAGAACAATCCTACGCTAT
GGCCCAACGGACTGTGATTTTCGTTATTTCTTACAATTATTCCGAGGCTTGTAAACATAC
AAGCTTTAACCTCGAACCCTGAAGGTCAACCGACATCAATATTAAAGGAACGACCTAACT
AAAACAACATTATTGTTGCTTTACATAATAAAATATAAACGAGGTTTATTGACTGGCTTA
TTTACTGTGTTATAATTATAATAACATAATCTAATAAATTATTTTTTTGTAATAGTAGGT
TTTTTTAAACAATTGAATACAGTTGAGTTCTGTATGAATTATAAAAAAACTAACACTACG
TATTAAATAAAGGTTATTTCTTTG
>i0_HQ_Rweevil|c356/f12p0/933 isoform=c356;full_length_coverage=12;non_full_length_coverage=0;isoform_length=933
agatgtaagtctgttggtctccatttttggtgctatctctttttaaaggtctttttgtcg
GTTTTGTGTGGTACAAACTGTGTTAAATTTTACACCAAAAGACTATTACCATGCCTGAAC
TAACTGAAGTTGAAAAGCCTGCAGTTGCTGAAGCTAAGCCTGAAAAGCCAGAACAGAGTG
CAGAATCTTCTACAGATAGTGATTCAGATGAAGAGATTCCTGAATTGGAAGATGCCTCTG
CATCAGCTGGAGCAGCTGGCATTCTTGGACCTTCGGCAACTGGTCTTCCCATAGATGTCT
CAAAGGCTAAACAGTCTAGAGGTGAAAAAAAAGCCAGAAAAATTATGTCAAAGTTGGGCC
TTAAGCCAGTACTAGGTGTGAATCGTGTAACTATACGTAAATCTAAAAATATTTTGTTTG
TTATTAACAAGCCTGATGTATATAAAAATCCAGTTAGTGATACTTACATTGTTTTTGGAG
AAGCTAAAATTGAAGATCTTTCCCAACAAGCACAAGTTGCTGCGGCTGAAAAATTCAAGG
ATGTCAATCCTGCTGGAGATGGTGCTGCTGGAACTACCACTACCTCAGTAGCTCCTATTG
CTGAAGAATCTGAAGATGAAGAAGTTGATGAAACTGGTGTTGAAGACAAGGATGTGGAAC
TTGTTATGTCACAAGCGAATGTTAGCAGAGCTAAAGCTATAAAGGCACTGAAAAATAACG
CCAATGATATAGTAAATGCGATAATGGAACTTACAATGTGAATTTTACACTTGTCGAATA
TTACATTTTTACTTTTGAAACATACATTGTATATAAAATGGAGATTCAATTGCCATTTAG
TTTTAACATTCTTCAAATTGTTTTCCCATGTTACAAATTGATCGATCGGAACTGCTATTA
TTATAGTCAAGACTTGGATATAATAAAAGATTG
>i0_HQ_Rweevil|c388/f3p0/791 isoform=c388;full_length_coverage=3;non_full_length_coverage=0;isoform_length=791
atgttaaacaataaaaaaaacccatcctttccatttagtagattatagcccctgacctcT
TCTTGGTGTCTCTAAGAACATTTACAACAATAATAGGATTCATTAAATGATTTCATTTTT
GTGAAATTGATCTTCTTAGACTTGGAATACTTACCAATACTTTAATTATATATCAATGAT
GACGAGATATTGTCCGAGAAAGAACTTTTCAAGGACTCCACACTCAAAAAGTTACTATGG
GTCTTCAATGAGGAATAATTTTATTCATTACTTCTGAAGTATTTTTTTTCATTGCCTTCT
TCTGAGCTTTCTTCCACTCTAGTCTCTCACCTTCATCGAACTAGGAATAACCTGACCACC
TAAAGGAATTACTCCTTTTAATCCTATCGAAATTCCCCTTTTAAACACCCTTATTCTCCT
AACATCCGGACTTTCTATTACATGAGCTCATCATGCTATCATAGAAAATAATATAATCAA
TCTTTTCAAGGACTCCTTATAACTGTTATCCTAGGAATTTATTTCTCTATTCTTCAAGGA
TACGAGTATTATGAAGCACCTTTCTCTATTAGAGATGGTATTTATGGATCTACATTCTTT
ATAACAACAGGACTTCACGGATTGCATGTCCTTATTGGGTCAACATTCCTTATTAATCTG
TTTAATTCGACTTTACAAAAATCATTTCTCATCTATTCATCACTTTGGGTTGAAGCTGCA
GCTTGATACTGACACTTTGTTGACGTAAGTCTTGATTATTTCTTGTATGTCTCTTATTTA
TTGAgaggtag
>i0_HQ_Rweevil|c406/f10p0/897 isoform=c406;full_length_coverage=10;non_full_length_coverage=0;isoform_length=897
aatagtcaaaatagccgtcttttgaacctctttcgtaacAATTTTATTAAATTATATAAA
AAAAATTGTAACATATAGATCATTATATACATATAGATAATATAAACAGTTTAAGATGTT
TGGCATTCGTCAATTTGTTACCACTGCTATGAGGGGTGTAAGGTCCAAGCATAATTTGCC
TGATTTGCCATATGACTATGCAGCATTGGAACCAGTCGTATCTCGTGAAATTATGAGCCT
TCATCACACGAAACATCATCAAACTTATGTCAATAATTTAAATGCTGCTGAGGAAAAATT
GAGAGCTGCTGTTGAGAAAGGAGATGTGAGTACTCAAATTAGTTTAGCACCAGCAATTAA
ATTTAATGGAGGAGGTCATTTAAATCATTCTATTTTCTGGCTTAACTTAAGCCCAGCATC
AACTAAACCTAGCCCAGAATTATGTTCTGCAATAAATAACTCATTTGGTAGTTTAGAGAA
TTTAAAAAAACAATTAGCTGCTACCACTGTAGCAGTACAGGGTTCTGGTTGGGGTTGGTT
AGGATATGAAAAATCAACAGGACTACTACGTGTTGCAACCTGTTCTAACCAGGATCCATT
GGAAGCCACTACAGGCCTCATACCTTTATTTGGAATTGATGTTTGGGAACATGCTTATTA
CTTACAGTATAAAAATGTAAGAGCTGATTATGTAAATGCTATTTTTGATATTGTTAATTG
GGATGATGTTAGCCAAAGGTATAAGAATGCTTCTTAATCGTTTTTCCTTTATTAGGGTTT
AAATCTTAATAATACTATGAAATATTTTTTAGTATCTAGCAAATTTGTCTCAGAGGCAGA
TTTAAAAAATATACTATGTTTATATTTGTTAATTTTTGCATATAAATGTTTTGAACt
>i0_HQ_Rweevil|c408/f17p0/997 isoform=c408;full_length_coverage=17;non_full_length_coverage=0;isoform_length=997
ttgtcatagtttttgtaaactcattctgatTAAATTGTTTTCTTGTTTAAAGTCTTATAC
TTTTAATAACAAATATGAGTTTGGCTGAGTTATGTGGCATGGAAGACACTGGGGCTTTCA
AATTCAGTAATAATCTTAACGACGATATAACAAATTTCTGCGGCAATTTTTCTTCCCATA
TCCAACTTGGAGTTCCACCATTTCAAAACCCTGCTACGGATTTAGCCAATTTAGCGAAGG
ACGATTTTGGTCGTGATATCAAAATCAAATTTGATCATGGTACGACCACCTTAGGTTTTA
TGTATCAAGGAGGAGTGATTCTGGCTGTGGACTCTCGTGCGACTGGTGGTCAATTTATTG
GTTCCCAAACCATGAAGAAAATAGTAGAAATAAATGACTTCTTACTTGGTACTCTGGCTG
GTGGTGCAGCTGACTGTGTTTATTGGGACCGTGTTCTCGCCAAACAGTGCAGAATGTATG
AACTCAGAAACAGGGAACGTATTTCCGTGGCGGCTGCTTCAAAATTAATGTCCAACATGG
TCTATAATTATAAAGGAATGGGATTGAGCATGGGAATGATGCTTGCTGGTTATGATAAAA
GGGGTCCACAGCTCTATTATATTGACTCAGAAGGTACTCGCACTCCTGGTAAAGTGTTCA
GTGTTGGGTCAGGCTCAATCTATGCCTTTGGTGTCCTAGACTCTGGTTATAAATGGGATT
TGACTGATGAAGAAGCATATGACCTTGGGCGCAGATCAATTTATCATGCAACACATCGTG
ATGCATATTCAGGTGGTATTGTGAGGGTATACCATATGAAGCCCACAGGATGGGTGCACA
TTGATAATAATGACTGTCTAGATTTGCATTACAAGTATCAAGCGGAAAAAGAAGATGTTG
AAAATAAAATTTAATTTCTCTAATTCTGTATATTTAATTGTCTTAATTATCATTATGTGG
CTACAAGAAGCACCTTTTTTTCAATAAAAATATATCT
>i0_HQ_Rweevil|c409/f14p0/817 isoform=c409;full_length_coverage=14;non_full_length_coverage=0;isoform_length=817
agtcggtggctggtgaaTAGAAATAGGAATGGCTTTCCACGTCACTAAACCAAGGCCCTT
TGACGCCGACGCAGCTTGGAGAGACCACGTCGACCGTGTGAAGGGTCGTGAACCAAGCCA
GTGGCCCAGCAACATCTTCCACACCACTTATCCATTCTCGCGCTACCCACTCTACTTGGT
CTACAGCAAAAGGCCCCCACCAGCTGCCGACAAGTACGACCCCCACCGCTCCTGGTTGGA
TCATTTGGACCGCCTGGCCGAATTGGACAAACTCTATCCATCCCTTTGGCCTCTGTCCGG
CAGCAAACTGAGCCCAACACCCATCAAGCCTGGACGTTTCGCTCCCCGTCCTTCTGAGGT
GGCCTTCAACTATGCCGGTCAGCCAATCTGGTCCCCAACTGCCGTCTACTAAGTCATAAA
ACCATAAGACGTCGATGATCATCAATTCAACAATAATAACAAGCAACTGACTGAAACAAT
AACTGCTCTTGAACCACATGTTCGTATTTTGAACTTGTGTATCAAAACGATAAGTGTTCA
TTTACTAATTTGCCACCCTTATACACATCGAATGAAGTGCCTTATAATATACAAAATAAA
TACTTCTTTGTTATTATAAGTTTTTCTTTCTTATATTTTGTTTTGTGATCGCCGTTTGAG
GACCATATATCAAAATCGTGTCTCTCCATTCCATCCTCATTTGTGTATGGTCTCAAATGG
TCGAGTTCATATTTTAATTTATTGTTACAATATCATTATTATTATATTGGTCTAGATTTT
CAGGCGTATAATAAGTCAATAAAGGTGATTTAaacac
>i0_HQ_Rweevil|c415/f6p0/818 isoform=c415;full_length_coverage=6;non_full_length_coverage=0;isoform_length=818
acttcatgtagctcttttgtcgatgttataaaatgttttgattctctccttttttctaca
aaaCCTGAATATATTATATCGAGATATACGACATTTTTATAAATAAAACTATTTAACCTT
TCATCGATCAAAATGAATGGAGAAAAGGGAGCTATTGAATTAGGGGACAAAAAATCATAT
GCAGGTATTCCAGAAGCCGAGTTTGTCGACGATGTGGATGCCTACATGGCAAGGGCAGAA
AATAATGGAGATGCAGATGAAGTTTTAAAAAAGTTGGATAGCCAACATGCCAAATATAAA
TTTATGAAATATAATCTGATTTCAAAAAAGAAAAGACTGCAAAATCAGGTCCCTGAATTA
AAAAGATCATTGACCATGATTGAAAAATTAGAAAATCAAAAGGATGAATTTGAAACTCAA
TTTTTGTTAAGTGATCAAGTTTTTGCTAAGGCAAAGATTCCACCTACAGAAACAGTTTGT
CTCTGGCTTGGTGCTAATGTAATGTTAGAATATTCTTTAGAAGATGCTAAAAAGCTTCTT
ACACAAAATATTACAGCAGCTGAGAGAAATTTGGGTAATGTTGATCATGATTTAGATTTC
TTAAGAGATCAGTTTACAACAACTGAAGTCAATATGGCTAGAGTTTTCAATTGGAATGTC
AAGAAACGACAGATGGAAAAAGCAGCAGCCAAATAATATATTATGATGATTAACAGTGCT
TTTTAAATTAAATGAAAATGTTAAGAACTTTGAATCAATGTTTTGATTGAAATTAACACA
TATTAGACTTTTTATTTCTAAATAAATCACTAATATCT
>i0_HQ_Rweevil|c416/f10p0/547 isoform=c416;full_length_coverage=10;non_full_length_coverage=0;isoform_length=547
tatcaacgcagagtacatggggctcttttctggctgttcctttaaagttgatagATTGTA
TTTTGGTTACGTCCTAAACAAATCGCAGCCATGGTTCGCATGAATGTACTAAGTGACGCC
CTCAAATCTATAAACAACGCTGAAAAACGTGGAAAGCGACAGGTCCTTATTCGTCCCTGT
TCCAAAGTCATTGTTAAATTCCTTACAGTAATGATGAAACATGGGTACATTGGTGAATTT
GAAATCGTTGATGATCACAGAAGTGGGAAGATTGTAGTGAATTTAACTGGTAGATTGAAT
AAATGTGGTGTAATTTCGCCTAGATTTGACGTTCCAATTACACACATTGAAAAATGGACA
AATAACCTTCTACCATCTAGACAGTTCGGATATGTAGTATTAACTACCAGTGGAGGAATA
ATGGACCACGAGGAAGCTAGGAAGAAACATCTTGGAGGAAAAATCCTAGGTTTCTTCTTC
TAATGTAAATTATTTACAATAAATTTTTTAATGTAAGACACTCACTTgctttttttccaa
taaatac
>i0_HQ_Rweevil|c417/f9p0/688 isoform=c417;full_length_coverage=9;non_full_length_coverage=0;isoform_length=688
aagttatcctcgttgtgccgggcgattccagaacgttctacttgtagtgtGAAGATGCAT
ATGTTTTCAGTAAAGTACTCTTTAAAAGTCTACATTAAAAATTCATTATGAGTGGAGCAC
TGAAAAAATTGGTACCTCTTTTCGACCGCGTTCTTATTAAGAAAGCTGAAGCCATTACCA
AAACTAAAGGAGGTATTGTTATCCCAGAAAAGGCTCAAGGAAAAATATTACATGGAACTG
TAGTAGCTGTAGGACCAGGTCAAAGAAAAGATGATGGTAGTCACATTCCTGTAACAGTTA
AAGTTGGAGAGCAAGTTTTATTACCAGAATATGGTGGAACCAAAGTAGAAGTTGCGGATA
ATGAAGAATACCACCTATACAGAGAAACAGACATCCTTGCCAAAGTGGATTCATAAATAG
AGGCATAGAACTGACAAAATAAACTTTGTATTCTTTATGAGTGCTAAACATTTTCTGAAA
AATGATCTGTTTTGTTGAAGTGTACCTCTGCGAGAAGTTTCAGGTGATGTTATCTGTTTT
TATAAAACAATTATGAAACTTTAGCTGCCAACCTTTTTGACTACTGTTAATCATTTGTTG
TCAAAAAAGTTGTAAATTTGTTATGGTTAGTACTAGAAGTAGTAAGAAATTATTTTAAAA
TTGTTTTTACCCATTAAATAATACATTT
>i0_HQ_Rweevil|c420/f9p0/780 isoform=c420;full_length_coverage=9;non_full_length_coverage=0;isoform_length=780
attgacaatttttaatcacagcgtttcttgacgtgtccattgcactttagtaaaacttaG
TTGAAATTATAACTTAACGATATGGCACCAAAAGAAAATGATTCTAAAGGAAAAGAAGAA
AAACCTCCCGCAAAAGTCAACAAATGGGATAGTTCAGCTGTAAAAAATTGTTTAGATGAT
TGTGTTACAGAAGTTTTAACAAAAAAATTTAATTATATAGAAAGTTTTGCACTTATGGAT
GGAAGACTTCTTATTTGTACAATAGCTATTGCCGTTGCTATATATGCTCTCATATGGGAT
TATTTATACCCTTTTCCACAATCGAGACCTGTCTTAATATTTAGTGTACTAACATATTTT
CTTATGATGGGAGTGCTTACATTATATCAGACTTATAAAGAGAAAGGAATATTTGCAGTG
TGTACTCAAAAAGAAGGTCCAAATAAGGGATCCATATGGGAAGCAAGTTCGTTTATGGGA
AAATATGATGATATATATGAGTTACATCTTTCCAATAAAGATTCTGTTTCTGGTAAAGTT
AGAGAGTTTACCTCGAAGAAAAGCTGTGCGAGTTACATAGATGTCAATGGCATTATTTGT
CAAGATTTAGTTGAAAAAGAAGTTACAAAATTACACAATATGTTTTCATCAGTTAAGCCT
GTTATAAAATCTAAATAGTTTTTATTTTATTGATTTTGTACTTTTCCAAATTTTGGAGCA
TTTTCTATTGAATTTATTTCGATGTTTTTTTTATGTTgatgtcaaataaatgtatatatt
>i0_HQ_Rweevil|c428/f18p0/486 isoform=c428;full_length_coverage=18;non_full_length_coverage=0;isoform_length=486
ctttcatCCTCACAAATGTCTAAGAGAGGACGTGGTGGTTCTGCGGGAGCGAAATTCCGA
ATTTCGCTTGGTTTACCAGTAGGCGCAGTTATTAATTGTGCTGATAATACCGGTGCAAAA
AATTTGTATGTAATTGCTGTACAAGGTATCGGCGGTAGACTTAACCGTTTGCCTGCTGCC
GGTTCTGGAGATATGATAGTTGCCACTGTAAAGAAAGGTAAACCAGAACTTAGGAAAAAG
GTTATGCCTGCGGTAGTCATTAGACAGCGCAAGCCTTTCCGCAGGAAGGATGGTGTTTTC
ATATATTTTGAAGACAATGCTGGCGTTATAGTGAATAATAAAGGCGAGATGAAAGGATCA
GCCATTACAGGACCTGTTGCAAAGGAATGTGCAGATCTGTGGCCTAGGATAGCGTCAAAT
GCAAGCAGCATTGCTTAAATTTTTACATGTTGTAAGTTATAATATCAAAAATGGGTAATA
AATTTT
>i0_HQ_Rweevil|c443/f12p0/652 isoform=c443;full_length_coverage=12;non_full_length_coverage=0;isoform_length=652
acactgggaaatatagaattgtgcaggatggaatagtaAATAATTTCCTATTTAATAAGT
TTTCAATTTCTTGTTTTGTGATAATTTCTATTTATTTGAAATAATCGCTATTGTGCAAAA
AATATTATCTCCTTATAAAATGAGTGACGAAAGTAACAGTAATGACTTCAATCCATGTGA
ATGCTTTTGGAACCATGAATTGGCGATGCGTCGATTATTGAATATTTTGAGAAACTCTCA
GAATCACTGTACAGACAACGAATGTTTTGAAACGGACTCGACACCTACAAATAATCAGAA
TACCCCAGAGCATATGTATTTAATTACATTTCTCTTAATGGCTAGTATATTGCTTTATTG
TTTAAGGCCATCTCGCCGCTCAAATGAAACTTTGAACAAGCCCACTAGTGGACATGGTTC
CAATGATGAAAACCCGCCTTCCCCCACTAACTAAGTATGCAATAGAAGTAAAGGAAATAA
AAGATCTATATATAAATATTTTCTTCGGGTGTTTATTTGATTTTAATCTAATTGTATTAT
TATGTTCTTGTTTATTTAGGAATTTAATTATGCATTATTAACATTCCCTTCTGCACAAAT
ATTATATATTAATACATATATAAAAGGTAATTTTTGCCTTGTGAATATACTC
>i0_HQ_Rweevil|c446/f14p0/554 isoform=c446;full_length_coverage=14;non_full_length_coverage=0;isoform_length=554
gaataaacatttgtgttgtacGTATCAGTTTTTGTGCTACAAGTGTTATCAGCATTGATG
GCAGTGAAACTAATTGTTGGGACAGTTCTGCTTACTCTCATTGTTGTCGCAATGGCTGCC
CCGATTTCCGTCGAAGAGGAGTTCAGTAATTTCAAGGTGAAATTTAATCGCACTTATGCG
ACCCCTGAAGAGGAACAACAACGTTTCAATATTTTCAAAGCAAATTTTGATAGAATTCAA
GAACACAATAAAAAATATGAGGCTGGTGAGGTTACTTACACTCAAGGAATTAACGATTTT
GCGGACTTAACTCGTGAAGAGTTCAAAAGCCGTCACTTGGGCCTACGTTTACCACGTTTA
CCCAAGGACCATACTCATAGTGACGCTTCATAAGAATTATTTTAGTACTCTATTCTGTAT
TTTTTATAATAATAATTGCATGTTATAATATATTTTGAGCATATATAATTGTTTTTCTTA
TATAATGTTTTTTAACAGTTAATTGATATTAAAGTGTGTTTGTTATTATAAAATAAACAT
AAATATTTTATTGt
>i0_HQ_Rweevil|c503/f15p0/510 isoform=c503;full_length_coverage=15;non_full_length_coverage=0;isoform_length=510
cctttttcgttcttcttttgacgtctgtcagtttgttTAGGAGAAACATAAAAATGTCGC
GAACACCGCAGTAGAGAATGCACCCGTTGCTGTCCCAGCCGCCGGCGGCCCTATGGACGT
TCACCAAGCTTTGCAACAAGTGTTGAAAACTGCTCTTATTCATGATGGTGTTGTGCACGG
ACTTCATGAATCAGCTAAAGCTTTAGACAAGAGGCAGGCTGTTCTGTGTATTTTAGCTGA
AAATTGTGATGAGCCCAGATATAAACAATTAGTACAAGCTTTGTGTGCTGAACATCAAAT
CGACTTAATCAAAGTTGATAACAACAAGAAATTGGGGGAATGGTCTGGTTTATGCAAAAT
TGATAACGCTGGAAAGGCAAGGAAGGTTGTTGGAAGTTCCTGTGTCGTAATTAGGGATTT
CGGAGAAGAATCCCAAGCATTAGATGTTCTTAAAGAATTCTTGAAGAACTCAAAGTAACA
TGTAGGAACTAATTATATATCAATATAACT
>i0_HQ_Rweevil|c518/f4p0/587 isoform=c518;full_length_coverage=4;non_full_length_coverage=0;isoform_length=587
aacacgcgctcgttgaccgaacaagttagacctgaacttgggTTTTACTCGGTTTAATAT
CTGCGATTCGGATTATACGCGAAAATTGTGTCGGTTTATTAACGGAGAGATGGCCGCTAA
AGTTATTATCAGGCTGCCTATGTTACCTCTAGGGCAGGTCAATAAAACTGCCACTTCTGT
AAACAATGAGATCATCATTCCGAAGCCGCAGGAAGCACCGAAGAGCGAAGAACAGCCGCT
GAAAGCCAACGACCAGGGAAGGGTGAGTCAGCTGGAGCAGAACATTCGTTTTCTGCAGGA
GCAACATCAACTGATGCTGACAGGTCTGCATGGGGAGATTGAAAAATTAAAAACTAGAAA
TAAAGAACTACAGTTCCAACTTGTTTTTGGAAAAGGTTCAGTTCCATCTAGTTCCCCATC
CCCATCGTCTCCTGAAGAGGAAACTAAACATAAATGGTATACCAGTCCTAAAGCTATTAC
AAACACTACGCCTTTGCAAGTGGAAATTCTGGAGAAGGAACTCGGGGAACTGAAAATCCA
GATGCAGGAATTAGAAACGAGAAATGTGTatctgtccgccattgtag
>i0_HQ_Rweevil|c521/f16p0/437 isoform=c521;full_length_coverage=16;non_full_length_coverage=0;isoform_length=437
ctaTTTAAAAATGTTCTAAGTTGATAGCAACAAGGATCTGCAGAAATTTGCTAATTAAGA
ACAGCAAAATTGCTGTTACTGGAGTCTGCCATGCATCAGATTGGGTGCCTCAAGATAAGG
TTACCCATACTGGACAGAAATGGGAAGCGGATGATTATAGACTAGCTCGATTTGTAGACA
GACCTAAGCACGTTAATCCAAATTTTTCAATTGATCTTATAGCAGAAGTGCCACCAAAAG
CTTGTAAAGAAAGAGTAGTTTGGTGTGATGGTGGTAGTGGTCCAGAAGGTCATCCAAAAG
TGTATATAAATTTGGATAAACCAGGTAACCATGCATGTGGCTATTGTGGGTTAAGATTTT
ATAAAGAACAGCACCATTAAAATAATTCAGTGTTTGAATTCTAACTATACATTGTTAAAT
AAATTAAAAGCTTAGAG
>i0_HQ_Rweevil|c524/f11p0/530 isoform=c524;full_length_coverage=11;non_full_length_coverage=0;isoform_length=530
gatcagtttccaaaagttcgttggtgcttgcGCTTGTAATTCTTCCTACACGTTTGAAGT
CAGACCCGTTTAGACGATGGCTCGTACCAAGCAAACTGCTCGAAAATCAACCGGAGGTAA
GGCTCCCAGAAAACAATTGGCTACTAAAGCAGCCAGGAAAAGCGCTCCCGCTACCGGTGG
TGTTAAAAAACCGCATCGTTACAGACCCGGTACGGTCGCTCTAAGAGAAATCCGACGCTA
TCAGAAGAGTACCGAATTATTGATTAGGAAATTGCCTTTCCAACGATTGGTTCGCGAAAT
CGCTCAGGATTTCAAGACCGATTTACGTTTCCAAAGTTCGGCAGTGATGGCTTTGCAAGA
AGCTAGCGAGGCCTATTTGGTTGGTCTCTTTGAAGACACCAATTTGTGTGCGATCCATGC
TAAACGAGTAACTATCATGCCTAAGGACATTCAATTAGCCAGACGCATTAGAGGCGAACG
TGCATAAATGCTACGGCTGTCCTATATTAAGTGTCGTTTTttgtatttat
>i0_HQ_Rweevil|c525/f3p0/816 isoform=c525;full_length_coverage=3;non_full_length_coverage=0;isoform_length=816
acagtcgtattctatagtcgaccttctgcgccAGTGTGTGTAAGGTCAGACTTTAATTTC
AAAGATATCTACGGTCATCTTATTGTTTACATATTTACCATCATCAGACAAGATGAAATT
CTTCGCTGTTTTGGCAATTTCTTGCATCGCTTTGGCATCTGCCGAGTTACAATGTGAGCA
CAAACAACCAAATGTTCCTAAAGAATGGATTGACATGGGAAAATCCTGTGTTAAAAAAGT
TCGCGATCAAGTAACAGAGGAACTGAAAGCCTCCATGCAATACATGGCGATGGGTGCCCA
TTTTGCAAGGGATTCCGTTAACAGACCAGGTTTTGCCAAATTGTTCTTCGATGCGGCCAC
TGAGGAAAGAAACCACGCTATCGAGTTTATCAGCTACCTTTTGATGAGAGGAGAACTAAC
ATCTGACGTCAGCAATTTAATTAAAAGAAACCTCGTTCCCAAAAAAGTTTCTTGGGCCTC
CGGAGTTGAAGCTCTTAGAGATGCATTAAAACTGGAAGCATCCGTTACCAAGAAAATTAG
AAGCATCATTAAAACCTGCGAGGAAGATCCCGCTTTCAATGACTATCACTTGGTTGATTA
TTTGGCATCTGACTTCCTCACCGAACAATACAAAGGACAGAGAGACCTAGCTGGAAAATC
TTCCACCCTGGATAAAATGATGGACAAGCATGGCGTACTTGGTGAATTCTTGTTTGACAA
ACAACTATTGTAATTGTAATCAAAGTCATTTAACATCTAATGTAACTTGCTAGTAATGTA
ACTAAAGACAGAACAAACATAattaaatgattacgc
>i0_HQ_Rweevil|c529/f9p0/342 isoform=c529;full_length_coverage=9;non_full_length_coverage=0;isoform_length=342
gtttttcactcacgtttccagtccagcttcattcattgaacgtgtaGACATGCCACCACC
ACCACCAGGACCTCCTCACCACCATGGCCCACACCATGGTCCGCCACATCCGCCAGGTCC
CGTTCATCATCCACCAGGGCCTGTTCATCATCCGCCAGGGCACCCCCCACCAGGACCACA
TCGATTCCCAGCTTGCGCGCACCAATTTCGTACGCATGGGTGCGTTCATTGCGCAGGATG
GAGATGGTGAAAGAGAATGAATTATTTTAGAAAAGTTGATAAATGTAATGTTATTTTTAT
ACGGCTAATTTGACATAATAAAAGGTACTTAATTTAATGATG
>i0_HQ_Rweevil|c530/f10p0/985 isoform=c530;full_length_coverage=10;non_full_length_coverage=0;isoform_length=985
ctcttaggttaggtcacttaagtcgcagttttgaggcttCTAAATTTAATTAAAAGATGG
TAAAATGGCTTCGAACGCAGTTCAATCTGTGAAAAAATTGGGTGTATTTGAAAGGAAGGG
TTTATTTGATAAAGGCGTAGGAGCTTTACTTCCAGAGGCCTATAAAAAATTTTATAAGGA
ATGGAAGCTGACTGAACCAACTGCAGTTCATTATATACCAGAAGTTGGAAAATGGAAACG
CGATGATCTTACAGGAGAAGCTGTACCCATACAAAATATTCCTTTGCCATTACTGTATCC
TAAAGAACATAACAGACAGTTATGGGGAGGTGAAGCAGTTATACAGGGATTTCAGTTAAG
AGACAAACATCGTAGAAGAGTACCACATTTCTGGTTTCCAGTGTTAAAGAGATCAGTGGT
GTATAGTGAAGTATTAAACAAGTTTTTTTCAGTAATTGTTACTGACAGAACTATACAATT
AATTAATGCCAACTATGGATTTGATCACTATATATTAAAGACCCCAGCTTGTGATTTAAA
ATCACTACTAGCATTGGGTTTAAAAAGGAAAATTCTTAAAGAGTTAGAAGCAGGCTGTCC
ATCTTATAAAGACGATCCAGTGATTCAGAGTCAATTAGCTGAGAAGTACAATAAATATTT
AGAAGCATACACAAGCGATGAAATTGATTGGTATGGATTCTCATTTACTGAGGCCTGCAA
TCGAATTAAAAAACAGATGGAAGAAGGACAACAGAAAATTGCGTTCAAACATATGTATCG
GGCTGAATTAATTGATAAACTCAGAGCAGCAAAATTAGAAGAAGCCATGGGACAGTCGTT
GAAATCAAATGAAAGCGGTCTAGATCCAACCTGGTTGCGAAAAATGATACCGTTTTCCAA
GAAGAAGGAAACATAAAGATCCAAAGAAAGTAGATTTTATGTATAAAAATATATATATTT
ACAaatacattagcgtatttctctt
>i0_HQ_Rweevil|c532/f9p0/393 isoform=c532;full_length_coverage=9;non_full_length_coverage=0;isoform_length=393
aacctaattgtgatgtaattttttagatggccatAAAAATTTGGTGAACTTATAAGAAAG
TACTGTATAGTAACCCTTCTTCCAACAATAGTTGGTTACAGTATATTCGCAGATTGGAGC
TTTACACAGGAGTGTAAAGCGAGGGACCGTAAACTACTGAAAGAACAAGAGGAAAATGTT
GCCAATTATTCCTAAGGGTATATGGATGGTCACTATCCCCGTCACAGGCTTTGTAATTGG
ATGGTATTTAGATAGGCTCGAAACTGAAAGATTGAGTTACTTCAGAGATAAAAGCGCTCT
TTATGGGAGGATTCTGAAGGAAGGAGAGAAACCATCCTGGCCATAGAATTAAATGTGTGT
GTAGTACATATTGTTAATAAATGGTAATTATAT
>i0_HQ_Rweevil|c534/f10p0/847 isoform=c534;full_length_coverage=10;non_full_length_coverage=0;isoform_length=847
gtttttcattacaattttaaactgttttgaactgcatccagggagggaaacaaTATAAAG
TTGGTATTTATTTGCTCCTGTTCCTTGTCACTTGTGCGTGTGTTTTTATTTAGTAAACAT
GAATCGTTTAATAAGTTATTCTATAGTAATTTTAGTCCTATCTTTTGTTTCGGGCAAACT
TGTTAATGTTAACAAAAATAGCCCTCCAAGACCTGATCAGATTGCTTTAATGGCTAGGTA
TATAGTGCACAATACAGATTGGACGGCATTGTCCACCATCTCAACTCTTAAAACAACTCT
CGGTTACCCCTTCGTAAGTGTCAAATCTTTTTGCGATGGACCAATCGATAATTCTACAGG
TATTCCCTATTTTTATATAACATCGATGGATGTCTCTGGTGCGGACATTGTAAAAAATAA
TGCAGTTACTATAATGGTTACGTTATCCGAAGTTAATTATTGTAAGGATAAGAATTATGA
TCCTCAAGATCCTCGTTGTCCGAAGGTTCTTATTTCAGGAAAATTTTTAAAGCTAGATAA
TTCCACAGCTGAATACTTTTTCGCCTTAGAAGCATTATTTGAGAGGCATCCTGCTATGAA
AACTTGGCCGGAAGATCATGGTTTCTATGTGGGCAAGGTGGATATTGAGCAGATTTGCTT
ATTGGACAGATTTGGAGGAATACAATACGTGAAACCACAGGATTATTATCATGCAAATTT
AACTCGCATTGTCAACGTAGATTCATATAAGCGTAGGATAGCAGTTACAGTTAATACCGT
TTGATAATAACATTGTTTACTCTAATTACAATATTTAATCATTTAAGACCTAATAAATTC
ATTAATT
>i0_HQ_Rweevil|c539/f15p0/959 isoform=c539;full_length_coverage=15;non_full_length_coverage=0;isoform_length=959
atacatggattGATTTTTGTGTGGTTTTTAGTGTAAATTTACATTTCTTATTGTTCTTTT
CTTATCAGAAAATGATATAGAGCGTGATTAGTTTATTTTTTTATTTATCAACATACATAA
GTAACATGGGTACCATATCTACAGATCCGCCTCAAATAACACAACAGGGTGAAATAAGTA
CTACATCACAAACAATTAACTCTGGAGGTGTATCATGTGCTGGAGCCTCTTCTGAGATAT
CATCTCATCCTGAAACTAATCATATGTTAGCAACCAGCTCATCTCTGGAAGACATACCAC
CACCAAGGCCAGATTATTATGCTCCTCCCCCATATGAGGTTGCAACACAGACCACAAAAC
TGCCCACCTATGAAGAAGTCCAAAGAGAAAAGCATTTAGAAGATGAATTATTTGGCTTGC
CAGTTATTGATGCGCCCAACATCTCAACACAATTTAGACCACAAGGTCAAAGGATAGTTC
CAATTGATAATGAGGCTGCAGAAGATGTCGATACAAGTCTGCTAGGAACAGATTTCATGT
TTTATATTGCATTTTTTGTTGCTTTTATATTCAACTGGATTGGCTTTCTGCTTCTTATGT
GTTTCTGTCACACAATTGCATCAAGATATGGAGCTTTATCTGGTTTTGGTCTATCACTTG
CTAAGTGGACCTTTATTGTGCAACATTCCACAGAACTGGCTTCAAAGGATAACAGCTGGC
TATGGTGGTTGATAATGACATTTGGTTTAATAATCTGTATACGGGCCATACTGCAATATT
TGAGCATCAAAAGAGGGTGGCATATGCTATCTGCTAGTCACCAAGAAAGACTCCTATTTT
TCTATTAGGTACTAGGCTTTACACATATTAGAAATTGTTATTGTGATTTTATGTATCCCC
TGTACTATGTTAGATGTATGTCATAATCATTCCCCCTTAACAAATATACTTATTAGGAT
>i0_HQ_Rweevil|c542/f7p0/712 isoform=c542;full_length_coverage=7;non_full_length_coverage=0;isoform_length=712
aagacgcaacccggcgtggtaaaacaagtggtgaGAAATTAAGTGTGCCGCTGACTTTTG
GTCCAATTTCGTTTTTATTCTTCGAAATATGATTGCGATCTTATTTGGTTGCCTTTTGGC
TACAGCTTTAGCTGCTCCTCAAAATTACTATAGGCAACCCCAACAACAGTACCCCCAACA
GCAGCAACAGTACCAGCAGAGCCTCAACAGCAAAGCGGTAGTACCAATTGTTTCGGAATC
CAACGAACTCAACCCTGATGGATCCTTCAGCTATAGCTACGTTTCTGGTGACGGTTCCCA
AGCTCAAGCCCAGGGCTACTTGAAGAACCCCGGCCAGAAAGACGCAGAAGCGGAAGTCAT
CCAAGGATCCTACTCCTACACCGCCCCTGACGGTACACCAATCACCGTGACCTGGGTGGC
CGATGAGAACGGTTTCAGGGCAGAGGGCGCTCATCTCCCGACACCACCACCGGTCCCAGC
CGAGATCCAGAAAGCCCTGGCCCAGATCGCTCAGGCCCAAAGCGTCCAGCCTCAAGTACA
GTCTCAGTACAGACCAAACGCCTTCCAGGCGCAGAGGCCCGTTTCGAGACCGGCTTTCCG
ATTTTAACCGCTTCCAGGTTATCCACTGACTGAACCGTATTCGCGAAACATGTCCCGTCA
ATCTTAAGTCGAAGTACCTTTGTGTTTTGTAACTGAATaaatgtttgtatac
>i0_HQ_Rweevil|c546/f8p0/507 isoform=c546;full_length_coverage=8;non_full_length_coverage=0;isoform_length=507
acttttaatttccgctcgatagcggtagtgtgtgttttcTTGGGATCTTAAAAATTGTGT
TATTGATTACTATCACTCATATTTAGTGACCAATTTGCTGTGGGTCGCTCTGAAGATATA
ATGAAACCATCACAAGCCAGATACTTGTCTTTACGTCTTACAACAGTTGCTCACAATGTA
CATGTAACGAAAAGTAACGCTGATAAGTTGGTTTTTCCTGCCGCTTTTCTTTTAGCCAGC
TTGGGAGTAGGAGTCTCGTCATTTAGCTTAAAACAAATGCTGACCAGTAGAAAACGGGCC
TAAACAATGAAACTATAGTAACATGGAATTATGAGCGAAACTGCAACTTTTAGATAGACT
GTTTATTGTTAGTTAACCAAATTGTAACGTAAACTTAAGGAAATCGTTCTACTTTATGTT
TCGTCATACCCAGCACTCGCGCAAGCTGTTTTTATTTTTTTAGAAAATTGTTATCCCCAA
GAATTAGATTATTAAATGGATTTTCTT
>i0_HQ_Rweevil|c547/f11p0/455 isoform=c547;full_length_coverage=11;non_full_length_coverage=0;isoform_length=455
agtttttgacaaccTGCTATTTGAAGGTTAAATATTAAAAAATATAGTTAAGTTATATTT
TAATAATAATTTAAGATGATAATTTCAAGAGGGGCATCGACATTACAAACTATCAGGTCA
TTACAATGTAATGCAATCCAATTTAAACAATCCGTAAGGAATAGCGGACACGGGACTTGG
AATTATAGAAAAAGTGCACCACCACCAAGAATAAATGTAATATGTGCCAATATTGTTCAG
GGGGTTGCTTGGTGGTGGATTTTATGGCATCTCTGGACTGAACCTGGACATGTTTTTGGT
GAATTTGAATACCCAGATCCTACTAAGTGGACCGATGAGGAACTAGGTATACCCGAAGAG
CTTGAATTGGAGTAATAACTTCAATCTGTAGATGAATATTATATAAAATTTTAAATAAAA
ATAGATGTTAAAAAATATTCATTAAACATTTAttt
>i0_HQ_Rweevil|c548/f7p0/991 isoform=c548;full_length_coverage=7;non_full_length_coverage=0;isoform_length=991
ataggcgagggtagacgtttgatccgcaaGTCAAGTTAAATTAATCTAAATAAATTTGGA
AAAATGACTGATTCTGCATTACCACCTCCTCCTGTAATGTGGGCACAAAGATCCCCAGTT
GTATTTCTAACTATTAATTTAGAAGATGTAAAGGACCTCAATGTCAAATTCACTAAAAAT
TCTGTATACTTTCATGGAACTGGTGGTATAGGAAAGAAAGAGTATGAAGTAACCATTCCA
TTATATAAAGAAATTGATCCCGATAAGAGTAAAAGTTTTAATAGAGAAAGATGTATCGAA
ATTGTTTTAGCCAAAGCTAACCAAGAAGAACCTTATTGGCCTAGTTTAACATCCGATAAA
AAGAAACATCATTGGCTCAAATGTGATTTTAACAAATGGCACGATGAGGATGATTCTGGT
GATGAAGGAGTTGGTGGTATGGGAGGCGGAGGAGATTTCGAGGATATGATGAGACAAATG
GGTGGTTTAGGCGGCGGTGGAGGAAAACCAACTTTTGATGATTTAGACGCTGATGACGGA
GGAGATTCTGACGATGAACCTATTCCCGATTTAGAGTAGCTTTAGGATATTAATGATAAT
TGTTTTTTTTTTCTTATCTCTATTTTGTATTTTTGAATTTCGTTAAATTTATTTAACACA
CTACCAAAAAAGTACTACAATTTGTCATATTGATATATGATTTTTTTTGGTATGGCTTGA
ATATTTCAAGTGTTTTATTTAATTCCAATGCATTGTAAACATGTGGAAATAAAAAGGGAC
ATAAAAGCAGAAAGGAGCTGATATTTTCTTTACAATAAAAAAACAAACATCTTCCATGGC
CATATAAGCAGTTCACATCGCGTACACTTTTGCAAGGAGGAATTCAGGATTTTTTAGTTT
GTAATTTAGAACTTCAGTAGTGTAAAATAATAGTTAAATGTGGTTGAATGTACATTGTAA
GTTTTGAAccaatttttaattaaacaacagc
>i0_HQ_Rweevil|c553/f11p0/888 isoform=c553;full_length_coverage=11;non_full_length_coverage=0;isoform_length=888
agtttagagaaaatgccgctgttcgacgTTGCAAACAAGGTAGCCATAATTACCGGGGGA
GCTTCAGGATTGGGTTTTCGCTATGCCGTTAAATTACTGGAAGAGGGAGCTCGGGGAGTG
ACTCTGGCTGACATTGATAAAGTTGCGGCGGCTAAAGCACTGGAGCATATCCAGAAAACA
TTTGGTACAAACAAGGCGATTTTTGTTTATTGCGATGTACAACGGAAATCTGATTTTGAA
GAGGCTTTTGTAAAAACAATTGAGAAATTCCAAAACATAGATATCCTGATCAACAATGCT
GGAATATTGAACGATCACGTGTACGAGAAAGAAATCGCCATCAACGTGAATGGTGTAGCG
TATGGTATGATCCTGGGGCTGGACAAATACATACCTCAGTACAAGTCGGGGCCAGAAGGA
CTCATCGTGAACATATCGTCTATAGCCGGAGTGGCCCCGTTTCCTTTTATTCCGATTTAT
ACCGGTACTAAATTCGCCGTACACGGCATGACGCTTTCTTGGGGCGATTCCTACCACTAC
AACAGGACGAAAGTACGCGTAGTAGGCGTTTGTCCGGGAGTGACTGACACTCCCCTCATC
CAATGCATGCCAGGAAGAAATTTAGGACCCGATTACGAGAGATGCCTGAACGAAAATATG
CAGGACTGCCCAAGTCAGACACCCGAACAAATGGCTAACAGAATGATTCAGATCATTAAA
AAAGCACGCTCTGGCACCATGTGGATCGTTGAAGACAATTCTGCCCCATACAAATACGAA
ATACCAAATTATCAACGAATGGAGAAGGTCTACCTTGATCAAACCCAGTAAATGTAATAA
AACATGTATTTTTAATGTCTTCTATATAGCTATCTAATAATAACAATT
>i0_HQ_Rweevil|c560/f13p0/556 isoform=c560;full_length_coverage=13;non_full_length_coverage=0;isoform_length=556
agtgtcaaaccgtaaagccattaagatgttCTCGAGATTGCTGGTGTGTGCTGGTATTTT
GGCTGTTGTTTTGGGGGCGGCTTTGCCAGCAGATGATCCCATTCCCATTCTGTCTCAATC
GTCGGATATTCAACCTGACGGCAGCTTCCAGTGGAATTACGAATCTGGTGACGGCACTAA
GCAGGAACAGACAGCTGTATTGAAACAAGTTGGAAACGTCACAGTACCAGTGTTGCAAGG
CAGTGCCTCGTGGACGGACTCAGAAGGAGTCGCCCATCAAGTCAGTTATGTAGCGGACGA
AAACGGATACCAGCCCCAGGGTTCGGATCTTCCGGTAGCGCCTGAAATTCCGCCAGCAAT
CGCGAAGGCCTTGGAATGGATCGCCGCTCATCCTCCACCGCCAGAAAGCTAAATGCTTAG
ATATAATGATGTTATTCGGCTGTGCTATAATCATTCCATCATTGATGTGTTTCAATATAA
AAATAATGTAAATAGATAGTTAAGAACGGATCTGTATCAATTCATATTTTTACAAACGTC
AATAAAAAATAAATTC
>i0_HQ_Rweevil|c575/f11p1/836 isoform=c575;full_length_coverage=11;non_full_length_coverage=1;isoform_length=836
gaaaatggcgataatctagttgggagacgtcattGTTTTTATCCTTATTTTAGTGTTTTA
ATTTCAATTTCCATATAACGTTTACAAAAATATATTACGTAGGATACAGATTTAACTGTC
AGGTTTTGTCCAAGCTCTTTAAGTTGTCTAACTAGTGTCAAAGATTGTGAATATGGAGAA
TCCGTCAGGCTCAAGGGCTCCATCAAAGTTGGAACAAACCCAACAACAAGTTAATGAGGT
TGTTGGTATAATGAGAGTGAATGTCGAGAAGGTTCTTGAAAGAGATCAAAAGCTGTCAGA
GTTGGACTCCAGGGCAGATGCCTTACAAGAGGGTGGTAAAAGATTTGAACAACAGGCCCA
GAAGTTGAAAAGAAAATACTGGTGGAAGAATTTGAAGATGATGATTATCATTGGAATTAT
TGCAGTTATTTTACTAGCAATCATTATCATTGCATTTAGTGGAAGCTCTTCCACTACCAA
CAGTAGCAGTACTAAAGCAGTTGAGGATGTTAATATGAATGTAAATGCATCAGCTCCCCA
TTAATAATCCAGGAACATTGCCTTGAAGTTACTCAATTTTTAAAAATAGCCAAATATTTC
AAAACTTTATAAATATATGTAACTAATCTATTTTTCTAAAAGTTTACAAATTACATTAAG
TGCCTTAAATATATTTCTAAACAGGTGGTTGTGGCACAAAGTGCGAGTGACAATTATAAT
GTAAACATTTCATTTTGAGCATTCAACTTATTTCACTGACAAAGTATTAAATTTATTATT
ATAATTATATAAAATTTATGTTATTTTCTTAACAAGTAATCATTATATTAATTATT
>i0_HQ_Rweevil|c578/f12p0/443 isoform=c578;full_length_coverage=12;non_full_length_coverage=0;isoform_length=443
agtaatctttcagaCTCTGATCGGTTCAAAGTAAAAAAAATGTTTCTCAAAACAGTTCTC
TTCATTGGTCTCATTGCTACCGTTTTCGGTGCAGAAGAAGTACCCATCGTTTCGCAGAGC
GGTGACGTCAGTCCAGATGGTACCTTCGAGTGGAGTTACCAATCCGGAGATGGTACAGCT
CAGCAACAATCTGGTCAACTGAAACAAATTGGTGATGGGGAAGGAGAGGCTGTTCAAGGA
TCTGCATCTTGGACTGACCCAGAAGGTGGAAGCCATCAGTTGACATATGTAGCTGATGAA
AATGGATATCAACCCCAAAGTGCTGATATCCCAGTAGCTCCTGAGATCCCCGCTGCCATC
GCAAGGTCTTTGGCATGGATTGCTGCCCATCCTCAACCAGAAGAATAAAATGTGAACGCG
TATAAAAATAAATGTTTtaaaac
>i0_HQ_Rweevil|c591/f5p0/853 isoform=c591;full_length_coverage=5;non_full_length_coverage=0;isoform_length=853
agtcagcacaggaactcctgagaagctgctcatatttttacatcgttGACACAGAACAAC
TAAAACTCTCAACATGGCGGACGATGAGAAAAAGAAGTTGGAAGAGGAAAAGAAGAGGAA
ACAAGCCGAAATCGAGCGCAAGAGGGCCGAGGTCAGAGCTCGTATGGAGGAAGCCTCCAA
AGCCAAGAAGGCCAAGAAAGGTTTCATGACTCCTGAAAGAAAGAAGAAACTTAGGTTACT
CTTGAGAAAGAAAGCCGCTGAAGAACTGAAGAAAGAACAAGAAAGGAAAGCAGCCGAGAG
GAGGCGCATCATTGAGGAAAGGTGTGGTAAACCAAAACTTATTGATGAAGCCAATGAAGG
TACGATAAAACAAGTATGTGAGGGATACTATAGACGTATTGTCGACCTTGAAAATAAGAA
ATACGATCTTGAAAAAGAAGTGGAACTCAGAGAATATCAGATCAACGACCTGAACAGTCA
AGTCAATGACCTCAGAGGCAAATTCGTCAAACCCACCCTGAAAAAAGTATCCAAATACGA
GAATAAATTCGCCAAGCTGCAAAGGAAAGCCGCCGAATTCAACTTCCGTAACCAACTCAA
AGTCGTCAAGAAGAAGGAGTTCACCCTCGAAGAAGAAGACAAAGAGAAGCCCAAACAAGA
AAAGGCTGAATGGCAGAAGAAGTAAAATTCCACCACTAAAATACGATTTTTTAAAATTAT
TTTTTCTTATCGAATATTTATTATTACGCACACTGTCAGCGGTCTTTTATTTGAACCACA
GATTGTCAGCACTATACCGTAAAAATTTAACAATAATTTATGTTTAATTTAAACCAAATA
AAATTGtaattct
>i0_HQ_Rweevil|c596/f5p0/731 isoform=c596;full_length_coverage=5;non_full_length_coverage=0;isoform_length=731
agtccgaagattcaccttcaagtcatcggttcagttagtatcatacaATCATAACAACAA
TCAACATGTACAAAATCGCCGTGGTATCCGTGATTGCCCTTTTGGCCATCCAAGGTTGCT
TGGCAAAACCCAAGGCGAAACAAGCACAAGCCATCGAAAAATCCCAAATCGACGAATTGG
CCGCCAACGCCCGTGACGTAATCAAGAGCGTCAGCTCGTCAATCGAAGGAAACTTGCCCG
ATTCCAAACAGGTATCCGACTCCATCGTAGAGAACACCCAGAAAATCGCCACCAAACTGA
AGAGCATCGTCGATGACTTGAACAAACAGACCGCAGACCACAAAGGTGACTTCGAAAATG
TCCTGAAACAATTCGAAGAGAACTTCAAAGCTACAGCTACCAATCTCGAGAAAGCCGTTG
GACCCGAAGCCACCGCCAAAGCCAAGGACCTCAAGAAGAGTCTCGATGATGGAATCAACA
ATGCCATTACCGAAGCACAAGAGTTGGCTAAAGTTTTTGAGCCCAAAGCCAAACAACTTC
AAGCTGACATTAACTTGCACCTAAAGAATCTCTTGGACCAAATTGTCGAATCTGGCAAAA
ACTTGAAAAAAGACTTTGAGAAGAACTTACCCAAACAGTAGAAACTGCAACTAGATATAG
AGTATTAACTGCTATAATTTCTGACTGATAATAATTGTATCCATGTAAGAGAAAATATAT
TTTTATAACAT
>i0_HQ_Rweevil|c597/f7p0/666 isoform=c597;full_length_coverage=7;non_full_length_coverage=0;isoform_length=666
gtcccgcgtcagtcaagctcgcgagacgcacggcaGGCGATGGAAACGAGAACAATAACA
AACGGAACAACGCGATTTCTAACAGCAGGAACATGGAAGCGGAAGCGGCCACCAAGATCC
AAGCGGGATTCAGAGGTTACCAAGTGAGGAAGCAGCTAAAAGCCAAGAAAACTGGCACAG
ACACCAAACGATCTCTCAGAAGGAAGAGCTCTCCGGACCAACGCAAAGACGCTGATTTGG
AGGAAAAGTCTGCAGTCAAAATTCAAGCGGGCGTTCGCGGTTTCCTCGTCAGACGAAGAC
AGAAGAAACAAGTGAACTCGTCGGCATCCGCATAGAGCCGCCTGCGCCACATCAACCCCA
ATTACATTCTTAAAAAGTATTTAAAAAACAACCGTTTTGTTTTAGTTTAGTTTAGACGTT
ACGTAATATATTCTTAAGCTGAAATGTCCGAAATGAAAGAAACTATAAAGGAGCGTGCGT
TATTTTCTTCGACGAATAACATGTTTGACAGTTAAATCGTTAGGTTATTAGCTATATACA
ATTTATTGAAGATTTATGGAGATATTAGTGATAGTTATTAGGGAGTAATATATAAAGTTA
TTAAAATTGTAATTGTTTTGGTGAAATCTTAGTTTTTCCACGATTACTAATAAATGATAA
AAAAAC
>i0_HQ_Rweevil|c601/f3p0/696 isoform=c601;full_length_coverage=3;non_full_length_coverage=0;isoform_length=696
gacttaaaccccaaatataagcttacactttttttagaaatttcaacttgaaagacctta
ATGTTACAAGACAGGGCTTCTCCCCTTATAGAACAATTAATATTTTTCCATGATCATGCT
CTATTAATTTTAATTATTATTACTATCCTAGTAAGACAAGTTCTATTAAATATATTTTTT
AATAAATTCAGGCACCGCTACCTCTTAGACGGCCAACTTATTGAAACTATCTGAACTATT
CTTCCTGCTATTATTTTAATTTTAATCGCCCTCCCTTCTTTACGCTTACTTTATATTTTA
GATGAAATTAATAATCCCTCTATCTCTGTGAAAGCAATCGGACACCAATGATACTGATCT
TATGAATACACAGATTATAAAAATATTGAATTTGATTCTTATGTAATTCCCTCAAATGAT
CTTAATCCCCATAATTTTCGCCTTTTAGATGTTGATAACCGATTAATTATTCCCTTTGAA
ACTCAAATTCGCTTATTAGTTTCTTCTCTCGATGTTATTCACTCATGAACTATCCCCTCC
CTAGGCATTAAAATTGATGGTACACCAGGTCGTTTAAATCAAGTAGGACTTATTATTAAT
CGACCCGGATTGTTCTTCGGCCAATGTTCTGAAATCTGTGGGGCTAACCATAGCTTTATA
CCTATTGTAATTGAAAGAATCTctcctaaatacttc
>i0_HQ_Rweevil|c605/f18p0/754 isoform=c605;full_length_coverage=18;non_full_length_coverage=0;isoform_length=754
gacAGTTAAAAATTAATGGAAAGGAAGAAACATTGTTTTATTTTGTAGTAAGCCGTTCAT
TAATAGTTGTGAATTTACAAATACAATAATAGTTTCAAAATGTCTATCCTAGCTTATAAT
GGAGGCGCTATGGTGGCAATGAAGGGCGAGAATTGTGTGTCAATAGCAGCTGATAGAAGA
TTTGGCATTCAAGCACAAACTGTTGCTACAAACTTTGAAAAAATTTTTGAGATGGGACCA
CATCTTTACGTTGGCCTTCCGGGCCTTGCTACTGATACGCAAACAGTAATGGAAAAACTT
CGCTTTAGAAAAAACTTGTATGAATTAAAAGAGAATAGATCAATATCACCAAAAGTATTT
AGTGCTATGTTATCTCACATGTTGTATGAAAAACGTTTTGGACCATTCTTTGTTGAACCT
GTAGTAGCAGGTTTAGAACCAAAGACATATGAGCCATTCATATGTAATATGGATTTAATT
GGGTGTATAAATCAACCAAAAGATTTTGTGGTTGGAGGAACAGCTTCAGCTCAACTTTAT
GGAATGTGTGAAGCCCTGTGGGAACCTAATTTAGGGCCAGATGATTTATTTGAGACTACT
TCTCAAGCTCTCATTAATGCGTTTGACAGAGATGCTATCTCTGGTTGGGGTGCAACTATT
TATATAATTGAAAAGGATAAGGTTACAATTAAGAATTTAAAAACCAGGATGGATTAAAAT
TTTCAAATTTAAGTTCATAATAAACATTTAATTT
>i0_HQ_Rweevil|c607/f8p0/553 isoform=c607;full_length_coverage=8;non_full_length_coverage=0;isoform_length=553
gagcagaggtctagtaatctcCCCAAAATCTTCCATGTCAATTGGTTCAGAAAGAGCAAG
GAAGGAAAATTTTTATGGCCTGGTTTCGGCGAGAATTCTCGAGTATTAGACTGGATCCTA
AGGCGATTGGACAATGAAGACTGCGCTACTAACACAGCCGTCGGTTTAATTCCAAAGAAG
GACGCTCTTAACCTGGAAGGTTTGAAAGAAACCATCGATACCGACGAGTTGTTTAGCTTA
TCAAAGGACTTCTGGAGCGAGGAAGCCCAGGCTATAGACAATTATTTCCAAGATCAAGTT
GGAAAAGATCTGCCCCAAGATATAGCTAACCAACTTAAGAATTTGAAAGAACAAGTGGAC
AAAATGTAAACCATGGCAATAATGCAATCACAAAAAAACAAATGACTAATATTTTTTATG
AATATTTTTAAATGACTTTATAATATTAATGGGATGTATTTTACTCATTTGTTTTAGATT
TTAAGTCTTAATTTAATTTTCATGAGATTTTACTATTATATTAAGTATACATATAATAAA
AACAAACATAAAT
>i0_HQ_Rweevil|c626/f2p0/471 isoform=c626;full_length_coverage=2;non_full_length_coverage=0;isoform_length=471
cttttcagggagattgtaagaatccaatcatggggaagattatgaaagccggaaaagtcg
tgTGGTCTTAGGTGGCCGATACGCTGGCAGAAAAGCCATTGTAGTAAAAAATTATGATGA
TGGTACTGCAGACAAACCCTATGGACATGCCCTGGTTGCTGGAATTGATAGATATCCCCG
TAAAATTCACAAAAGGATGGGCAAGGGAAAAATGCACAAGAGAAGCAAAGTAAAGCCTTT
TATTAAGACATTGAATTATAACCATTTGATGCCCACTCGTTACACTGTAACTGATCTTAC
TGATGTGAAGATCACTCCAAAGGATTTGAAAGACCCAATGAAGAGGAAGAAGGCTCGTTT
CCAAACAAGAGTCAAGTTTGAGGAAAGATATAAACAAGGCAAAAACAAATGGTTCTTCCA
GAAATTGAGGTTCTAAGTTTATGTTGTTAAGGTTTAATAATAAAAGGTAAC
>i0_HQ_Rweevil|c657/f2p0/734 isoform=c657;full_length_coverage=2;non_full_length_coverage=0;isoform_length=734
agtttagtgggtgttcaatctcgttggtctacctaagtgcaaaactcaccaaaccaatCA
TGTCTCTGGAACGTCAAGTTCAAGCTAAGATCGCCGCCAAGCGCAACCCACAACAAGATC
AGGAAGCCCAGGCATGGATCGAAACTGTCTTGGGAGCCAAATTCCCCCCAGGTCAACTCT
ATGAAGATGTCATCAAGGACGGTACCATCCTCTGCCAACTGATCAACAAGCTTGCCCCAG
GCTCCGTACCCAAGATCAATACCTCCGGTGGTCAATTCAAATTCATGGAAAACATCAACA
ATTTCCAAGCCGCCATCAAGAACTATGGCGTCGCTGATGTTGACGTGTTCCAAACGGTCG
ACCTGTGGGAGAAGAAAGACATCGCCCAGGTGACCAACACACTCTTCGCCCTCGGTCGCG
CCACCTACAAACACGCCGAATGGCCCGGCCCATACCTAGGACCCAAACCAGCTGACGAGA
ACAAACGTGACTTCACCGAAGAACAGCTTAAGGCCGGCCAGACCATCATCGGTCTCCAAG
CCGGTCAGAACAAGGGTGCCACCCAAGCCGGACAGAACTTGGGCGCTGGCCGCAAGATCA
TCCTCGGAAAGTAGATTTTCCGTCGATTATTGCGCTTTAATTTGTGAGGGGAAGATGGAG
AAAGAAAACACCTTCGTTTTGATACCTTTTTATTTATGATAATATTATGTAACTAAATAA
AACTAtatttttat
>i0_HQ_Rweevil|c663/f8p0/839 isoform=c663;full_length_coverage=8;non_full_length_coverage=0;isoform_length=839
aaagtctatcaactggtcatcgtgaatagcatattttcaaattagaaatatatgaaaaAA
GAATGGCCTCTGAAAGATACAGCTTTTCTCTGACGACTTTTAGTCCGTCAGGTAAACTTG
TTCAAATTGAATATGCCTTAGCTGCGGTTGCAGCCGGCGCCCCATCGGTGGGTATAAAAG
CATCCAATGGTGTAGTTATTGCTACTGAAAATAAACATAAGTCAATTTTGTATGATGAAC
ATAGTGTACATAAAGTTGAAATGATAACCAATCATATTGGAATGGTTTATTCTGGTATGG
GTCCAGACTATAGACTTCTTGTTAAACAAGCTCGTAAAATGGCCCAACAATATTATTTGG
TTTATCGTGAATCTATTCCAACTGTGCAGTTAGTTCAACGTGTAGCTGCAGTGATGCAGG
AATACACTCAGTCAGGAGGTGTTAGGCCATTTGGAGTGTCCTTATTAATTTGTGGGTGGG
ATAATGACAGACCATACCTATTTCAGTGTGATCCTTCAGGAGCTTACTTTGCCTGGAAAG
CCACTGCAATGGGTAAAAATTATATTAATGGAAAGACATTTTTGGAGAAACGGTATAGTG
AAGATTTAGAATTAGATGATGCTGTACACACTGCAATATTAACACTGAAAGAGAGTTTTG
AAGGCCAAATGACAGCTGATAACATAGAAGTGGGAATATGTGATTCTACAGGTTTTAAGA
GGCTGGATCCTTCTCATGTTAAAGATTATTTAGCAAATATTCCTTAAATGTTCTTAATTA
ATGTAAGATATATAAAATGTAAGTCACACTCTTATTTGAAATAAACATTCTTTTACATT
>i0_HQ_Rweevil|c674/f7p0/481 isoform=c674;full_length_coverage=7;non_full_length_coverage=0;isoform_length=481
aataaattaggttatgttgtagtatttaaATCCTTAGTACAATGTCGGGAGTTTGTTAAT
CGTAAATCGTTGTAACTTAGTTTTACGAAATACGTTACTTGGGAATATTAGAAACTGTTC
ATCCAATTATAAGATAGTGTCTACAAAAGATGAAACTACTCTGGTAGCATGGCATCCTAA
ACAAGACTTCCCGTACGAATGTACTAGACCTCTTCCAGTTGAAAAAGTCGCTGAAAACCC
TTCTGTCCTCAAGACACAATTGACTCCGGAACTATTATCGATATTTAATAAAAAGACCCC
CGAACAAAGTAGGTTAGAATTAATGAATATTACATATACAACAAAACACCGATGGTTCCC
TCGTGCCAGAGACAGAAAAGCTAAGAAAACTCCAATGGATAGAGATTACTTGTAGGAACA
TATGTTGTACAGTCAATAGTATTAATTTTCATGTATGGAACTAAAAATAAAACTTAAAAT
T
>i0_HQ_Rweevil|c676/f9p0/801 isoform=c676;full_length_coverage=9;non_full_length_coverage=0;isoform_length=801
actgtatcagctggtgacataacattTGCGCCGCTCAAGTTCCCAGTTTCTTGCAAATAA
TAATGACTTCCGCACTTGCTAAAATATTTTCGGTGTCTAGATCAGGCACAAAAGTAATAA
CTCCAGCTTTAAATGTACTAAATCAACGCCTAGCAAGTAGCGGTTCTAAAGATGGTTACA
TATATGTTAATGATACAGACCCTTCAATGGTTTCAAAAGATATTACCGATAGAGCTGCAC
AAACCATTTTTTTAACTGAATTAATTAGGGGCATGGGAATTACATTAGCCCATATTTTTA
AAGAGCCTGCAACAATTAATTACCCTTTCGAAAAAGGACCTCTGAGCCCAAGATTTAGAG
GAGAACATGCTCTTAGAAGATATCCTTCTGGAGAGGAAAGATGTATTGCATGCAAATTAT
GTGAAGCAATTTGCCCAGCACAAGCTATAACTATTGAAGCAGAGGAAAGAGCTGATGGTT
CTCGACGAACCACCCGTTATGATATTGACATGACCAAGTGTATTTATTGTGGTTTCTGTC
AAGAAGCATGCCCAGTTGATGCTATTGTTGAAGGTCCAAATTTCGAATTTTCAACAGAAA
CTCACGAGGAATTGTTGTATAATAAAGAAAAGTTGTTAAACAATGGTGACAAGTGGGAAT
CAGAAATTGCTGCTAATATTCATGCAGATCATTTGTATCGCTAAAATAAAGCAACTATAA
TTTAGTTAAATCTGTATAGTTAATTATTAATAAATAATTTAAATGTTAAATTATTTTAAG
AACAATATTAAATACCCCTAG
>i0_HQ_Rweevil|c678/f5p0/454 isoform=c678;full_length_coverage=5;non_full_length_coverage=0;isoform_length=454
aaaacgaaaagaaacgtttgcacAAACATGTACAAGACGTTGGTATTTTTGTTCATCTCA
GTGTTTTTCCTCGTAGGTCTTTCCAAGGAGGAGGCATTATTATTTTCTTCAGCAGATTGT
ACGTTACCTCATGAAACTGGGCCAATCCACTGCCTAGCCTACATGCCAGTCTACACTTGG
AACAATCAAGAGAAGAGTTGCGAGAAAACCATCTATGGAGGCTGTCGCAGAACCGCAAAC
AATTTTGATACACTGGACGAATGCGAGTCGATTGCAAGACCTGTTTGTGCGGGGAATACA
ATTTAGCTCGACCTTCAGATATTTTTCAAAATAAATACCATAAAACAAATTATTCAGTTC
TTATACAGAAAACTATACTATGTATTTAGTTACTTTAATTTATTTGAAAAATATGTTTGT
TTGTGATATAATTAGTTAAATACATTCTGTGAgt
>i0_HQ_Rweevil|c681/f17p0/654 isoform=c681;full_length_coverage=17;non_full_length_coverage=0;isoform_length=654
AGTCACTGTTGCGGTTCGTTCGTAGCTAGAGTGTTTAAAATGAAGTTAATTAGTGTAGGA
TTATTTTTGTATTTTGTTTTAATCAAATTTGGCACTGCTTTAGAATGTTTTTCTTGCGCT
GAAGACAAGTGCTTAAATCCCGATTTATGGCAGAAGATAACAAATTGCGGAAAAACAGCG
AGTGGGAATCATATTGGAGCATGCTTAAAGGAAGTTTATATTAATGCGGACAAAAAGGAA
ATTACACAAAGACGATGTGTTATAGCTGACAAAGATGCATCTGGCAAACCGACTTTTGCT
TGTACGAATGGTCAAAACAAAGAATGTAAAGTCTGCCTCGAAGATCTTTGTAACACGGCC
AATAAGATCCCTGCGATCGCTAGTTTTTTGATAGTGGGAGTAACTATAGTAAACGCTTTA
ATTTAGGCATATAACATTGGAACCCACTATAGAAAACTAGTATACTAAACACCTGGTTTC
ATCATTCAACAATTATTTATCAGTTAAGAAACGTCATCTAGACGTCAAAACGTAGTAATG
CTGCCGCAGTTAGCAAATAGAGAAATTGAGGTAGGTAATACATTCGACATCATGATGACC
TTAGTTCACTGTAATTTTGCACTAAAACAGAAATATATTTACACTATAATAACG
>i0_HQ_Rweevil|c685/f20p0/854 isoform=c685;full_length_coverage=20;non_full_length_coverage=0;isoform_length=854
attcataagcttatattcagagaaataataGTGAATTATGAAAATATTGTTTGTTTGTTG
TTGTGTTAGCGTTTACAGACGCATCTCCAGGCTACTCAGGTTCTAGTGGAAATGATATTA
ACCAAGGAAATTCCGGAGGATATGGATACTCAGGAAGCTTCTCAGGTACAGGAGTGCCTA
ATTTTGCATTTCCCGCATTTCCCCCATTTGATTTCTCCGTATTTAGCAACTACATATTCA
ATTTGAATAAATACAATCAAGAATTCTTAAACCATATACAAAAATTAGCTCAAGGACAAG
CAGGTGCCGGCTATGCTCCAGGATTTAGTGGAAGTTCCTCCGGAAGCAACGGTGCTTTCG
CTGGAGGATTCGGCAGTGGATTTGCTGCACCTGATATTGGAAATCGTGGCGGATTTGTAG
GAGGATATGGTGGCGGTTTTACCGGACCAGACGGACAAAGCTTCACATTCTCAGGTCCTA
TTGGAGGAGATGGCGGTGCTGCTTTTGCTAGTGGTTCTATTGGGCCTGGTGGCACTTCAC
AATCAGCTTCAGTGTATCCAGAAAATCCGAGTGCTCCTAATGTAAATACACGCTTTGGGG
CATCAAGTGATGGCAATGGCAATGGATTCAAAAGTGTTTTCACCTCAAGTAAAAGTGTAA
CTACAAACGTGGACGGAAAACCCCAAACATTCCGTGAAGCATCAACAACCGTTAATGATA
ATGGAAAAGTTACCACCTATACAGCTCATAATCCATAAAGAGATATTTCGCAAAATAATG
TCAATTTATTATTATATATTTAATATATGTGATGTTACTTATTTACAAGAAATGATAAAT
ATACTTAATATATT
>i0_HQ_Rweevil|c686/f13p0/383 isoform=c686;full_length_coverage=13;non_full_length_coverage=0;isoform_length=383
aatcgtgtgttcgaaccatcaaaatgaacaagctggtagCGTTCGGTTTCCTATTGGTCC
TCGTTTCTGCCGTTGTCGCCCTGCCGGATTGCCCGGAAGTAGATGGCGAGAATCCAGAAT
TCTTTCCCGATCCGGACGACTGCGGCAGCTTCTATGAGTGCGCTTTCGGTACCGCCTTCA
AGCTTAAGTGCGCTCCGGGCACGTACTACAACACGGAATCCAAGATTTGTGACTTTATAG
ACAACCTCGATTGCGGAACTAGACCCACAACGCCTGTACCTCAACCAACTACCGAGGCAC
CTTCCATCGATTCCGTCTAAATCCATCACGCAAAGTCCAAGGAAAAATGTATACTTTTTA
CAATAAATAGATAAAGAAGCAAT
>i0_HQ_Rweevil|c690/f12p0/783 isoform=c690;full_length_coverage=12;non_full_length_coverage=0;isoform_length=783
agttcttcttaagctttaatgcgatatagaaaTTGGTCAGTCGTCTCTCACTCAAGATCT
TGCCGCCACCTTTTCACACTCAAAAATGGATGAGCTTCCTGCAGAACAAGTTGCTGTACT
CCGCAAAGCCTTTGAAGCATTTGACAGTCAGAAATCCGGAAGTATTCCTTGCGACATGGT
AGCTGATATATTGCGCATCATGGGACAACCCTTCGACAAAAAAATCCTGGAAGAACTGAT
TGAAGAAGTTGATGCTGACAAGTCCGGACGTTTGGAGTTTGAAGAGTTCGTAACATTAGC
TGCCAAATTTATCGTTGAAGAAGATGATGAAGCAATGCAAAAAGAACTTAAGGAAGCTTT
CCGATTATACGACAAAGAAGGAAATGGATATATTCCCACATCTTGTTTAAGAGAAATTTT
AAGAGAACTGGATGACCAACTAACCGATAGGGAGTTAGATATGATGATCGAAGAAATTGA
TACAGACGGTTCGGGCACAGTTGATTTTGATGAATTTATGGAAATGATGACTGGTGAAGT
TTAAACACTGCAGAGCAACAATGGAACTCCTACTTGTAATATTAAGTGCATTTTATATTT
GTCTGTTAATGTATATAACATATCATAGCACGTGAGCTACCACGTAAATTTGTATTGAAA
AAATGATTATATTTTCACACTTTATATTAATGTATGTATGTTATAGGAGAATTTGTACGT
TTAAAAAATATTATGTGTGATATTAGAATTTAGATTTGAAAATAAATCATCACTTCATCG
GTT
>i0_HQ_Rweevil|c691/f3p0/785 isoform=c691;full_length_coverage=3;non_full_length_coverage=0;isoform_length=785
atgttaaacaataaaaaaaaccatcctttccatttagtagattatagccccTGACCTCTT
CTTGGTTCTTTAAGAACATTTACAACAATAATAGGATTCATTAAATGATTTCATTTTTAT
GAAATTGATCTTCTTAGACTTGGAATACTTACCAATACTTTAATTATATATCAATGATGA
CGAGATATTGTCCGAGAAAGAACTTTTCAGGGACTCCACACTCAAAAAGTTACTATGGGT
CTTCAATGAGGAATAATTTTATTCATTACTTCTGAAGTATTTTTTTTCATTGCCTTCTTC
TGAGCTTTCTTCCACTCTAGTCTCTCACCTTCAATCGAACTAGGAATAACCTGACCACCT
AAAGGAATTACTCCTTTTAATCCTATCGAAATTCCCCTTTTAAACACCCTTATTCTCCTA
ACATCCGGGCTTTCTATTACATGAGCTCATCATGCTATCATAGAAAATAATTATAATCAA
TCTTTTCAAGGACTCCTTATAACTGTTATCCTAGGAATTTATTTCTCTATTCTTCAAGGA
TACGAATACTATGAAGCACCTTTCTCTATTAGAGATGGTATTTATGGATCTACATTCTTT
ATAACAACAGGACTTCACGGATTGCATGTCCTTATTGGGTCAACATTCTTATTAATCTGT
TTAATTCGACTTTACAAAAATCATTTCTCATCTATTCATCACTTTGGGTTTGAAGCTGCA
GCTTGATACTGACACTTTGTTGACGTAGTTTGATTATTTCTTTATGTCTCTatttattga
tgagg
>i0_HQ_Rweevil|c693/f9p0/947 isoform=c693;full_length_coverage=9;non_full_length_coverage=0;isoform_length=947
aagattacccaaatgtttcattgtgggcgcagacaatgtcggctccaagcagaTGCAACA
AATCCGTATCTCTCTACGTGGAAGTGCTGTTGTACTCATGGGGAAAAATACCATGATGCG
TAAAGCTATCAGAGGTCACCTTGAGTCCAATCCAGCTTTGGAGAAACTTCTTCCTCACAT
TAAGGGTAATGTTGGATTCGTATTCACACGTGGAGATTTGGTCGAAGTTCGCGACAAATT
GTTGGAAAATAAAGTACGTGCCCCTGCTCGTGCCGGAGCTATTGCTCCACTCTCTGTAGT
AATTCCAGCTCAAAACACTGGATTACCTCCCGAGAAAACATCTTTCTTCCAAGCTTTGAG
CATTCCCACCAAGATTTCAAAGGGTACAATTGAAATTGTGAATGATGTAAACATCTTAAA
ACCTGGTGACAAAGTTGGTGCTTCTGAGGCTACTTTGTTAAATATGTTGAACATTTCTCC
ATTTTCCTATGGTCTTATTGTTGAACAAGTATACGATTCAGGTACCATCTTTGCACCAGC
TATCTTGGACATCAAACCAGAGGATTTGAGAGAAAAATTCTTGGCTGGTGTTGCAAACTT
GGCTGCAGTCTGTTTGGCTTCTGGCTATCCCACTGTTGCCTCTGCACCACACAGCATTGC
AAATGGTTTCAAGAACTTGTTGGCCATTGCAGCCGTTACTGAAGTTGAATTCAAAGAAGC
CACGACCATCAAGGAGTTCATCAAGGATCCCAGCAAATTCGCTGCTGTCGCTGCTGCTCC
TGTAGCTGCTGCGCCTGCCGCTGCTGCTGCTGAATCCAAGAAGGAGGAAAAGAAGGAAGA
GAGTGAATCTGAGGATGATGACATGGGTTTCTCTTTGTTTGACTAAGATCAATTTTGAGA
TTGGATTTTTGTGTTTGTTCAGCCTGACTAAATAAACATCTTTGAAT
>i0_HQ_Rweevil|c697/f5p0/647 isoform=c697;full_length_coverage=5;non_full_length_coverage=0;isoform_length=647
actgggaaatatagagTTGTGCAGGATGGAATAGTAAATAATATTTCCTATTTAATAAGT
TTTCAATTTCTTGTTTTGTGATAATTTCTATTTAGTTGAAATAATCGCTATTGTGCAAAA
AATATTATCTCCTTATAAAATGAGTGACGAAAGTAACAGTAATGACTTCAATCCATGTGA
ATGCTTTTGGAACCATGAATTGGCGATGCGTCGATTATTGAATATTTTGAGAAACTCTCA
GAATCACTGTACAGACAACGAATGTTTTGAAACGGACTCGACACCTACAAATAATCAGAA
TACCCCAGAGCATATGTATTTAATTACATTTCTCTTAATGGCTAGTATATTGCTTTATTG
TTTTCGGCCATCTCGCCGCTCAAATGAAACTTTGAACAAGCCCACTAGTGGACATGGTTC
CAATGATGAAAACCCGCCTTCCCCCACTAACTAAGTATGCAATAGAAGTAAAGGAAATAA
AAGATCTTCGGGTGTTTATTTGATTTTAATCTTATTGTATTATTATGTTCTTGTTTATTT
AGGAATTTAATTATGCATTATTAACATTCCCTTCTGCACAAATATTATATATTAATACAT
ATATAAAAGGTAATTTTTGCCTTGTGAATATACTTACATTAAGTTCT
>i0_HQ_Rweevil|c700/f5p0/438 isoform=c700;full_length_coverage=5;non_full_length_coverage=0;isoform_length=438
AAATTCACGTTTTTCCTGTCATCAACCTTTTCCAGGAGTGCTGAAGTTTTTCACTGGTCA
CGCTGGAAAATTGGTCCCTCTTGAAGAAACTATTAAGGGATTCCAAAAAATTTTGGGTGG
AGATTATGATCATCTTCCAGAAGTAGCTTTCTACATGGTCGGTCCCATTGAAGAAGTTGT
ACAGAAGGCGGAAAAACTGGCAGAATCTTCCTAAACGAAGATGTAATATGTGATTTGTTT
CTGTTGGTTCTTTATAAGAATATTCCATCATTCGTCAAATATATCTTGGATTTTTTTCAA
CACTCTAGATGTCATTTTATTTGAAAAGATTTAGATATTTTTTTTTATGTTCCAATATAC
AGTTTGCACTTAAAGTGCTATTGTTGTATTTACTAATATTAATTATTTAAAAATAGATAC
AAAAACATTATCGTTTTT
>i0_HQ_Rweevil|c702/f13p0/418 isoform=c702;full_length_coverage=13;non_full_length_coverage=0;isoform_length=418
aaccgaggtacttgtcgcgcgACTATAACATCAAACACCATGAAACTCGAAACCGCGATT
CTGGCTGTCTGCCTCCTTTTATCTCTGCTATGCGATGTCAAGTGTTTCATTGCTAAGAGT
GACAAGTTATTGGCTGGTGACTGTCCGGATCATGAGGATGGAGCTCCGACGTACTTAGCA
GACCCCAACGATTGCTCGGCCTTCTACGAATGCAGCAACGGGGAAAAGATACTGTTTCAC
TGCGCCGCCGGTACTCTGTTCGACGATGTCGACTTCATTTGCAAGTTCGAGAAGCAAGTG
AGTTGCGGTACCAGACCTATACCAGATACAACTCCATCGGAATAGTCTCTGTATTACGCA
CAAATAAATATTGTAAAACTGTAAAACGTTAATGAAATATAACGTTTTCATTTGTATT
>i0_HQ_Rweevil|c709/f6p0/457 isoform=c709;full_length_coverage=6;non_full_length_coverage=0;isoform_length=457
agtaacctttcagttttttaacagttacaataagcaaCATGTTTATCAAAGTCGTGGTTT
TTATTGGTCTCTTTGCGGCTGTGTTTGGTGAGGAAGAAGTACCCATTCTTTCGCAGAGCA
GCGATGTCAGCCCCGATGGCACTTTCGAATGGAGTTACCAGTCTGGTGATGGTACAGCTC
AACAGCAATCTGGCCAGTTGAAAGCAATTGGAGATGGAGCCGGTGAAGCTGTTCAAGGCT
CTGCTTCTTGGACTGACCCCGAAGGAGGAAGCCATCAGCTGACTTACGTGGCCGATGAAA
ACGGATACCAGCCTCAGAGTGCCGATATTCCAGTGGCCCCAGAAATCCCAGCCGCCATTG
CAAGATCTCTAGCTTGGATTGCAGCTCACCCTCAACCAGAAGAATAGAATATCAACAATT
ATTTGTAAAAAATATTAAATAAAACAACTTTAATTAG
>i0_HQ_Rweevil|c712/f7p0/562 isoform=c712;full_length_coverage=7;non_full_length_coverage=0;isoform_length=562
aaggtcgattagcatgtgtaaggaccaataaattgtcagtctttctaaatacttcattAT
TTACTTCTAGTCACAACTTTTTAAATCAAAAGTAGTTTTACAAGATGAATAATTTAATTA
CACGTAGTATTGCCAGAAACTTTACAACTCTTGGAAGAAGAACATTAGCTACAACAAAAA
CTAGGGCTGGATCATTCAAAGTTCAGGATGACAAAGATTTTGTTGATAAAGTTGAGAATA
GTAAGGAACCAGTAATTGTTGACTTTTTTGCAACTTGGTGTGGGCCTTGTAAAGCTTTGG
AGCCAAGATTGGAAAATGTTATTGCACAGCGTAAAGGAGACATCTCAGTTGCTAAAGTAG
ATATTGATGATTTAGGTGAATTAGCAGCTAAATATGAGGTAAGCACTATTCCAGCATTAG
TAGTTTTTCAAAATGGAAAGGTCAAAGAGAGGTTAGTGGGGTTACAAGACGAAGATAAAT
TAAACCTGTGGATAGATAATGTTTTGAAAAAGTAACTGATCAATTTAAATTTTTAAAATG
TAAAAATTATTAATTATATGGG
>i0_HQ_Rweevil|c714/f10p0/435 isoform=c714;full_length_coverage=10;non_full_length_coverage=0;isoform_length=435
atcagaatattaTTCGATATCTGACGATTTCATACTAAAAGCATCATGAAAATTGTTTTC
GCCTTGTTCGCCCTTGTGGCTGTTGTTGTTGCTGCTCCCGGTAACTTGGACAAAGAAGCT
TCCGTCTTGAGATACGACAGTGACAACATTGGTGTTGATGGATATAACTACGCTGTCGAA
ACTAGCAACGGGATCAACCTGCAAGAACAAGGACAGTTGGTTAACGCTGGATCCGAGAAT
GAAGCCATCCAAGTTCGCGGTTCCTTCAGTTATGTTGGTGCCGATGGAGTCACCTACACT
GTCAACTACGTAGCTGATGAAAACGGTTTCCAACCCCAAGGTGCTCATCTTCCCGTAGCT
CCATCCAAATAATTTATGATTCCTTAATGTTACTGGCTGTTTCTCTGTACATAAAATAAA
GAAAAAATAAGTCTT
>i0_HQ_Rweevil|c715/f12p0/486 isoform=c715;full_length_coverage=12;non_full_length_coverage=0;isoform_length=486
atatatcatccataagtttgcagatattaCATAGTTGATTCTTGTAAATGAAATCATTTC
TTTTTAATTCTCGCTGTTGTTAGCATACATGTATTTGCTGAAACTAGTGACGAGCGGAAA
CAAAAAATTGCTGCTTTCACAAACCACTGCATAGTAGAAACCGGCATAGATGAAAACATT
GTTCAAAACGCTTTGCAAGGCAATATTGTCGAAGATCCGAAGTTGAAGACTTTCGCATTT
TGTATGACCAAGAAGGCCGGGCTACAAAACGCAAATGGTGACGTCCAGATTGAGGAGCTC
AAAAAACAATTGCCCAATCTCGTCGACAATCCTGAAGCTACTATTGAGTTGGTTACAAAA
TGTCTTGGAAAGGAGGGAACTCCCGAAGATATAGCGTTCGAAACGTTTACCTGTTATTAC
AAGAACAATCCTAATCGACAACAGATTTGAAACAACTGGCATTATTGAAGAATAAAGTAT
TTTTGC
>i0_HQ_Rweevil|c720/f7p0/443 isoform=c720;full_length_coverage=7;non_full_length_coverage=0;isoform_length=443
ATAGCTTAATAAGAGCATAGCACTGAAAATGCTAAGGTGATAAATAATTATTTTTAAGTA
ATTTATAAGATTAAAAATCTATCTTTGCAGTGAAAGTGCAATATTTTTTATAAACTATAC
AAATTAAAAAAGAATTAAAAACAGATTCCACTGCTTAAAGATTAGGTTAGAAGCCTATCT
TTGAAATTTCTTAATCCCTTAATTGGGGCCACGGGGAAAAGCCCATTAGTATCATTAACA
GTGATATACCTCTTTTTGGTTTCAATTAAAAATAAGGGTTTTTTAAAACCAAGATTTTAG
GTCGAAACTAAACACAATAATTTGTTTCTTATTTAAGATAAATTGGTTTGACCAATACTT
TTTAAATGCAAATTAAATGTTATAATTAACTATTATCCTATTTAATTCATGTAAGGGCCC
CTTGTTTTcattcatgtattact
>i0_HQ_Rweevil|c721/f11p0/526 isoform=c721;full_length_coverage=11;non_full_length_coverage=0;isoform_length=526
aagttaggttataattccAGTAATTATTAGTGCTAAAGAAAATATTCAAAATGAGTTATT
TTGGAATTGACCGTATTTTCAAAGTGTTTCAGACTATGAGAAGCTATGGAGGAATTAAAG
CTTCTTTATATAAACTTTGGAGAATGGATTCTCTAAGACCTGGTATTTTGGTAGGTACAG
ATAAGTATGGCAACCAATATTATGAAAACAAGAGCTATTTTTATGGCAGAAACCGTTGGA
TAGAATATGCTCCTAAATATGGTTTTGATTATGATGGAAGTCAAGTTCCCGCAGAATGGT
TTGGTTGGCTTCATTATAAAACAGATTTATTACCTAGTCAGGATCCTAGCCGTCCAAATT
ATAAATGGATGGCCGATCACACAGAGAATTTAAGTGGTACTTCAGAACAATATGTACCAT
ATTCTACAACAAAACCAAAAATTCAAGCATGGGTACCATCATCTGCTAAATAATTTTTCA
CTAAACAAAATATTATGTAAATATATATAGGTCAAAAAATAAATAG
>i0_HQ_Rweevil|c723/f7p0/965 isoform=c723;full_length_coverage=7;non_full_length_coverage=0;isoform_length=965
agacaatataagaattaacaatatagaaggcgcaAAATGGTTGTCAGACAAAAATAATAC
TTCTGCCAATGCTTTGGAACAGTTTGTAATATTAGCTAAGACAGCAAAAGGGGCAGCATG
TACCGAACTGGTAAAACAAGCACTCGAAACACCAGGCGTTTACGTCTTTGGAGAATTAAT
GGATCATCCAAATATACAAGAGCTTTCAAGTATACATCCTGTTTATTATAATACCTTGAA
TTTGTTTGCCTATGGTACATATAAGGATTATATTAGCAATCCAAAGACATTTATAGAGTT
ATCACCATCTCAGAAGAAAAAATTACAACATTTAACAATTGTTACTTTAGCTACTAAATC
GAAATGCATACCCTATGACTTACTATTAAAAGAACTTGAGATAAAAAATGTTAGAGACTT
AGAAGATTTAATTATAGAAGCTATATATGCAGATATTATACATGGGAAATTGGATCAGAA
AAACAGTCAATTAGAAATTGATTATGCTATTGGTAGGGACATTAGGCCAGAGGATATCAA
TGTTATTGTAAATTGTTTGCAAGATTGGTGTTCAGCATGTGAGAAAGTTTTAAGTTGTGT
TGAAACTCAAATTTGCAGAGCTAATGCTGAGAAAAATACCGCAATGTTGAGGCAAATGGA
AATTGAACAAGAGATTGTTAATATCAAGAAGACTTTAAAAACACAACTACAGGAGAGATC
TGATGGTACTGATGAAGTAATGTTAGATAATAGGGAGGCATCAGCCACAGGTGATAAAGG
CAAAAAGGGCCCCAAAGTTAGCAAAGGTTTAAAGATTATCCGCTAAACAATATACCATTG
CTAAAGATATAACACATATCCATTTCATAAAGCATTCATTCATATTATTACAGTTTTTTG
TTGTGCCCATCTTAATTTCTAAATAAAATTAAATTATGTATTCAATTTCAAATATAGCAT
TTTAT
>i0_HQ_Rweevil|c724/f9p0/629 isoform=c724;full_length_coverage=9;non_full_length_coverage=0;isoform_length=629
gggtattgttgagtgactttcaataatggcatttcactatttttaggttaattataatcT
AGTCCTAGCACAAAATTCGCCAAACAATATTATAATGGCAGAATTTAAGCAAGATATGCC
TCCGCCAGGAGGTTATAGACCAATTAGTTTCAAGAGGGTACCTGCAAAAGGACTTTTCAA
TGGATACACTTTGTTCGGTGCTTACATTGGTATTACTGCTGGAGCCTATTATTTATATGT
TCTAAATTTTAAAGCTGTTCATCACCGTGAATTAGAATCAAAAGGTGCAAGTTTAGCAAT
TTATCCACTGCTTTTAGCAGAGAGGGATAGAGCCTACTTGAAACAACTGCGACGTAATCG
CGAAGAAGAAAGAGAGTTGATGAAAAATGTTCCTGGATGGAAAGTTGGCACATGGTATGG
AGAGCCAATCTATAAACTAGCTAAACCTGATACTTTAATCGAACCAGGTACTTTTGATTA
TTTAGCTCATGTCAAATATAGAGACTTTAAAAAGAGAACCGAAATGGACATTAATACTTA
ACTGTTATGATATTTAACAGATTTATTATTGTTTTATATAAATTGTATTAAATCAATTTA
AACAATAAATTGATGTAAATAGTAAAGAG
>i0_HQ_Rweevil|c733/f3p0/592 isoform=c733;full_length_coverage=3;non_full_length_coverage=0;isoform_length=592
atatcagattcgtatctcctgaagaaccatgcagtctcaactaacaatcttcgcCTGCTT
GATGGCCATGTGCCTGGCAACTCCTGTCGTTAAAGACTCTGACGAAGCTTCCAAGAAGCA
AGACAAGCGATCCGCAACCTTTTATAACTATCATGCTGTTCCCCAGTACGAGACTCACGC
CGAGATTGGGTACCAACACGTGCCCGTTGTGAAGAATATCCAAGTACCCGTCACCAAACA
TGTGACAGTACCCGTAACGCATAATGTTGATGTACCAGTGGTGAAGAACATCAAAGTACC
CATTACTAAACACGTCACGGTACCAGTGACACACAACGTGGACGTTCCTGTCGTGAAGAA
CGTCCAGGTACCGATCACCAAGCATGTAACAGTACCAGTTACCCATAACGTCAACGTACC
AGTAGTGAAGAACGTTGCTGTACCTGTTGTTAACTACCGCACCCACGTCAGCTACACTCC
AGTGACCTATGGCGTACATGATTATCCCAAACATTACAATTACTACTACTAAAACATTGA
TTGTTTCAACTAAATTTTTCGAATAATAAAAGCATTTTATTTTATGGTTATG
>i0_HQ_Rweevil|c739/f3p0/1002 isoform=c739;full_length_coverage=3;non_full_length_coverage=0;isoform_length=1002
attattaatctttataaaattatatttttcaacctcacacttttaggtactttcattACT
ATCTCCTCTATTTCCTGATATACAATATGATTAGGATTAGAAATTAATCTATTAGCAGTT
ATTCCGTTACTTACTAAAGAAAATAACTATTCTAAAGAAGCAGCAATAAAATATTTCCTT
GCTCAAGCCTTCGCCTCTTCTTTAATTATTTTTGCTGTAGTAACTTCTGATTCCTTTTTT
GAACTTAATCTTTCATCTTTAAAAAATCAAATTATTTTAAATTCAGCCCTTCTTATAAAA
ATAGGGGCTGCACCTTTCCATTTCTGATTCCCAGAAGTAATTAGAGGATTATCATGACCA
AGAATTTTTCTTTTATCAACTTGACAAAAAATTGCCCCTATAATTATAATTAGATTTCTA
ACAAATTCTCCTATTTTAATAACATTCACGATTATTTCCTCGTCCGTAATCAGAGGAGTT
CAAGGCCTCAATCAAACTAGCACTCGGAAAATTATAGCGTATTCTTCAATTAATCATACT
GGTTGACTTATTTCAACTTTTCTCTCTTCATTAGATATTTGAATTATCTATATATTAATT
TATTCCTTTATTCTTCTTTCAACTGTTTATTTTTTTAATAAATTTAATATTTTCTGAATA
CAACAACTTAATTTTATTTACAGAGATAAAAAAAATACTAAATTAATCATTTTTCTTAAT
TTCTTATCTCTGGGTGGATTGCCTCCTTTTATAGGATTCTTCCCTAAATGACTAGCTATC
ATAATAATATTAAAAAGTAATTTTTTTTTTACATGTATTATTCTAATTATTAGAACTCTT
TTAACTTTATTTTTTTATGTCCGATTAACTTTCTTTTCTATAACTAATAAAACTATAGAA
AATATTCTTATTATTATTAAACATATAAGATATCCAGCTATCCTACTAAATTTATTTCTT
CTTCTTAGATTAATTTTATATATaattttctactcaatcttt
>i0_HQ_Rweevil|c742/f8p0/491 isoform=c742;full_length_coverage=8;non_full_length_coverage=0;isoform_length=491
acatcatctttgatatctcaagtgtgttttgccagaaGACTTGTAAAAATGGTGCAAATC
GAAGGTACTTATGAACCAGTGTCAGAAGAAAACTACACGGAGTATTTAAAGGCTTTCAAT
GTTCCAGATGAGCTTATTAGTAAGATACTCAAAAGTAAAACCCCTATCGTTATTAGCGAT
GTAACTGACACTAGTATCACGATTGCTATTAAAGATAAGGGAACCACTTTCACTTTTGGC
GAAGAAAAAGGTTATTCTCTTCCTACAGAACATAAAGTCAAGAGTACTCTGAAGCGGGAT
GGTAACATAATCACCTTCCACACGTCTCTGCAAGATAACGAGGCCGTTTTCGAGGATAAA
GTTTACGAATTTACCGATGATGGATTAGTTTCGACAGGAACAAACTATAAGGGAGTGAAA
GGTGTATTTAAATACAAAAGACTGTAAAATAATTTTGATAAGTTTCTAATTTTCATAATA
AATATTTTAAT
>i0_HQ_Rweevil|c743/f10p0/910 isoform=c743;full_length_coverage=10;non_full_length_coverage=0;isoform_length=910
attgtatttgacagatctttaaaactacaatatcattctTTAAAGTTTTGTTGCTTTGAT
TAACTTTAAAAAATTCCAAACCAAAATCATGTCTAGAGGGAGTAGTGCTGGTTTTGATCG
CCATATAACAATTTTTTCACCCGAGGGTCGTTTGTATCAAGTTGAATATGCTTTTAAGGC
TATTAACCAAGCCGGCCTTACTTCTGTGGCAATCAAAGGAATCGATACGGCCGTTTGTGT
GACTCAAAGGAAAATTCCAGATAAATTAGTAGATGCTAATACCATCACTCATTTGTTTCA
GTTAACTGACAATATAGGATGTGTTATGACTGGAATGATAGCAGACAGCAAGTCTCAGGT
TCAAAGAGCTCGTTATGAAGCTGCACAATTTAAATACAAGAATGGTTATGAAATGCCCAT
TGATGCTCTATGTAGAAGAGTTGCTGATATTTCCCAAGTTTACACACAAAATGCAGAAAT
GCGTCCCTTAGGTTGTTCAATGGTTCTAATTGGATATGATAATGAAATGGGGCCATGCGT
ATATAAGGCTGATCCTGCAGGTTATTATTGTGGTTATAGAGCAGTGGCAGTTGGAGCCAA
ACAAACAGGAGGGTAACAGTTATTTGGAAAAAAAATTGAAGAAGAAGCAAGATTTACAAC
ATGATGATGTGATTCAGTTGGCTATAAGTTGTTTATCTAGCGTGTTATCTGTTGATTTTA
AGCCAACTGAAATTGAAGTAGGTGTAGTTTCAAGAGATAATCCGAAATTTACAATCCTCA
GTGAACAAGAGATTGATAAACATCTTACAGTAATTGCTGAGAAGGATTGATCACCTTCAA
AGGCTTTGAAATATATTTTCTAAGGTTATTTTTTTGGTTATATGCTGTAACTAAGTAATA
AACAAGGTTT
>i0_HQ_Rweevil|c744/f10p0/571 isoform=c744;full_length_coverage=10;non_full_length_coverage=0;isoform_length=571
attcaaccaaacaatttctgccgattcatataGTTGTATTTTAATTCTAAACAAAATGAG
TTTTGGACTTCCTTCATTAAAAGCAAAAGCTAGTCAACCAGCGCAGTATGGATTTCAAGA
GGGTGAGTTTGGAGTTCCTGATCTTATGGTATCTGGTTTATCATCCGCTAAAAGCCGTTT
AGAAAATGTTCACCCCTTAGAACAATCAGAATTAAATTATAGAGAAAACACACATAAGAT
GAATATGACTATATTAAGAAATAATCAAGGGCTTCACGCGCCTTTACGTATAGCCATGGA
ACTAAAATCTGCCAAGAAAATAGGACATTTGCCATTTTTGAAGTCACATAATGTTATGTA
TGACTCCCTCACAGGCCATGATTTGGAAATATCACCGGAAGATGTTTTTAATACTGGCGA
ATTTGTTGAATTAGCTGGTCAACCACATGCTGTTGTAGAAAAATCTTTGGGATTATTGTA
AAAATATTTTCAGGTTAACAAACTTATATTTTATAATTTCTTAAAATGCTAAATTTTAGT
GGTATTAAGTATCCTTAATAAATTCTCTTAT
>i0_HQ_Rweevil|c745/f7p0/852 isoform=c745;full_length_coverage=7;non_full_length_coverage=0;isoform_length=852
acattttctggtcttaacctaagcgtccattacaagcaaatttacttgttAAAATAGTAG
TTTCTATTTAATTAATAAGGCAGATATATTTAAATTTTGCACCCTTTTTAATGATGGACG
TTGCAAATGATTGGATGAACGCTCCCCATAGCACTGGGACTTCGATTATGGCAGCAGAAT
TTGCAAATGGGGTAGTTATTGGAGCCGATTCCAGAACAACTACTGGGGCCTATATTGCTA
ATCGCGTCACTGACAAATTAACAAAAGTAACAGATAGAATTTATTGTTGTCGTTCAGGAT
CAGCTGCTGATACACAAGCTGTTGCCGATATAGTTTCTTACCATTTGGGATTTCATGGGA
TGGAATTAGGTGAACAACCTTTAGTGGAAGTAGGTGCAAACGTTTTTAAGGAATTGTGCT
ACAATTACCGTGATTCTCTGATGGCTGGAATTCTGGTAGCCGGATGGGACAAGAAGAAAG
GTGGACAAATTTATTCAATACCGATTGGTGGTATGTGTGTTAGACAGCCAGTTTCAATTG
GTGGCTCTGGATCGAGTTATGTTTATGGCTATGTTGATGCTAATTATAAAAAAGACATGA
CCCAAGAAGAATGTGTTAAATTTGTTACTAACACTTTGGCTCTGGCAATGTCACGTGACG
GTTCATCCGGAGGTGTTGTACGCTTAGGAATCATTACCGAAAAAGGAATTGAGCGCAGAG
TTGTATTGGGAAATGAATTACCAAAATTTTTCGAAGCTTAATTTACTATCTTATTTTTCA
TATATAATTTTTTCTATCTCCATCTTTAAGATTAAGGAAATTTGGTTTTGATAGTTAATA
AAGTAAAATAAC
>i0_HQ_Rweevil|c749/f13p11/351 isoform=c749;full_length_coverage=13;non_full_length_coverage=11;isoform_length=351
aaatgttcaaacaggcgatatgTTCGCAACACAAATTATAAAATGTTTCTTGATTATCTT
GGCTTGTTTTAATTTTGTTGAAATATTTGGAAGTGAAAATATAGGACATGCTAGTGTAAC
TAGGGCAGAGTACCTTCACGCCCAATACAGAAATCCTAACTTCACCAGGTACAGTAACAG
AACTAGGAACGACCAATCGATCAATTCTCGCAACGATAATCTGCTACGCGTAAGATGTCT
TAAATCGCAGAGCAGAGACCACACCGGACAATGCCGAGAAGAGTACTCCAGAAAATAACT
TAAATTTGTTAAGATATCCACTTTAGAATCAATGTTAAAGAAATAAACATT
>i0_HQ_Rweevil|c751/f2p0/760 isoform=c751;full_length_coverage=2;non_full_length_coverage=0;isoform_length=760
ctttttaaaaacagcgcccttgaagagggaacggttttgccccgtttttacagccagatt
caacatctacataatctcCCCAATATGAGGATCTATAAAGATAAACTGACTGGTGATGAG
ATGTTCTCAGATACCTACAAGATCAAACTTATAGATGATGTACTATACGAAGTTTATGGC
AAACATATATCTAGAAAAACATGGTGATGTCTTACTTGATGGGGCCAACCCTTCTGCTGA
AGACGCCGACGAAGGTACCGAAGACGCTGTTGAAAGTGGGGTCGATATTGTATTGAACCA
CAGATTGCAGGAAAGTTATGCATTTCCAGATAAGAAAATCTTTTACACTATATTTGAAAG
ATTATATGAAAAAGTTAATTCCTAAATTAGAACAAGAGGCACCTGACCAAGTAGAAGTTT
TTTAAATCCAATATAAATAAAGTAATGAAAGATATCTTGTCTAGGTTCAAAGATTTACAG
TTTTTCACTGGCGAATCAATGGAAATTGAAGGTTTAGTGGGTCTTTTAGAATACCGTGAT
ATTGATGGTGAATCAGTGCCAGTAATGATGTTTTTCAAACATGGACTCGATGAAGAGAAG
TTTTAGAATAAATATGTTTTAAGAAATCTAATCTATATTTAATTTATATTATATACTCTA
TAGGATTTTTAAACTTGTTGTGAAATTACTTCCTGATTCGCTTAATTAATTTTGTCCATA
TTTATATGAATTTTTTTGAACAAAAAATACAGAATTTTCC
>i0_HQ_Rweevil|c752/f3p6/518 isoform=c752;full_length_coverage=3;non_full_length_coverage=6;isoform_length=518
acacagtcaacgaagacactttggttccgaagacagcaactggtagaacgtaaacaatcc
gACAATGAAGACCTTTATTGTTTTGTCCGCTTTCGTATTGGCAGTGGTTTTGGGTGCTAC
AACCAAAAGCTCATGGAACAGTGTCCACCAAGCCTGCCAAGCCAAGCCCGGTGTTTTCGT
TGATGATGCCATTTTCGAGAAACTGAAACGCGGTGAAAAAGTACAACTACCTGCCAACTT
CGGCGTTCACGCTCACTGCATGTTGGAAGGCTTCGGCATCCAGAACAGCCAGGGAGCTAT
CCAGCAAAGCGGTGTGAAGAAGGCTGTACAAGAAAGCGTGTCTGATGCCTCCAAAGTAAA
CCAAATCGTCAGTGCTTGCTCGGTGAGCAAAGGCACCAAGGAAGCGACCGCCCTCGAAAT
ATTCAAATGTTTCGGCCAGAACAAAATTGACATTGGACAATTTTAATTTATTTTTATCTC
TTGTTTTAAATGAGTAACACGAATAAATATTTTTaaat
>i0_HQ_Rweevil|c753/f7p0/534 isoform=c753;full_length_coverage=7;non_full_length_coverage=0;isoform_length=534
acagttggccaccagttgttcagagctggtacattaaaatcaatctgcagcagagaGTTG
TTGGTTCCTGACACTATGCAGTGCATCAAGATGAAATCGATTTTACTGTTGGCGTTACTC
TCCGTGCTGCAATCCGCAACCAATCCGCTACCGATGAAAAAAGACCAGCAAACCGCAGGG
ACAGATGATTTGAAAGCATCTCCATCGTCCAGTATCCATTATCCAGTTAGAGCTTCCCTT
TCTAACTCTAATTTTGACCAATCTAAATCACCATTACGTGGTACAGTACTTCAGCATGTT
AAAATTATACCAGCATCAGGTATCCATATCCCAGTCGATGCCCTGTTTAGTCAAGACCAA
ATCAGGCAAAACAGCAATTTTGTAATTCATCCCGATTATCTCATTTTAAAAGATCCGTCA
AAAAGCTCAATCGCGGGTGTATTTTATTATAAATAAAGTACCCACGAATTGTCAGTCCTA
AGTTGAGTATGGAATTTTAATATCTGATAAAAGTTAAATAAAGCAAATGTTTTT
>i0_HQ_Rweevil|c754/f7p0/896 isoform=c754;full_length_coverage=7;non_full_length_coverage=0;isoform_length=896
ggattcctcggaaaactgttagtgttttacgatcgttagacgttcgaccaatagagaaac
gACCTTAGGTTTAGACTATCTTGCCGAGAATGGGTAGCGTCGCCAGTGCCCATCGTCCCC
AGGAAGACGACATATGGTGGACGAACGGTCAAACCACCGAACCACAACAAGCTCCGCGAT
CAGACGCGACCAGTCTAAACCGGCTCAGCGAAAAGAATCAATTGATCCTGAACGATTTCA
AGTTCGACATGGAACGAAAGCACGAGAAACGAAGAGAGATCCTCGCCGCCGAAGAAGAGA
GAATTCGACGATTTGCGCGAAGAAGTTGCCCGTCTCCGGAAGGAGAACGAGACGCTCAAA
CTTCAATCGCTCGATGACAGTTCGGACGGGTCGCGACGACTCGGGAAGGAGGAGTGCCGT
TTGAGGGATTCCGTCGAGGTGGAGAGGCTCGCGAACGAGAACCGAACGCTCAAAAGCGAA
TTAAAAGACAAACTGGAGGAACTGCAGAAGGCAGCGAATCTGCTGGACGCAAACAGGGAA
CTGAAAACGAACATAGCGGAGATGCAGGAAGAGTTACAGAAACTGAACGGAGTGGTGGTA
GAGTTTGAGAAGGAAAGAGAAGAGTACAAGAACCATGTTGTCGCTCTTAAGGATGTCGTG
AACGTGTCCAAAAAGATGTTACTTCTCAGAGAATCACAACTTAAAGAGTTGAAACTAAAA
GTCGAGAGTATAGAAGAATCTTTGTCTACCAAAGAAATGACTATACTGTCCAAGGATTTG
CGACAAGAATACGAGAGACAACTGCAGAGCATACGCAATCTGCGAACGCTATATGAAGAA
AGGCAACGGTCTGATCACAGAGAAAAGGAGGAGCTGAAAAGATCACTGgaggaagt
>i0_HQ_Rweevil|c755/f10p0/487 isoform=c755;full_length_coverage=10;non_full_length_coverage=0;isoform_length=487
aatttgttaagatactctgtggagcacaaattggctcaaattcattgcagTGAAAAATAG
TAGAAAATGGCACAACCTCTAAAAAAGTCTTTGAAACAAGTTAAACCCATTTTATCCCTT
GACAAAGAAGAAGCTAGAAAAAGGGTATTACATTTATATAAAGCATGGTTTAGACAATTA
CCTTATATTGTGAGACGATATGATATTCCAAAAAATGTTGAGCAATGTCGCTCGAAACTC
AGGGAGGAATTTACTAAATACGATGATATCAAAGATGTGAGGGTCATTGATATGATGATT
ATTAAGGGGCAAATGGAGTTGAAAGAAACTGTAAATGTTTGGAAACAAAAAGGTCACATA
ATGGCTTATTTCAAAGACACAATTGAGCCTAAACCAACAGATTTTCTTTCAAAATTTTTA
ACTAGCAAAGATTAATATATGGTATTTAAAAATAAAATATGTAGTACTATAAATATATAG
GTAAAAT
>i0_HQ_Rweevil|c774/f4p0/991 isoform=c774;full_length_coverage=4;non_full_length_coverage=0;isoform_length=991
actttcatcgccttttggtgatgaacttccagccaaaggtttcgatcccgGCCAGGACAC
CTATCAAGCCCCTGTGGCCGATGGTAGCGGTGTAAATGTGAAGGTCGACCCAAAGTCTCA
GAGATTACAACTTCTCGAACCCTTCGATAAATGGAATGGCAAAGATCTTGATGACATGAC
CGTATTGATCAAAGTTAAAGGAAAATGTACCACCGATCACATTTCCGCCGCTGGTCCCTG
GTTGAAATATCGTGGACACTTAGATAATATCTCCAATAACATGTTTATTGGTGCCACCAA
CTTTGAAAACAATGAAATGAATAAGATTAAAAACCAACTTACTGGAGAATGGGGAGCAGT
ACCTGATGTAGCTCGTTACTACAAATCAAAAGGAGTTAAGTGGGTGGCCGTTGGAGACGA
GAACTACGGAGAAGGTTCATCCAGAGAACACGCAGCTTTAGAACCCCGTCATTTAGGTGG
TCGCGCAATTATTGTCAAATCGTTCGCTCGTATCCACGAAACCAATCTTAAAAAACAAGG
ATTGTTGCCCCTCACTTTTGCGAATCCTAGTGACTATGATAAGATTCAACCCACCGATAA
GATCAGTTTAAAGAATTTAGCTAGTTTAGCGCCAGGTAAACCCGTAGAATGTGAAATTAA
ACATGCCGACGGTAAGGTCGACAAGATCACGCTGAACCACACACTCAACGACTTACAAAT
CAGTTGGTTTAAAGCCGGAAGCGCCCTTAACAGAATGAAGGAACTAGCTAAGTGAATCGA
TATTTTTTAATTGAAACTAGGCATTAGGAAAATGATAATGAAGTAAAGATGATTTTTTCT
TCAAAAGAAACGCGTTCAGTGATCAAACTGGTAATTTTGTAGTGTCCAATTGTAACATAA
TTCTTTATAATAATTGCAGTCGCATCAAGTGATCCATATTGTGTACATAATTGTTGTATT
TTAATTGTTTTGAATTTTTAACGAcaataaa
>i0_HQ_Rweevil|c784/f9p0/340 isoform=c784;full_length_coverage=9;non_full_length_coverage=0;isoform_length=340
atatgcaattaaccgcattggttaatcgaccagttacaattaaatcggtCGAGGCAAAAG
CACTGCCGTTCCTAGCAACCGAAATCAACGTATCAACATGGAAGAGGAAGAAGGAGATAC
CGGAGATCCGGAATTCATCAAGAGACAGGAACAGAAACGTTCTGAATTGGACGAACAACT
TCGCGAATATATAGCAGAATGGCGATCTGTTAGAATCAAAGAAGCACAGGAGCTTAAAAG
ATTAAAAGAAAAGCAAGCAAAGAGAAAAGTGGCCCGAGCAGATGAAGAGAAAGCCGCAGC
CGAAAGAAAGAAGGCGGAAGAAGAAAGACGAATCAAGGAG
>i0_HQ_Rweevil|c788/f10p0/633 isoform=c788;full_length_coverage=10;non_full_length_coverage=0;isoform_length=633
atgtctttattctaagattattggttactttttttctGTTGATATTTAATAATTATATAC
TTTGTGAATTGGTAAAAATAATGGCTAATCCTCTAAGCCCAATTGAGAAGTTCTTCGATG
CTGTAGGTAAAGCATTAGATGTGCCTACAACCTTTGTTAAAGAAAAATTGGTTGAACCTA
ACCAAAAACATTATCCATGGTATCATCAAAAATTCAGAAGAGTTCCCACTATCGACGAAT
GTTACACGGATGATGCCGTTTGCATCTACGAAGCTAATGCTCAATATCGAAGAGACAAAC
TAGTTGATAATGAAATAGTTGCTATTTTGCGAGATCGTTTTCAAAGTTGTGTAGCTTATG
AAAAGCCAGATCATGTAGAAAGATGTGCTGGTGTTTTAAAAGAATATGAAGATGCAGCTA
CAAATTGGTTTATTAAATATGGAGATCTAGGTGCTTATCATGATGCAAAGTCGGCTTACA
TGAAACAAAAACATAGAATGATTTGGGAACGCAGACATGGGCCAGTAGGCTCTGGAATGA
AGGAAAAAGTTGTTTCAGAATAATTTAATTAAGCATCTGGAGAGAATTGAAGTAAATGCA
GTAAACAATGTAGTAATAAAAATAATTTAATTG
>i0_HQ_Rweevil|c799/f11p0/907 isoform=c799;full_length_coverage=11;non_full_length_coverage=0;isoform_length=907
agttgagtttcgaccgtttaggcgattggttggtttaaattgCACTATGTCGGGAGTTTC
CAGTGGACCAGCTAAAGTCTTTGACGATTATGAGGAATATTTAACACAGTACTTGGAAGG
TGCTAAAAAATTGGCGATATTACTGGATTACGATGGAACTTTAACTCCGATAGTGGCCCA
TCCGGATTTGGCAAAAATACCACCGGACACCAAAACTATTTTACAGGATTTGTCTCAGGT
TCCGGGCGTTTTTACGGCTGTCATTTCCGGACGAAATGTTAATAACGTCAAGGAAATGGT
TGGTATAAGCGACATAGTATACGCAGGAAATCATGGCCTGGAGGTGTCCTATCCTGATGG
CTCGAAATACGTTCACCAGCTCCCTACGGAGTTCGACGACCAGGTCAAAACGCTCGTATC
CAACTTGGAGAAATCGGTCGTCAGAGACGGCGCTTGGATCGAGAACAAAGGGGCATCGCT
GACATTCCACTTCAGGGCAACGCCTGAGGAGAAAAGATCCGAAATCGAAAGCACCGCCAG
AGAGATAATCGAGAAGGCTGGGTTCAAAGTGGGAAACGCTCACTGTGCCCTCGAAGCCCG
GCCAAAAGTAGACTGGAACAAGGGCAAGATAGCTTTGCTCATTCTCGACAAGCAATATGG
AGAGAACAAGTGGCAGGGCGACGTCAAAGTCATTTTCGTCGGAGACGACACCACCGATGA
AGACGCCATGTTGGCACTAAAAGGCAACGCCGCAACATTTAGAATAGCTCCTGACGTCAA
CATTCAAACGCACGCCAGCAAACTCTTATCATCTACCCAGTCAGTGGTTCAGATATTGAA
ATTAGTTAAGAAACTGTTAAAAAAGTGATAAAAAAGTTGTATTAGGTAATAAACAATCAT
TTCACAG
>i0_HQ_Rweevil|c815/f8p0/796 isoform=c815;full_length_coverage=8;non_full_length_coverage=0;isoform_length=796
agttcaaattccgattctttcaacgtaggaccttggtcgaagaATTCGAACGATTTTTTA
ACAAGTGAGGAGAAAAACTAGAACATAATGTCTCTACTTCCACTGTTGTTCGCCGATCCC
TGGGACAGTCGTGCGTTTTCTCGCCCGTCAAGAATTCTGGACCAGCATTTCGGATTGGGA
TTACACCCAGAAGACCTTTTCCAGCCACTGACCGTTAACAACAGGCTGCTGACAAGGACA
CCGGCTGGATATTTAAGAAACTGGCGAGCTAATAATTCCTTACAAGACACCGGCTCGACT
GTCAGCATCGATAAAGACAAATTCCAGGCGAATTTGGACGTGCAGCAGTTCAAGCCGGAA
GAAATCAGCGTTAAGGTAAGCGACAACGTCTTAACTATCGAGGGCAAGCACGAAGAGCAA
GAGGACGAGCACGGCTTCATTTCGAGGCACTTCGTTCGTAAATACATCATGCCGAAGAAC
TGTGACATGGCCAAGATCGAGTCCAAGCTGTCCTCTGACGGAGTCCTTACTATTACGGCC
CCAACCATCGAAAAAATGGATGTGGAACACAAGAGCATTCCGATTACCCAGACTGGTGAA
CCAGCCAAGCAACAGGCTGTCGAACAGAAGTAAATTGTTCCCATGGAAGGGAAGTTTTCA
TTAGTTTGTTACTTTTATGTCATATATTTAAAGGCTGATAAATTTAGTGATTTAGTATAA
TATTTTGGTTTAATTAAAATATATTATTACAATGTAGTTATACATTTAGAATTTAATGAT
TTCAAATAAACTTGGT
>i0_HQ_Rweevil|c816/f13p0/916 isoform=c816;full_length_coverage=13;non_full_length_coverage=0;isoform_length=916
gacaactaaccgtaaagcattacaaacaagtgaaaatttgttgaaaGAAGCTTTGTCATT
CTAAACTATTGAATAGTAAATATTAATCCAAAATGAGTTCAATTGGTACAGGTTACGATT
TATCAGCTTCCCAGTTTTCGCCCGATGGTAGAGTTTTCCAAGTAGAATATGCTATGAAAG
CGGTAGAAAATAGTGGTACAGTAATTGGTCTAAAAGGAACCGATGGAATAGTATTAGCTG
CCGAAAAACTGATACTTTCAAAGTTACATGAGCCTGGAACTAATCAAAGAATATTTAATA
TAGATAAACACATTGGAATGGCTTTTTCTGGTTTAATCGCAGATGCCCGTCAAATTGTTC
AAATTGCAAGGAGAGAAGCTGCTGATTATAGACAGCAGTATGGTGTTAGTATTCCTTTGA
AATACTTAAATGATCGTGTTAGCATGTACATGCATGCTTATACCTTGTACAGTGCTATTC
GCCCTTATGGTTGCAGTGTAATACTAGCAAGTTATGAAGATGGAGAACCAACTATGTATA
CAATTGATCCTTCAGGAGTTAGCTATGGATATCATGGGTGTGCTGCTGGTAAAGCTAAAC
AAGCAGCAAAAACAGAAATTGAAAAACTGAAATTAGCACAGCTCTCCTGCAAAGAATTAG
CTAAAGAAGCTGCGAAAATAATTTATTTGGTTCATGATGAATTAAAGGACAAAAACTTTG
AATTAGAACTTTCATGGGTATGCAAGGAAAGCAATGGATTCCATCAAAAAGTCTCAGAAA
CTGTGTTTCAAGAAGCAGAACGTGCTGCTAAAATGGCAATGGAAGCAGACTCTGAATCAG
ATACAGAAGATATGTAAAATAACTTCTACAATGTTTCATTTAATATAATAAAGTCACAAT
TATCTTTAATTtcatt
>i0_HQ_Rweevil|c832/f5p0/812 isoform=c832;full_length_coverage=5;non_full_length_coverage=0;isoform_length=812
ctttttgttgtgtgcaatggcgCCGACTATGCAAACAGAAACAAAAACAGTGAAGGGGAC
TGCCAGCAGTTCCCGAATCGGTCTTAAAACACCGTAAGAGGAGAGCAGCTTCTCGTGCTA
GAAAATTACAATCAGAAATCAAGAAGAAATCGGATCAGATCAAAAAGCGCAAGGAAATTT
TTAAGAGAGCAGAACAATATGTGAAAGAATACAGGTTGAAAGAGCGTGATGAAATTAGAC
TTATTCGTCAAGCTAAAAACAAAGGAAATTTCTATGTACCAGCTGAAGCCAAATTGGCCT
TTGTCATTCGTATTAAGGGTATAAATAAGGTTTCCCCCAAAGTCAGGAAGGTCTTGCAAC
TTTTCCGTTTGTTGCAAATCAACAATGGCGTTTTTGTCAGACTTAACAAGGCCACCATTA
ACATGCTTAGAATTTGTGAACCCTACATCACCTGGGGTTACCCTAACCTTAAATCTGTTC
GGGAACTCATCTACAAAAGAGGTTTTGCCAAAGTGAATGGACAGAGAATTCCTATTACCA
GTAATAAGATTATTGAAGATAGGTTAAGCAAATCTGGTATCATTTGTGTTGAAGATTTGA
TTCATGAAATTTTCACTGTTGGTTCCAGTTTCAAGTATGCTTCAAACTTCTTGTGGCCAT
TCAAACTCAATACACCAACGGGTGGATGGCGTAAGAAGACAAACCATTACGTAGAAGGTG
GTGACTTTGGAAATAGAGAAGACAAAATTAATGAACTTCTCAGAAGAATGGTTTAAGTGT
TCTTAAACATGTTATTTGTAATAAATTATAAG
>i0_HQ_Rweevil|c836/f8p0/722 isoform=c836;full_length_coverage=8;non_full_length_coverage=0;isoform_length=722
ACTTCAATTTTAACTTGTGATATTAATGCAAATTGAAAAATCTTGAGTATAGTTGCCTGA
AGCAGTGATAATCATAAAAAAAAGAGAGATGTTTATCAACCAAGGTGGGCCAAGCTATTT
AACAGGTTATATCGCTCTCTATAGTGCTGACGACAAGTTCTCCGATGCGGTATATAAATG
AAGTCGACACAAATATATTGAACAATAATGATGCCTAGAATAATTCCACCCGGTTGTTGC
ATCTTACCGAGCTGTAAACCCACGGGCAAATGTTACCAAATGTTAAGCTGTGGTCACGTA
TGCACTGCTGGTTATGCTAAAGGTTACTTTAATACAAGGGCTTCTTATAAAATACGAGAA
TATTATGAAAAGCTTAAATGCAGGAACGATATATGCAGAATCGAGAGGATTTATTGCAGA
GAATGCCTCAACCCACAAAGTTCAATTTCCAGCACCGATATAGATTGTGAACGGTGCTAC
TATCAAAAGTAATCAAATGAAACGTAGCAATATTTAATTATATACAGTAATTATAAATAT
TGTTAGGAGTAATCATTTAAAAATAAACTTGTTTACGATTCGGAGAACATAAACGCAACA
GTAAATATTTTAACAGCCGTATATGCATATTTTATTATAAATAATTGTGCAACAACTTTG
TTTTGGTGCAATCAAGCATTATTTAAAAATAATCCAACTGATATATACATTAAAATTACT
Ac
>i0_HQ_Rweevil|c840/f5p0/753 isoform=c840;full_length_coverage=5;non_full_length_coverage=0;isoform_length=753
aggtcttttagaacagcgccttgaagACAGACGGTTGCCCGTTTTTTACAGCCAGATCAA
CATCTACATAATCTCCCAATATGAGGATCTATAAAGATAAACTGACTGGTGATGAGATGT
TCTCAGATACCTACAAGATCAAACTTATAGATGATGTACTATACGAAGTTTATGGCAAAC
ATATATCTAGAAAACATGGTGATGTCTTACTTGATGGGGCCAACCCTTCTGCTGAAGACG
CCGACGAAGGTACCGAAGACGCTGTTGAAAGTGGGGTCGATATTGTATTGAACCACAGAT
TGCAGGAAAGTTATGCATTTCCAGATAAGAAATCTTTTACACTATATTTGAAAGATTATA
TGAAAAAGTTAATTCCTAAATTAGAACAAGAGGCACCTGACCAAGTAGAAGTTTTTAAAT
CCAATATAAATAAAGTAATGAAAGATATCTTGTCTAGGTTCAAAGATTTACAGTTTTTCA
CTGGCGAATCAATGGAAATTGAAGGTTTAGTGGGTCTTTTAGAATACCGTGATATTGATG
GTGAATCAGTGCCAGTAATGATGTTTTTCAAACATGGACTCGATGAAGAGAAGTTTTAGA
ATAAATATGTTTTAAGAAATCTAATCTATATTTAATTTATATTATATACTCTATAGGATT
TTTAACTTGTTGTGAAATTACTTCCTGATTCGCTTAATTAATTTTGTCCATATTTATATG
AATTTTTTGACAAAAAATACAGAATTTTCCTac
>i0_HQ_Rweevil|c844/f4p7/526 isoform=c844;full_length_coverage=4;non_full_length_coverage=7;isoform_length=526
agtcagattcagtgttgacgatctgTCCAGCATAACACAAACAGCTTCATCATGAAATCG
TTCGTTTTGTCCTTCGCTGTTTTGGTTGCTCTGGTCGGTTTGGCAATGGGAAAACCTGCC
GATACATACACCACCAAATACGATAACATCGATTTGGATCAGATCCTAAAAAGCGACAGG
TTGTTGAGAAACTATCTCAACTGCCTGCTGGAGAAAGGAAAATGTACTCCAGATGGTTCT
GAATTGAAACGCGTGTTGCCTGACGCTTTGGAAACCGAATGCAGCAAATGCAACGAAAAA
CAAAAGGACGGAGCCAGGAAAGTCATTCACTTCCTCATCGATAACAAACGTCCCTGGTGG
AACGAGCTGGCCGTTAAATACGACCCTGACGGTACCTATTTGAAAAAATACGAAGCTGAA
GCCAAGAAAGAAAACATCAAATTATAAATGTGATAAATAAAGCCTTTTTAGTTTTTATGA
TACAAATTAACCACAAATAGTTTTTAATTAAAGGCTTAATATAGTT
>i0_HQ_Rweevil|c854/f7p0/985 isoform=c854;full_length_coverage=7;non_full_length_coverage=0;isoform_length=985
agtccgcatcggtcatcttactgcccgatacgttatgggttcgaacgaaatTTGGGCATT
TTTTATTTACTCGCTTGCGATTGTACTAATCGGCGTCTATCTGGCGGTTATCAGCTGAAC
ATTCTCATCACAATCACACTTACTAACGAAACTAATCAGACGAACGACTCTAACCAGTAG
ATAAGTAGCCGAGGACAGAGAAACCGCCATCATGTTCAAGAACCATTTGGAAATGATCAG
TCTCAACGAGACCCCCTCGAAAAAGGCCAAATTCTGGCAATCTTTTGTCAGATCTCTTAA
AGGATCCGATGATTTGAGAGCTTCAGACTCATACTCAGCCAGACCAAGAGGTATCTTCAG
ACCCCTCAGCGATCTGCCCGAACTGTCGTCCGGCTGGCCCTATGGCAAATCCATCTACGA
CGAGCCCAGCCATGCCGCTGAACGCATCCATGTTCCTGGATATCGTTATGATCCTCTCCA
CCGTGACACCTACGGTTACTCACCCAGACCAATCTTCCCACACAACTTTGGATCCTTAGA
CAGATACAGGCCTGGTAAGTCCACCTCTTACAGGCGCTAAATGATACCGATTTGTAAACA
ATAATTTGTAAAAGGGCTCAATATATATATTTTAGTCTATAGTTTAGATTTTTATTACAA
TTTCTTTTTTGAAATTCTTTTTTTTTAACATCAAAGCCCTATTTGTAACTCTTATTTTTT
ATGTAAACACGCACACACATATACACAAGAAATCTGCCTATACCAGTGCCTTTAAAGAAC
AATTGTTATACGTTAATAGCTTGTGTCGTTCGCTAACGATGATGTCACAAGGATCATTTC
GTTTTGTCTCTAGACCACGTCTATGTATGTAAACAGGAAAATACTTAGATATGTATAAAT
ATGAATGTATATTAATCTATATATAATATAATTTGATAATGATGATTGTACAGCCTAATA
ACCAAATAAAATATTTCGTAAAAGT
>i0_HQ_Rweevil|c855/f7p0/821 isoform=c855;full_length_coverage=7;non_full_length_coverage=0;isoform_length=821
ATTATCAATTTGAGAAAAACTTGGGAGAAACTCCTTTTGGCTGCCAGAGCTATTGTCGCT
ATTGAGCATCCAGCTGAGGTTTTCGTAATTTCTTCAAGACCTTATGGCCAAAGGGCTGTA
CTTAAATTTGCTGCACATACTGGTGCTACACCAATTGCAGGAAGATTCACCCCTGGTGCA
TTCACCAATCAAATTCAGGCTGCCTTCCGTGAACCTCGTTTGCTGATTGTTACTGACCCA
GCCCTAGATCACCAACCTATTACTGAAGCTTCTTATGTAAACATTCCAGTAATAGCTCTT
GCCAATACAGACTCTCCATTAAGATTTGTTGATATTGCTATTCCATGCAACAACAAAGCC
CCACACAGTATTGGTTTAGTTTGGTGGTTGTTGGCTAGAGAGGTATTACGTTTAAGAGGA
AGTATCCCAAGAGAACACAAATGGGATGTTGTAGTTGATCTATTCTTCTACAGAGAACCT
GAAGAGGCAGAAAAGGAAGAACAAGCAGCCAAAGAACAGGTTGCTGCCAGCAAACCTGTT
GAAACTGTTGTTGCTCATGAACCTGCTGAGGTTGAATGGAATGCTCATGCAGATCAAGAT
TGGGCTGAACCTGCACCACAACCCGCAGCTGCAGCAACAGCAGCAGCTACCGTCGCACCA
TTTGCCGCTCCAGCTCCTACTGATGATTGGGCCGCAGAAGTCGCTCAAGAACAATGGAAT
GCCGGGCAGCAAACCCAGCAAGCCAATTGGGCTGGCCCATCAAACTGGGATTAAAATTTT
AATACATTTTTTACAATGTTATGTGAAAATAAAGAAATTTG
>i0_HQ_Rweevil|c877/f3p0/417 isoform=c877;full_length_coverage=3;non_full_length_coverage=0;isoform_length=417
gcaatattcaaaatgaaattgtggtttttcttcaTTCCTCGCCACTGCTCCTAGCCCTGC
AAGGCATCTTGGGTTTCCCCTCGAAGAGTACGGGAGGATCTAAAGGTGGTTCAAGCAGCA
GTGGTGGAGGTAAAGGCGGCAGCTCCGGCGGCAAAGGTGGCAAAGGCGGAGCTGGTGGAG
CTGCGGACAAAGGCGGTTTAGGATCTGGAGATCGAGATGGAAATACCAGGATAGCTTAAC
ACCAAACATAAAGTCTATTATCGCTCTAAAGCTCTGGCTCCTGAAGTTACAAAGAATTTT
TCATTTATTAATAAAAATATGTGTATTTTTTAGAACTATTAGTTAATATTAATATTTATA
ATAATGTTATATTAATTGGTCCTACTAACTTGGCATATAATAAATTCCTCGTTATAT
>i0_HQ_Rweevil|c881/f7p5/919 isoform=c881;full_length_coverage=7;non_full_length_coverage=5;isoform_length=919
aacgttgcaaaattagtttgataattgctgtgttggaaagtttaggttggttttcttgtg
gacgTGGATAAGAGTAAAGAAAGTTTAGTTAGTTGAAGGCAAGAGGAAAGCCAGTTTATT
AGTGGTACCCGTTAGTTAAACAACAGTTTAGTTTTAAAAGTTAAGTACATTTCAATCAGA
AAATGGCAAAACAGTCATCAAAAGGTTTTACCAAAGAAGAGGAACTTCTGCTCCAAGATT
TCAGCCGAAATGTGTCCACAAAGTCTTCTGCTTTATTCTATGGCAATGCATTTATAGTGT
CTGCTATTCCCATCTGGTTATTTTGGAGGATCCATATGATGGACATTTATTCATCCTTAA
TACTATTTTTGGCTGTAACAGCTGCTTCGACATATCTTTTAGCAATGGCCTATAGAAACA
CAAAGTTTACATTGAAACATAAAATTGCAATCAAAAGAGAAGATGCCGTTACCAGAGACT
TGTTGAAGAAACTTTCTGACGATAAGAAGATGAGCAAGAAAGAAAAAGACGAAAGAATCT
TATGGCAGAAGAATGAAGTAGCCGATTTTGAAGCCACCACTTATTCTATTTTTTATAATA
ATGCTCTGTTTTTAACAATTGTTATTTTGGTTAGTTTCTATTTCTTGAGATCATTGTCTC
CTGCTGTTAATTATACGTTGTCCATTGGGATTGGTTCTGGGCTTTTGGCTCTACTTTCAA
CTGGATCACAATAGTGTGTTGTCATTTTATTTTAAATATTTGTGTTGCTAATTTATGACC
ATTAAATGGTTTTTTCATATGAAGGAGTTTCATTTCATTATCATGAGCTAGACTGTAAAA
TATATATTTAATATATGGTTCTTAAACAAGATATTTATAAGTTGGATTTGGTAACATTTT
TGATAATAAAATACAGTAT
>i0_HQ_Rweevil|c882/f8p0/837 isoform=c882;full_length_coverage=8;non_full_length_coverage=0;isoform_length=837
gcataataaagatagatttttgccacattttcagtttttgagataataaATATTACGGTG
TTCGTTTAAAAAGCTCTGTATTGTTATGACGTGGATGTACAAATGAAATTTTGAGACTAT
ACAGTTTGTAGTGAATTTTTGTATTGTTTTATGTTATAGCAGCAATTTAAAACTGGTTCG
AAATGGGTCTAACAATCTCGTCAGTATTTACACGTTTGTTCAGCAAAAAGCCGATGAGGA
TATTAATGGTAGGTCTGGATGCGGCGGGCAAAACTACTATCCTTTATAAGTTGAAACTTG
GGGAGATTGTCACTACCATTCCAACGATAGGGTTTAACGTAGAAACCGTAGAATATAAGA
ATATCTCGTTTACCGTTTGGGACGTCGGTGGACAGACGAGAATCAGGAAGTTGTGGAGGC
ACTATTTTTCCAATACCGACGGCATTATTTTCGTGGTAGATTCCAACGATAGAGACCGTA
TTGCCGAAGCCGAACAGGAATTACACAACATGCTGGAAGAGGAGGAGTTGAAGAATTCGA
TTCTGTTGATATTCGCCAACAAACAGGATCTACCGAATTCGATGTCGACTGCGGAACTCA
CTGACAAATTGAAACTGTACTCCATGTCGAGTCGTAAGTGGTACATCCAAGCCACCTGCG
CCACACAGGGCACTGGCCTTTATGAGGGTTTAGACTGGCTATCGAATGAGTTGGCTAGCA
GATAAATTTTGCATTTTGTGTAAATTACTTTAGGATTTCTGGTAAACTATTATTGATCTT
GATGATGTGTAATATGTAATATTATGGATAATTTAAACTTTAATatatttctttaat
>i0_HQ_Rweevil|c884/f8p0/424 isoform=c884;full_length_coverage=8;non_full_length_coverage=0;isoform_length=424
atattaagcaatccatctctgttgaggcatAATAGTTGTTTTTTCTTTATACATCGCAAT
TATTTGTTATAGTTATTGTAACTTTTTATTAAATATTTATTAGAAATCATGGGAGGTCAC
GGATTTGGTCATTTACACAAATTGAGACGTATCATTACTTACAGACTTTCTCCGTATGAA
TTGAAGGGCTTCAAAGGTATTGTTTCACATGGATTCCCGAACACTTTGAGGAGAACATTG
GAGAATGTACCCTATATGGTTCCACCACTGGGTCTTGGATATGTCATATATGATCAGGTA
GAAAAAGAGCATCAAAGGACGATGAGAAAAAATCCTGCAGACTTTGAAAATGATCAATAA
TTAGAAAACTGATTTTAGTATCTTTAGAAAAACTCCATACAAATTATATTAAATATATTG
TATT
>i0_HQ_Rweevil|c885/f9p0/864 isoform=c885;full_length_coverage=9;non_full_length_coverage=0;isoform_length=864
cttcattgttttgacatttacgtcaagcacgtgcctttgagatgctcCATGTAAAAACAA
CAAATTTGAATTAATTTAATTGTTGTTCGGTAGACTTTAATCAACATGGAGGACGTAAAT
ATCGACACCAACAATTTCGAACCGATAAAAGCCCCAAAACGGAGGAAAGAATCGGTCGGA
GACGCTATGGAAGTGGACTCGCATAACGGCATAGAGGGCAGGAGTAAAACGAGACCACCG
AGAGCTAAACGATACAAGACTAAATCATTTTCCGAGAGTAAAGACGACATGCGAAAAGTC
TCAGTGCCAGCACACAGATATACGCCATTAAAAGAAAACTGGTTGAAGATTTTCACACCA
ATCGTTGAGCATCTACAGCTACAAGTAAGATTTAACTTAAAGACGAGGAACGTGGAAATT
AAATCTTGTGACGAAACTAAGGACATAGCCAACTTACAAAAAGCAGCTGATTTTGTTAAG
GCCTTTGTATATGGTTTTGAAGTGGAGGATGCCTTAGCCCTTCTACGACTAGATGATCTG
TTTGTAGAAACCTTTGAAATTAAGGATGTAAAAACCCTCAAAGGTGATCACCAATCAAGA
GCAATTGGCCGGCTGGCCGGTAAAGGTGGTAGAACAAAGTTTACTATTGAGAATGTGACC
AAAACTAGGATAGTGCTAGCAGATAGCAAAATACACATTTTAGGAAGTTTTCAAAACATC
CAACTCGCGAGAAGAGCTATATGTAACTTGATCCTGGGGTCTCCACCGTCTAAGGTCTAC
GGACAATTGAGAAGTGTTGCGTCGAGAGTTTCAGAAAGAATGTAATACATTCAGTGTGTA
CAGTTATTTAAAATAAATTTTGTT
>i0_HQ_Rweevil|c888/f6p0/911 isoform=c888;full_length_coverage=6;non_full_length_coverage=0;isoform_length=911
attcagtcaacattgtccaaaaacagaatttgaagatgaaatcattaattgttttACTTG
CTGTTGTAGCTTTAGCATATGCTTTTCCGACGACAAAACAGCTCAACTGGCAACCCACTG
AGCAAAAAAGTCAAGCCCAAGGTTTTGGTGGTGGCGGCTTTCAGCACAGAGATGGCGGTG
GAGCTGCTGGATTCGTTAATCCCGACGGCTCAGGCGGACAAGTGAAATACGGCCATCAAT
CAGGTTTTGGACAAAGTTTTGGGGCCGACGGTCGAGTCCCAATTTATTCCAATAAGAACC
GTTATGGAGAATCAACTGTAAATCTTGGCGCTGGTGCTGATTATCATAAAGGAGGTGGTG
GATTCGGTGATAAGAGGGTCGGTCTTAGTTTCAATCACAGATTTTAAATGTTTTATATAT
TACAACTTAAATAAATATGTTTAGTAATTAATATATATGTTTAGTAATTAATATATATGT
TGAGTAATTAATATATATGTTTAGTAATTAATATATACGTTTAGTAATTAATATATATAT
ATATTTAGATTATTAAGTTACTCAATTTGATAGATGTTGATATAAAAATTAGGCGTAAAT
ATTTTGTTGTAATATTACATTATTGTGACATAACACATGCTTAGCTATAATTGAATTGTA
AAATTTTTATTGAGTATTTCTCATATTAAGAATTTTTAGTTAAAATTGAATACACTTACC
CGTTTTAAACCTTAAAAATAGCCAATTTGATAGCCGGAATGGTAACATCGATGAAATAGA
CCTTTTGCTGATTCCATAATTAACAGAATCGAATAAGACCTGGGCATATATGTAATTAAT
TCTATTTTTGTTGTTTTTTTTTAACATGTATTTATAATGCGTATATTATGATGTTATAAA
AAAATAATTTG
>i0_HQ_Rweevil|c889/f5p0/616 isoform=c889;full_length_coverage=5;non_full_length_coverage=0;isoform_length=616
aggatctagaagtactcgtaacctctgcgtaacgAATTAAACAAGGAATTCATAATTTTT
TATTTATTTCATTACTGATTGCTGTTTTATTGATTTAATATGGCACACACAATACTGCTA
GTTCAGCCAGGACCAAATCCTGAAACTAGAACTTATTCAGATTATGAATCTATTAATGAA
TGTATGGAAGGTGTGTGCCGTATATATGAAGAACATTTAAAACGAAGAAACCCTAATACA
CCAACCATAACTTACGACATCTCGCAGTTGTTTGACTTTGTAGATCAGCTTTCCGATTTG
AGTTGCTTAGTATACCAAAAGTCAACTAATACATATGCTCCTTATAATAAGGACTGGATT
AAGGAAAAAATTTATATATTACTTCGACAAGCAGCAGGGCATGGGTTGTAGCTTTTATAA
TAAGCATGTATAAATGTTTCTTTACTTTAGGACCATAGTTTCATTTTTTTTTTAAATTAC
TAATCAAATTATTTAGTAGGTTTCTCACTCCCCATATGACAAGTTTAAACATTGTTTGGT
ATATATTTTTTTAAATATTTTTTTTCATAATTTAATTTAGGTGTATGTACAATTGTGGCT
AATAAACtgtattttc
>i0_HQ_Rweevil|c892/f7p0/824 isoform=c892;full_length_coverage=7;non_full_length_coverage=0;isoform_length=824
gactgcgacggccttcgaaggtttgttcgtgtccgtgTTGAGCCGTTTTAATCGAGTTTA
CTCAGCAAAATGGGATTCGTCAAGGTGGTTAAAAATAAGCAGTACTTTAAGAGATTCCAA
GTTAAGTTTAAGAGGCGTAGGGAGGGTAAAACAGATTATTATGCCAGAAAACGATTAATC
GTACAGGATAAAAACAAATACAATACTCCCAAATACCGTTTCATAGTTCGTTTATCCAAT
CGCGACATTACTTGTCAGATTGCCTATTCTAGAATTGAAGGGGACAAAATTTTATGTGCT
GCTTATTCCCATGAATTGCCTAGATATGGCATTAAAGTAGGATTGACAAATTATGCTGCA
GCCTACTGTACTGGATTGCTTTTAGCCAGAAGATTGTTGAAACAACTTGGCTTAGATAAC
TTATATCAGGGCAGTACTGAAGTTACTGGAGATGAATATAATGTTGAGGGCGTTGATGAC
GGACCTGGAGCCTTCAGATGTTACCTTGATGTGGGTCTTAACCGTACTTCCACTGGTGCA
AGGGTATTTGCCGCAATGAAAGGAGCTGTAGATGGAGGTTTGAATATTCCACATTCTACA
AAGCGGTTCCCAGGCTATGATGCCGAATCCAAGAGTTTCAATGCAGAGGTCCATCGCAGT
CACATTTTTGGCCTCCATGTAGCTGAATATATGAAGTCTCTTGAAGAGGAAGACCCTGAG
GCTTTTAAGAGACAGTTCAGCCAATATATTAAATTAGGAATTAACGCCGATCAAGTTGAA
ACCATTTACAAAAACGCAcatgctgctataagagcaaatccagc
>i0_HQ_Rweevil|c894/f12p0/338 isoform=c894;full_length_coverage=12;non_full_length_coverage=0;isoform_length=338
attgacattttcgatgttcatttgtttcaggagctTCGATCGCAGACATCTAGTATGTTT
TCCAGAACATTGAAGCTAGCGTCTTTGACCAGAAATTACGCAACAGAAACAATAAGGGAG
AATGTTGTGACGAAATTAAGGAACAGAAAGAAGGAAATGCAACTTGACGACGGGTTTCCT
GTTCACTTGAAATCAGGTTTCATGGATAAATTTTTTTTCCAGTTAACCGTTATCAATTGC
ACAGTGGGAACTCTGTATTCCTTCTACATGGCCATTAGCATGGCATTCAGGAAGAAGTAA
CCATTTTATCATTAATAGTGTATTTAATAAATACGTAG
>i0_HQ_Rweevil|c896/f5p0/821 isoform=c896;full_length_coverage=5;non_full_length_coverage=0;isoform_length=821
gaatgagtcaccgtaaAAATAGTAAATATCCCAGTTTTTTATAAAATGTCTTTTCTAAAT
TTTTGGTCTAAACCTGATCCTAAAGAGGAACAAAGGGAAACTGATAGGGCTTTGAGAAAA
GTTGGTAGAGATATAGAAAGGGATAGATTGAAGCTTGAAAGGGAAGAGAAAAAATTGGAA
CAAGAGATTAAGAAATTAGCCCGAGAGGGTAATAATGAAGGATGTAGAATTTTAGCAAAA
CAATTAGTTCAATTACGTAAGCAGAAAACTCGTTCATATGCAGCTAGTAGTAAGGTCACA
GGAGTACAATTTCAAAATAAGGCTATGGGTGCTAATATGAAACTTGCCGAATCTATGGGT
GTAGCCGGCAAAACTATGTCAGATATGAACAGATTGATGAAACCTGAACAAATTGCAGCT
ACTGTTAATGCTTTCTCCAAAGAAAATATGAAGATGGCAATGACTGACGAAATGATTAAT
GATACTTTAGATGACATTTTAACTGAATCAGGAGATGAAGAAGAAAGTGATAACATTGTT
ACACAAGTTTTAGATGAGATTGGTATTGAAATTAGTGGAAAGATGTCTGGAGCACCTTTA
CCAGAGTCTGGAAAAGTTGGTGGAAAAAATTCAGCACTTAGTGATGAAGACATAGAAGCA
CAATTAGCTAAACTAAGAGCTTAACATATGTGATTTGATATACTTATTATAATAAATATT
ATGTAATTATTGTATTTTAAAGAACACTATTTATACATGTTACCTTTGTTATAATTTAAT
TTAATTATTTTTCTTGATAGTTATAATATAATTCATAATTT
>i0_HQ_Rweevil|c897/f5p0/863 isoform=c897;full_length_coverage=5;non_full_length_coverage=0;isoform_length=863
cagaggtagagaggttcttgtaagtaggtagataaacgtcgcgccttgagtcacatccgc
caaatttGGTTCGAAAGTCAGTAAACATCTTGAAATAAAAAAAGTTTGCAAAAAGTGCTC
TAGCAATTGATCTTAACGCTCATGAAAACATGAATGTTCTAGTATTAGTTACCATATTTA
TCAGCCTACTGGCTATGGCGGTTGGTATTAAAGATATGATGAGGAAAAGCATAGTCTTCG
ACAAAAATACACCTGACGTGTTTTATTGCCCTATTCATAAGCCATCCGGTATGGAAAAAC
TCATTGTTAAAGCGAGGCCCTTAAAGAAACTATGCGAATTTGAAGGCGGACCGATTCCAC
AAGACTATAAAAGCGACTGTTACCAAGACATAGACGAAAGTAATTATGCTTGTAAAGAAA
AGTACAGAATAATGAAACGTCTTAAAAAAGCTTCAGTGGAGGACTAACCTGTCGGATCAA
GAGAAAACTAATTTGATAATGAGAACAATTAATTCCCCTGTTATCCGCTTCCATTAATAC
CATTAGAGTAGTTAAGGAGATGGTTATCCGTTAGTTCTGGTTACCGTTTAGTTGTAGTTG
TAGTTCCTTTTGAACTGTTTTAATAATGTTTTGACTGAAATCTGCACAAACAATAACTTA
GACACTTTAAGAATTAGCAGAATATTTTGGGTTCAAAACTATGAGTTATTGAAGCTGTTC
TAATTTACTAATTTATTTTAATTTTTTTGGTTACCGGGTCAGCATATAGTGTAAACTGAT
GGGAAATTTATTTGATAAAAGACTAATCCATTTATAGCTTTGTAGTATTTTATATTTTAT
ATACATTAAAAGATTAACATAAT
>i0_HQ_Rweevil|c899/f5p0/736 isoform=c899;full_length_coverage=5;non_full_length_coverage=0;isoform_length=736
gacgcggctgatgcggctctcgcactggagcccaagagcaaagatcccttcgagtggctg
ccgaaaggaACCTTCAACTTCGACGACTTCAAACGCTGCTACTCCAACGAGGACGAGGCC
AAATCCATCCCCTATTTCTGGGAGAAGTTCGACCCAGAGAACTACTCGATCTGGTACGGA
GAGTACAAGTACAACGAGGGAACTTAGCAAGGTGTTTATGAGCTGTAACCTCATCACTGG
AATGTTCCAGCGTTTAGATAAGATGCGCAAGCAAGCCTTCGCTTCTGTCTGCTTATTCGG
GGAGGACAACAACAGCACCATCTCTGGAGTGTGGGTGTGGAGGGGCCAAGAGCTCGCCTT
TACCTTGAGTCCCGACTGGCAAATCGACTACGAGGTCTACGACTGGAAGAAACTCGACCC
CAGCTCCGAGGAGACCAAGAAGCTCGTCCAGCAGTACTTCTCGTGGTCCGGCGCCGACAA
GGAGGGCAGGAAGTTCAACCAAGGGAAGATATTCAAATAATCCACCTGTTTCCCTCGTAA
ATCAACAGTACTGTTAACCATAAAAAAATAAAGTCTGTTTGAAAAACCCATCCCTATCGT
CGATTTCCTATACGCGTGCCAGGTACTCATTTTTTTTGTGATCCTTTTCCGTAACATGCT
TTAAAAGTATCGATTCGGTTTTTGTAACGCGGATGCGTTATCTTTTTTCCATCGTTTCTG
TAATAAATTTATTATT
>i0_HQ_Rweevil|c900/f5p0/970 isoform=c900;full_length_coverage=5;non_full_length_coverage=0;isoform_length=970
agtcgtcgattctaattcgctcacgaaagtactgtgtgaacacgcgcgTCAGACGTGCGC
CGTATCTCTCAAAACCATGGCTAACTAAGATTGTCGCAGCTCACTAGGTCAGAACGCGAT
AACGGAGGATGTGGGAGGAGGTTATAGTGCAATAAGGATACGATTTACCCCCCGGAGAAA
GGCAACATCAAGTTTGAATAACCAGAAGACTGAAACAATTTCGAAGACTGTGATACTAAT
AAGTGTGATTTTCGTATAAGTACTTAAAGAAAAGAGACAGACCGGCTAGTAGATACCCAT
TAACAACAGATCCATCAACAACGATGGATTTCCTGTCGGAATTTGACGAGGAAATGGCGA
AGGACGATACCTACGACTTGAAGTTCGGCAACAAAGTGCAAAGAGTGGGGAAGATATTCT
CCTACACCTTCTGGAGGACGAAGATAAACGGCGAGATCTTCTGGGCCGTTCAAGGTAACA
ACAACGACGGTTCCACCTGGATAGTGACGCAGTATTTCGGTAAACCCGAAGAAGCCAAGA
GGTACCAGCAAGAAGTCATTCTGCATCATCCTACCGAGAAGAAAATCAAGATGGTGTACA
CGTCACCGTGCATCAAGGGAATGAACTGCATCAAAATCTCCAGGACCATAGTCTGTCATT
TCAGAGACGACACCAACAGCTTGAACTTTGAATACAGAATAAACAGATTGAAAAGGAGGC
CGTACCCTCAGAGGATGATGTAGGTGGGACGTTGGAACGTTCCAGCGAAATGGGATCAAT
AGATAGTTTGAATAGAACACATTCGAAATATGTCAAATGACCAAAATATCGTAGTGTAAT
TAGTTGTGAAGGACTTGGTCATTTGTTGCATGTTTTAGAATAAATATGACAAAAAGAAAA
TACAATTTAAGTGGTGGTGGTATTGTCATAAATATTTCATCACAAAAACAGAtataaaaa
aagtataatt
>i0_HQ_Rweevil|c901/f6p0/550 isoform=c901;full_length_coverage=6;non_full_length_coverage=0;isoform_length=550
attccgaatttttgtgtcgatcaaacgcgttctttgaaaaactcAACATTTTTGTAAAAT
TGCGAAAATGGCCGATGAGGATCCCATAAATGGAAATTCAGACGAAAATTCGGAAAAATC
GCAACAAAAGAAACAGGCAAAATATGACAGTGGGGCGGCGGACTTGGAAAAAGTTACTGA
TTATGCCGAAGAAAAAGAAATTTCTACACAGGACTTCGCTAATGCGATATCTGCGATTGG
TGACAGAAGAAATCAAGCTGCTTTAGAAAAGCAAGCAAGGGAAAAAGAGCTTTTAAAGGT
TTCTATTAAGAAAGAAGATGTTGATCTCATAGTTCGAGAGATGGAAATATCTCGAACCAA
AGCTGAGAGAACTTTGAGAGAAAACCATGGAAATGTTGTTAATGCTCTTATATCATTAAC
AAATTAAAGGCAATAATAGTATTGCGACAACATTCTTTTGTTGATGGTGTATTTAAAAAT
TTGCATTGTGTAAAATTGATCACCCAGTAGAAATGACTATATTTATGAAATATTTTATAT
TAAAACATTT
>i0_HQ_Rweevil|c904/f4p0/469 isoform=c904;full_length_coverage=4;non_full_length_coverage=0;isoform_length=469
tgtttgacgaaaataacctacagttcgatatcgaccctttTTGCAGTCCAGAATGGCTGT
TTGTTGAAGTTCTTCGTTTTGGTGGCGATGATGATGGCTCTGCATGTGGCCTTGGCTGAA
CCATTACCTGAGCCTGGATATAATAATAACTATGGTGCTGGTCAAGGAGGTTCCCACGGA
GGTTCTCATGGAGGATCTCACGGAGGCTCCCATGGAGGCTCCCATGGAGGTTCACATGGT
GGTTCCCATGGCGGTTCACATGGAGGGCCTTATGGAGGTTCACATGGTGGTTCTCATGGA
GGTTCTCATGGCGGTTCTCATGGCGGTTCTCAAGGCGGTTATGGAGGACGTCCACATTAT
TGAAACCAAATCTAAACAAAAATGTTCATTTCAAACATACACTGAAATAAGGTTCCTTCA
TTCCAACTGTAACATATCGACGCAATCTTGAAAATAAATGCATACAAAC
>i0_HQ_Rweevil|c906/f16p0/513 isoform=c906;full_length_coverage=16;non_full_length_coverage=0;isoform_length=513
cttttcgttttgtgacggtgtttgTTCAACATGGCTCCTACTAAGCCAAGCTGTAGCTGC
AGGCAAAGCTAGCCTAAAAACGGCCCCCAAAAAACAACAATTAAGAGGTAAAGGCATTAA
GAAAAAGAAGGTTACCCTTAGGTTTGTAATTGATTGCAGCCACCCCTGTGGAAGATAGCA
TTTTAGACGTTTCAAACTTTGAACAATATTTAAAAGGCCAGAATTAAGATCAATGGAAAG
ACAAACAATTTCAATGCTGGCAAGTCTGGTCAGCATGCTGTTACTTTAGGAAGGGAAAAA
AACACAATTGTTTTGAATTCAGATATTCCCTTCTCAAAAAGGTACCTCAAGTACCTTACC
AAGAAATACCTGAAGAAAAACAACCTTAGAGATTGGTTGAGAGTTGTCGCTCATGGAAAA
GAAGCTTACGAATTGAGATACTTCCAGATCAACAACCAAGAAGATGATGAAGATGAAGAT
GTTGAGTAGTTTTTATAAGACTAAATAAATTTT
>i0_HQ_Rweevil|c907/f8p0/471 isoform=c907;full_length_coverage=8;non_full_length_coverage=0;isoform_length=471
atagcgaactaatttgtcaccgactcagtgcatctagACCGAAAGCCACCGACGTTTGAC
GATAATAACCATGGAAACACAAGGCGCTGCTTCTGATTCTTGCTGCAAGAAGTCCGCGGC
GACATGTGGCTGCGCCAATTGCCTTTGCAACTCTAGCAACAAATGCAAGAGCGGAGACTC
GTGTTGTTGTAAGGAAGGAAAATGTTGTTCTGCTGGAAACTGTTGTAGCGATAAAAAATC
TGCCTGCTGCAAAGATGACAAATGTTGCGATTCTGGATCAAAATGTTGCGAAGAGACTAA
AACCGAATCCCACCATGACCATGAGACACAAGATGCCTGCTGCGCTAAGCATTAAATTTT
TTTTTGAACTAACCATTCACTGCAAATCCAATCATTCAGTATTACAATTGTATTTATTTG
CAAATTTAAGGTATTGTGATAGTATTATATATAAATAAATGCATTGAAAAC
>i0_HQ_Rweevil|c908/f5p0/934 isoform=c908;full_length_coverage=5;non_full_length_coverage=0;isoform_length=934
ataattattaagttatattctgatgtggccaattgtaattgttaagataTGTTTATTTGA
AATACTAACTCATTATGCCTTGATTATGGCTGATACTCATAGTTGATAGATTTAATATTA
ATGCAAGAAAAATGGCTTATCAAACATTAAGAAATGAATATATGAATACACCCCCTATAA
CTAGGATTTATACAACAGCCTGTGTAATTACAACATTAGCTGTACAATTGGACTTGGCAT
CACCATTCCAATTATACTTTAATCCAATATTAATTCTAAAAGGTCAAATATGGAGACTAA
TAACAACCTTTTTATTTTTTGGATCTTTTGGATTCAACTTCTTTTTTACGATGATATTTA
CTTATAAGTATTGCAGAATGTTGGAAGAAGGTTCTTTTAGAAATAGATCATCTGATTTTT
TGTTGATGTTTTTATTTGGTGGTACTTTAATGATTATTTTTGCTTTTTTTGCCAATTTGT
TATACTTAGGTCATGCATTTACTATTATGTTAGTCTATATTTGGTCAAGGCGAAATTTAT
ATTTGAGAATGAATTTCTTTGGAGTATTAAATTTCTATGCACCATATTTACCATGGGTTT
TAGTGGCATTTTCAGTTTTATTAGGAAATGCAGTATATGTTGATTTAATGGGCATGACTG
TAGGTCATTTATATTATTTCTTGGAAGATGTTTTCCCTAAACAAAGAGGTGGTTTTAGAA
TATTGAAAACTCCAACAATACTAAAAGTTCTTTTTGATGAAATGCCTGAAAATTCTGATT
ACCAAAGATTGCCAGAGGATAATCCTGGAGGATTTGATTGGGGAAACCAAGATAATCAAC
AGAATGAAAATAACCATTAAATATTAATTTTGTAGTATAAAATTATAACTGTTTATTTTT
TCGGTTAAGTAATAAGTAAGTAATATAAAATTCT
>i0_HQ_Rweevil|c913/f10p0/656 isoform=c913;full_length_coverage=10;non_full_length_coverage=0;isoform_length=656
aaaaacaagttggtcacagttggccaccagttgtcagagctggtacattaaaatcaaTCT
GCAGCAGAGAGTTGTTGGTTCCTGACACTATGCAGTGCATCAAGATGAAATCGATTTTAC
TGTTGGCGTTACTCTCCGTGCTGCAATCCGCAACCAATCCGCTACCGATGAAAAAAGACC
AGCAAACCGCAGGGACAGATGACTTGAAAGCATCTCCATCGTCCAGTATCCATTATCCAG
TTGGAGCTTCCCTTTCTAACTCTAATTTTGACCAATCTAAATCACCATTACGTAGTACAG
GAGTTAACACCGTCGGAGGGAAAGCGCCGAGCATCAGTCACCGATTTTCCGTCGCCGACA
TTTCCATTCAATATCCAATTTATCCAATTGGCATATCGGAGGGATTCGAGGGTTTCCCGC
CGCTGAACGAGATCGAAGTTTACCCAGTTACGCTGGAAGATAGCCTGTACGTTCATCTGC
CTGGAGGGGTGGCAGGCGAGGCGGGAGATAGTGACAGCGTGGTGGTGGAGGCGGCGGAAT
TTCTCAAGAGGAAACCTGAGGCGTGATGATACCGAGGTGTATAAACCATAGGGGAAATGC
TCTACTTTGTATTTGGAATTTGTTAAATGCACGATATTAAAACACTTAATTACTGG
>i0_HQ_Rweevil|c916/f4p0/491 isoform=c916;full_length_coverage=4;non_full_length_coverage=0;isoform_length=491
ctggctagaaaataagatcaatataaatatcataagaaatatttatgaaatacatttgag
tGAGTCTACCAAATGAGAACTGTTATTTCTACATATACTATACATCATTTATGTTGTAAG
AACCCTTGTGTATTAATTATAAAATAGTTAGTATTACAGCTAATGATCACGTCGCTTTGT
TAACGCGAAAGTTGTATTTAGAGTGAAATAAATTATAACGTTCTTTTTTTTTCGCATTGT
AAAGCGCTGTTAAAGAGTTTCTGCGTTTTTGTCTTGAGTACTGTTTTATGTTACGCTTTC
AGTCTATTTATTTTGTGCTAGTTCTTTTAATGATAGAACCACCTTGCGGACATATTCGTT
CTCGAGTTCTTGTCCGTTTTTAGTTTTAAGATTTGCATGACTAGTTTAAAAATAAATATG
TTTGGAAAAAACTATGAAAGTAAAATGAGATATTGGAGTAGATTTTTATGGCAATATAAT
ACGAGATATGT
>i0_HQ_Rweevil|c917/f6p0/814 isoform=c917;full_length_coverage=6;non_full_length_coverage=0;isoform_length=814
aTTCGGGTTTTGTCGTTTAGTTGGCAGTGATCTGGAAATTTTTATAATAAAAAATGGCCG
GCGGTAAAGCAGGCAAAGACAGCGGCAAAGCTAAAGCTAAGGCGGTATCGCGTTCGGCTC
GTGCTGGATTGCAGTTTCCAGTAGGTAGGATTCACAGGCATCTTAAAAACCGTACCACCA
GTCACGGAAGGGTTGGTGCTACAGCAGCAGTTTACTCGGCCGCAATCCTGGAATATCTGA
CTGCTGAGGTTTTGGAGTTGGCTGGAAACGCCAGTAAAGATCTGAAGGTTAAAAGAATCA
CCCCTCGCCACTTGCAATTAGCTATCAGAGGAGATGAAGAATTGGATAGCCTTATCAAAG
CCACAATTGCTGGTGGTGGTGTCATTCCTCATATCCACAAATCCCTGATTGGTAAAAAAG
GAGCAGGCCATTCGCAGCCGGCATAGATTTTAAAATAATTAACAAAACCAACTAGTTTTA
AACTATTATGTTAAGACAATGTTTTGTATGTGTCGATAATGTGTTTTAAGATTGTTGAGC
ACATGGAGAATGGTATGGGATATAAAGGAAAAAATATTGCTGTTATTCGATGCATATGTT
TCTATATTTGACCATAATCGAAAGATTTCATTTCTATTAGATTAGAAAGTTGTAATTCTA
TCAGTTAAGGATAATTTGTTTCATGTGCCTTGTACAATTTCTGTTTTAGTTCTTTGACCT
AATCTAGATATGTAGTTCTTTAAGTATGTTTGACATTTTGATTATAAAAAAATTGTGTTC
ATTTTTTCTTAAATAAAGAAATAAATAgtacttt
>i0_HQ_Rweevil|c918/f9p0/941 isoform=c918;full_length_coverage=9;non_full_length_coverage=0;isoform_length=941
aatcataaatgtcatatgtcaatattattccggtagtttatgctatactttgtagCTAAG
TGACTTAGCAGATCAAATTTTGGAGATTTAAAGCAATTATTTTCGTGGTTCCAAATTAAA
ACAGAAATAAACAATAATGTTCTTAACAAGAAGTGAATATGATAGAGGTGTTAACACCTT
TTCGCCAGAAGGTCGCTTGTTCCAAGTAGAATATGCCATTGAAGCAATAAAACTTGGTTC
TACTGCTATTGGAATATGTACCAGTGAAGGTGTAGTATTAGCTGTAGAAAAACGAATCAC
TTCACCACTTATGGAACCAACAACTATAGAGAAGATTGTTGAAGTTGATAAGCACATTGG
TTGTGCTGTGTCAGGGTTGATGGCTGACTCTAGAACAATGATAGACAGAGCTCGTGTTGA
ATGTCAAAATCATTGGTTTGTCTATAATGAAAACATGAGTGTGGAGTCTTGTGCACAGGC
TGTTTCCAATCTTGCTATACAATTTGGGGACTCCGATGATGGAGCTGCCATGTCAAGACC
CTTTGGTGTAGCAATCTTATTTGCAGGCATTGATGAAAAGGACCCCAATTATATCATATG
GATCCTTCAGGTACAGTTTGTTCAATTTGATGCAAAGGCTATTGGCTCAGGTTCTGAAGG
TGCCCAACAGAGCCTTCAAGAAGTCTATCATCGCAGTATGACATTAGAGGAAGCTACAAC
ATCAGCTTTAACAATATTAAAGCAAGTAATGGAAGAAAAACTAAATTCGTCTAATGTTGA
GGTTATGACTATGACACCAGGAAATTTGTTTCATATGTTTACAAAAGAGCAAGTAGAGGA
GGTAATTTCAAAGTTAACTTAATATTAAGTTCTATTAATAGTTTTAAGTTATCTAAAGCT
GGAGCTTGGATGGAAAAATAAAaattattcaattttgtatc
>i0_HQ_Rweevil|c920/f9p0/477 isoform=c920;full_length_coverage=9;non_full_length_coverage=0;isoform_length=477
GTTTAGGTCGCACTCAGTACAAAGAGAAATTCAAGATGCAGAACGATAAAATGGAAGAAG
ATATCCCTCCTGTTACTCTGGGACAACCTTTAAGTGACTTTTTACTGCAATTAGAAGATT
TTAATCCTACTATACCAGACGCTGTTACAGCTTATTATTTAAGATCTTCGGGCTTTGAAC
CAAAAGATCCAAGGCTACTAAGATTGGTTTCAATTGCGGCTCAAAAGTTTATATCAGATA
TTGCTAATGATGCTCTACAACATTGTAAAATGCGATCAACTAATACATCCAACAGTCATG
GTGGAAATACCAAGAGTTCAAAAGGTATTAAGGATAAAAGATACTGCCTTACAATGGAAG
ATTTAACACCAGCTTTGGCAGAATTTGGCATTGTTATAAAGAAACCCCATTATTATGTTT
AAGTTAATTTTATTATTAGAGTAGATTATAAATTTGAATAAAAATATAATAAAAAGT
>i0_HQ_Rweevil|c921/f9p0/935 isoform=c921;full_length_coverage=9;non_full_length_coverage=0;isoform_length=935
tttttttaatttttttttttttttttaaaaaaaagaaaaaaattttttgtgaatgcacca
tcgaccgaTCTGGATTATTTATATGATAGATTTGAGTATGAGCATACCTGCTGGGACCCG
AAAGATGGTGAACTATGCCTGAATAGGGTGAAGCCAGGGGAAACTCTGGTGGAGGCTCGT
AGCGATACTGACGTGCAAATCGTTCGTCAAATTTGGGTATAGGGGCGAAAGACTAATCGA
ACCATCTAGTAGCTGGTTCCCTCCGAAGTTTCCCTCAGGATAGCTGGAACTTAACGACAG
TTTTATCAGGTAAAGCGAATGATTAGAGGTCTTAGGGCTGAAACAGCCTTAACCTATTCT
CAAACTTTAAATAGGTAAGAAGTTCGAGTTGCTTAAAATTAATGAACTCGAACACAAAAA
AAATTTTTGTTGAATGTTTAAGTTTCAAGTGGGCCATTTTTGGTAAGCAGAACTGGCGAC
GCGGGATGAACCGAAAGTGAGGTTAAGGTGCCGGAATACACGCTCATTTAGATCCCACAA
AAGGTGTTAGTTGATCCAGACAGCAGGACGGTGGTCATGGAAGTCGAAACCCGCTAAGAA
GTGTGTAACAACTTACCTGCCGAATCAACTAGCCCTGAAAATGGATGGCGCTAAAGCGTG
TTACCCATACCTCACCGTTAATTGGCAAAGAAAAGAAAAAGCTTTTTTTTACTTTTACGA
AGCCTTAACGAGTAGGAGGGCGTAGAGGTCTTTTTTATTTTTAATTGTGAAGAAGCTTTG
GGAGTAATCCTGAGTTGAACGGCCTCTAGTGCAGATCTTGGTGGTAGTAGCAAATATTCA
AATGAGAACTTTGAAGACTGAAGTGGAGAAAGGTTCCATGAGAACAGCAGTTGGTCATGG
GTTAGTCGATCCTAAGAGATAGGGAAACTCCGTTT
>i0_HQ_Rweevil|c930/f12p0/803 isoform=c930;full_length_coverage=12;non_full_length_coverage=0;isoform_length=803
cttttccgtatcgtccatATCGACGGTTGCACGTGTGTATATTGTGCCTGTGAAAATAAA
GTCTATTCACGATGGCACCGAAAGGTAATAATATGATTCCAAATGGCCATTTCCATAAAG
ATTGGCAAAGATTTGTAAGAACCTGGTTTAACCAACCGGCTAGGAAATTCAGAAGACATC
AAAATCGCGTGAAGAAAGCCAGGGCTATCGCACCCCGTCCAGCTGCCGGTCCTTTAAGAC
CTGTTGTTAGGTGCCCTACAATTAGATATCATACCAAGGTACGCGCTGGTCGTGGTTTTA
CTTTACAAGAACTGAAAGCAGCCGGTATTAATGCCAAATTTGCTCGTACTATTGGAATTG
CTGTTGATCCACGCAGAAGGAATAAATCTGTTGAATCGGTTCAGATAAACGCTCAACGTC
TCAAGGAATACAGGTCAAAACTGATCTTGTTCCCCGCTCATGAAAAGAGGAAGTTGAGAG
CTGGAGAAGCTAGCGAAGAAGAAAGGAAGAATGCTACCCAATTGGCTGGCGAAGTGCTTC
CAGTTAAACAACCTGCGATCAGAAGCAAGGCACGCGTACCCACTGAAGAAGAAAAAGCTT
TTAATGCTTACATTACCTTGAGGAAAGCTCGCGCTGATGCAAGGCTAGTAGGTGTTCGCG
CCAAGAGAGCAAAGGACGCCGCTGAAAACCCTGAGGATGTTACGAAAGCTGGCAAAGAAA
AGAAAGCTAAGAAATAAATTGCTTATTTACTAAGTTAATTTTTTGTAAACTAGGATATAT
GACACAAACAAAGGGTTAAAAat
>i0_HQ_Rweevil|c932/f7p0/715 isoform=c932;full_length_coverage=7;non_full_length_coverage=0;isoform_length=715
accattagccttcctcaagagagagagcgTACCACCACCACCACCACAGGCGGTTTGCGT
TTAGTTGGAGACCAGCGACTAAACTAGAAACTGCATTTCGGGTAGTACCGTTCCGGTATT
TGGTAACATAGCGATTCGAATTTCTCCGCTTGCATACCGTCGACGCACATAAAATGAGGT
TCAGCGCTTTGGTCTTCGTGGTTTGCGTCGCTGCAGCTTCCGCCACCGAAGTGAATCAGT
GTGAGAACGGCAATATAGAAAATCTTTCCCAGAAGGTACAAATTGGTAACTGCAACAAGC
CACCATGTAGACTAAGGAAGAACACAAAGGTTCCATTATCGCTCACATTCAAAGCAGGTC
CAGAATTTACATCACTCGTTCAACAAGTTAGTGCCAATATAGTTGGAGTGGCTTTTCCTT
TTGTTGGTGTGGACGGTACCAGTATTTGCGATAAAGTCTACGAGGAAGACGGTACCACCA
AAAATAGCTGCAATTTTGAGGAGGGCAAAAATTACGTATTCAAGAACGAAATTGACGTTT
TACAAATTTATCCCAGGATCAAGACCGTAGTGCATTGGTCACTCACTGATCCAAGTACAG
GAAAGAACGCCCTTTGCTTTGAAGTTCCCGCTAGAATAACAAATTAATTTGTCATTTACA
AACACCACAATTTACTGTTAGGATAAAATTATTTTAATAAATATCGTTATTTTTT
>i0_HQ_Rweevil|c934/f13p0/304 isoform=c934;full_length_coverage=13;non_full_length_coverage=0;isoform_length=304
cttttcaaatagttactagcgcgtatAGAAGCACCAGTTTTAACGAAGCAATGGCTAAGT
CAAAGAATCATACTAATCACAATCAAAATCGCAAGGCACACCGTAATGGTATTAAAAAAC
CTAAAAGATTTCGCCACGAATCAACTCTTGGGATGGATGCTAAGTTTTTGAAAAATCAAC
GTTTTTCAAAAAGGCACAACTTGAGTACAAAAAGGCAACTGGCCGTTGCTGCCCAACGAC
AAGCGGAACGAGCCGCGAAAGCCAAGAAATAAATGACTCGTTTAGTTTTAAAATAAATTA
TAAG
>i0_HQ_Rweevil|c937/f9p0/839 isoform=c937;full_length_coverage=9;non_full_length_coverage=0;isoform_length=839
gattaggtaacagttttatgaaagggaTGTCGTCGTTTTTGAGGCAACTAATTAAAACCG
TGAGAACTTCCACCGTGAAAAGTGGAGTCATAGCTAATCTAGCACGGTTACAAAGTACCG
AAGCTGTTTCCGTCAAAGAAACTAGACCCACGGTAAGGAAATCAGATGAACTTGCACGAA
CGCAGCTTGTTGATTTTGGCAAATATGTTGCTGACTGCTTACCAAAATATATACAAAAAG
TACAAATAACTGCTGGCGATGAACTAGAACTTTTAATAGCCTCAGAAGGAGTCGTTCCAG
TTTTGCAGTTTTTGAAAGATCATCATAGTTGTCAGTTTTCCAATCTGAGTGATATAGCAG
GAATGGATGTACCTTGCAGACCTTATAGATTTGAGGTCATCTACAATCTTTTATCAGTCA
GATTCAATTCAAGAATCCGTGTAAAAACTTACACAGATGAATTGACCCCAGTTGATTCAT
GCAATGGTATATATAAAGCAGCTAATTGGTATGAACGAGAAATCTGGGATATGTATGGAG
TTTTCTTTGCCAATCATCCAGACTTGAGAAGGATTTTGACAGATTATGGCTTTGAAGGTC
ATCCATTCAGGAAAGATTTTCCACTCAGTGGCTACGTTGAGGTGAGGTATGATGATGAAA
AGAAGAGGGTTGTAATTGAACCCTTGGAATTGGCTCAAGAGTTTAGGAAGTTTGAATTAT
CTGCTCCATGGGAACAGTTCCCTAAATTTAGAAATGCACCACCAGCAGTTGAAGAGGTAA
AAACCAATAAACAGTAAACATTCACAATAATGCTTGTATATTTATAAAATAAAAAAGTT
>i0_HQ_Rweevil|c940/f5p0/828 isoform=c940;full_length_coverage=5;non_full_length_coverage=0;isoform_length=828
gtcaatactcacatgacaaggttttggtgaagattttagtaggacatttaataagtttAT
TTACCGAAATGGCTTGCTGTGGACCAAAACTTTCCCTTTGTGGGCTAATTATAAGCGTAT
GGGGAATAGTACAACTGGCCCTTATGGGTGTGTTTTATTACATAGAAGCAGTTGCTTTAG
CTGAAGACTTACCTGAGATACACGAATACCAAAATATAACTGATTTTTACTCAAAAATGA
CGATGGGATATCAGCAGAATGCTTATAATTGTTGGATTGCTGCATTATTATATCTTATTA
CCTTGGTGGTATCAGCCCATCAGTTTTGGTTAAACAACAGATCTTCATTGAGTGTATAAT
TTGTTTAATGCAAGTTTTCATTTAACTGCTAATTAAGAAGCTGATTTGTAAATAGAGAAC
ACTATCTTAGTTCTTTTCCTTAGTAAATGTAATTAAATACTTTCCTGTATGTTCTATTAA
TTTAGAAGTTGTTTGGCAGTCTTGTATAGACCAATATAGAGGCGGCATCAGTATTGTTCA
TTCCATTCCCAATTTTCATGTTTTTATTGATATGTTAGCTAGATATATATTTGAAATATA
TTTACGAGACAATTTAAAAAACCTTGCAAGTGACTAAAAGTCAATTTTGTTGGATTTACA
GTCAATGTTACCTGATATGTAAATATATTTTTTGCTGTAAGAATAAGTAATTCACTTTTG
AGAAGTTATTTCTTCCTAGGAAGAGTTTGTTTATTTATAAGATTAAAACATTGCATATGT
AAAATTTATGATTCACATTTAAATAGAAATAAATACACTGTTCAAACC
>i0_HQ_Rweevil|c947/f2p8/880 isoform=c947;full_length_coverage=2;non_full_length_coverage=8;isoform_length=880
agtttcaggccgttcgtcctcgcagcgccatctacaaaatatataaaacaccatcctctc
ttCACGCCCGGCTCCACTTCTGGTTTCCACTGTCAAGCAAGTCACCAGTCAGACCAGACA
CAATGGCAGATCTTAGTGCTAGAGACGTTGAAAGGGCAAACTTTGTCTTCTCCATCTACG
ACTTCGAAGGTAATGGCACCGTAGATGCCGTCAACCTAGGTGACATGCTCCGTGCCCTCA
ACCTCAACCCCACCCTCGCTACCATCGAAAAATTGGGCGGAACCAAGAAGAAGAACGAGA
AGAAACTCAAAGTTGAAGAATTCCTTCCCATTTTCAGCCAAGTAAAGAAAGACAAAGAAC
AGGGTAACTTCGACGACTTCCTTGAATGTCTGAGACTCTACGACAAAGAAGAAAACGGCA
AAATGATGGCTGCTGAACTTGCACACACCCTTCTTTCTCTTGGTGAAAGATTATCAGACG
CTGAAACTGACCAAGTTTTGGGCGACTGCATGGAAAAAGAAGATGAAGAAGGTTTCATCC
CTTACGAACCATTCCTTAAAAAGATGATGGCGTAAGAAGCTATATTTAGTTTATTTTATG
TATTTTATTTACCTGAACACGTGCTGCTAATAGAAAAGGCAATAAAACAAATCCGACCTT
TAGAACATCACAAGGCAGGCAGACCAGAAGTCAGCACTATTATCTCGAATGTATCCATCA
TCAGGGTTTGAATAATACCATCATTTGCCGAATTTAATGGCAAAAAACACCAACGTCAAT
CAACCAACCATTAATTTGCCTATTTTTTTGCTCTACAAACAACTTTTCGTTGTTTACTTT
ATTTTATGTTCTTATACTTGTAAATTATCttattcatatg
>i0_HQ_Rweevil|c950/f6p0/884 isoform=c950;full_length_coverage=6;non_full_length_coverage=0;isoform_length=884
GTAAATAGAAATTCATATTCATGGCGGAAAGCATGCAGTTTTTAGGCAAAGTTGTGTTAA
TTACAGGGGCTAGTTCAGGTATAGGGGCAGCCACTGCAAAACACTTCGCAAAGTTAGGTG
CTAGTTTAGTCTTAGCCGGAAGAAACAAACAGAATCTTGAAACAGTGGCTTCTGAATGTA
AAACTAGCGTAAAAACTGATCCATTATTGTTGACAGCAGAACTTACTAATGAAGAGGAAA
CAAAAACATTAGTGGACAAAACAATTGCACATTTTGGGAAGCTTGATGTTTTGGTTAATA
GTGCTGGAATTTTGGAATCAGGCTCAGTAGAAAATACAAATTTAGAACAATATGATCGAT
TAATGAATGCAAATGTCCGTTCAGTATATCAGCTAACAACTTTAGCTGTGCCTCACTTAA
TAAAAACTAAAGGAAATATTGTTAATGTGAGCAGTGTCAATGGTATTCGAGCATTTTCAG
GTGTTTTTGCATATTGCATTTCTAAAGCTGCAGTAGATCAACTTACCAGATGTGCAGCTT
TAGATTTAGCTTCAAAGCAAGTCAGAGTCAATTCAGTTAATCCTGGAGTAGTTGTAACAA
ACTTGCACAAAAGGGCCGGCATGAATCAAGAACAATATGAGGCCTTTATAAAAAGATCAC
AAGAAACCCATGCCTTAGGCCGTCCTGGAAAACCTGAGGAAGTTGCCAGAACTATTGCCT
TCTTAGCTAGTGATGATGCCAGTTTTATAACAGGTGCTTCTTTGCCAGTTGATGGTGGAA
GGCATGCTATGTGTCCAAGATAAATAGAAATTAAAAATCAATCTATGTTGTTATGAAAAA
AATATGTTCCCAGTTGAAAATAAAATACATAAAAATAAAtgttt
>i0_HQ_Rweevil|c951/f4p0/490 isoform=c951;full_length_coverage=4;non_full_length_coverage=0;isoform_length=490
attcttcgctatatacatagaatacagaaatatagaatttGTTTTCTGCGTCTATATTTT
GTTTTTGAGTTATATTGTGGAATAAGAACCTTGTATCTAATTAAATTGAACAAAATGATT
ATACCAGTTCGTTGTTTTACCTGTGGAAAAGTAATTGGCAATAAATGGGAAGCATATTTA
GGTTTGTTACAAGCAGAATACACTGAAGGTGATGCCTTGGATGCGTTAGGTTTAAAGAGA
TACTGCTGCAGAAGAATGTTGCTAGGACATGTTGATTTGATTGAAAAACTTTTGAATTAT
GCCCCGTTAGAAAAATAGAATGTTCATAAAACTTAATTCAGTTTTGTTATTTGAAACGTA
ATATATAAGATAAACAATTTCCACTTCATTGTATATATAGGTTAGGTATTTTTTAACACA
TTGAAATTATGAAACATTTGTTGAAAATACATTATTTGTAAAGCAGAGAAAAAAAAAAAA
AAAAAAAAAt
>i0_HQ_Rweevil|c953/f7p0/794 isoform=c953;full_length_coverage=7;non_full_length_coverage=0;isoform_length=794
AACCTCAATTGATTAATTTGATATGTAATATTAGTTCTTTTAAAAGAGCTATTTGTTATT
TTATTATCATTTAAGATTAGACCTCTGACTTGTAAATTTGCTTTTATCTTAATATTTTAA
TATGGTGCAAGCTTGGTACATGAATGAGGAGCCTTATGATAAACGTGAGGAACATCATAA
AAATCCTCCAGAATTTGTGTCTTTAGATGATCTATTTAAATTGACTGGCGTCGAATATTA
CAAGCTTGATATTAACAACTTCAAATCAGATGAAACTTTAGAGAATATTAAAAAAGAAAG
GGGATACACATATGAGGACCAAATAACAATATCTCCTGAGCATCTCCCTAACTATGAGGA
GAAATTGAAAATTTTCTACAGTGAACATATACATACGGATGAGGAAATTCGATTATGTGT
TGAAGGTTCTGGTTATTTTGATGTAAGAGATAAAAATGACAGTTGGATAAGAGTTTTGGT
GGTACCAGGAGACTTACTGATTGTTCCAGCAGGAATTTATCATAGATTTACTTTGGATAC
AAAGAATTATATTATTGCCCGAAGATTTTTTGTTGGTGAACCGGTATGGACTCCATATAA
TCGCCCCGCAGATGATATGGCAGCAAGAAAAGAATATGTGGAGAAATTAAATGGTGGAAC
TTTCACTAAGGTTAATTAGAAGACTAATGAAACTATTTTAAATAGTAAAGCATGTTGTTC
TATGGTTTTATGTATATTTTGGGAATGATATTCATATGTTAAATTGTATTAACAAATATA
TCTTTTATTAATTG
>i0_HQ_Rweevil|c954/f7p0/450 isoform=c954;full_length_coverage=7;non_full_length_coverage=0;isoform_length=450
catgatctcaaatcaggtaagaaTACCGCTGAACTTAAGCATATCAGTAAGCGGAGGAAA
AGAAACTAACAAGGATTCCCTTAGTAACGGCGAGTGAAGTGGGAAAAGCTCAAATTTAAA
ATCTGTAAGTTTTAATTAATTTATAGAATTGTAGTTTGTAGAAGTGTAGAAAACCATTGA
AAAAGGTTTTTATTTATTCTGTAACAGAAACCTTACTGAAGTCCAAGTCCTTTGGAACAA
GGCATCAGAGAGGGTGAGAATCCCGTTTAAGGCTTTTTTTTTTCTTTCTTTCCGCAAGGG
AAGAGAGAGAGTTTACTGTTACAATTTCATAAATGATACACTTTCTAAGAGTCGGGTTGT
TTGGGAATACAGCCCAAAATGGGTGGTAAATTTCATCTAAAGCTAAATAATGGCGAGAGA
CCGATAGCGAACAAGTACCGTGAgggaaag
>i0_HQ_Rweevil|c961/f7p0/734 isoform=c961;full_length_coverage=7;non_full_length_coverage=0;isoform_length=734
agttacgtgaagagtATAAAGTAAATTTTGTTGTAAATAATAGTATAATATGGGTTTTAA
CGACTGGGTTAATTATGTTGCGTTCGATAACCCAATATCAAAAACAGTTTCATCTGCGAT
TTTGAAACCAAAGAAACTTCCAACATCATCGAACATAACTGTTATAACCGAAAAAACACC
TTTATGGAAATTAGTAAATGAATGTGGACCATTTATTAGAATCGGAGCTCTAATGGGAGC
TTCAGCAGTAGCATTAGGAGCTTATGGTAGTCATCGAACATATCCAAAAGATTCAATGAC
TGAACTAAAACCAGTATTTGAAATAGCCAATAGATATCACTTTTTTCACTCCCTTGCATT
GATGACAGTTCCATTGTGTAGAAACCCAAAACTTGCAGGAACTTTGTTCATTTCTGGAAC
AGTGTTGTTCTCAGGGACTCTTTACTATAAAGCATTTACAGGAGATGATAAATTTCAAAA
AATAGCTCCCATTGGTGGAACAATTTTAATATTGGCCTGGCTCTCCATGGTTGTTTAATT
TTCACTTCAAAATAGATGTATCGTCTATTTTCTGTTTTAGGTGTTGACATCAACATACGT
TAATTTTATTAATTTGGACTCCATATAATAGATAACTATGGGGTTTGTAGGTAATATAAT
GTGATGTGTATATTTGTGATTCTAAATACATGATTATAAGACTTTGGAAAAATAAAAATG
CATAATAGTTgatt
>i0_HQ_Rweevil|c964/f6p0/549 isoform=c964;full_length_coverage=6;non_full_length_coverage=0;isoform_length=549
agaagcacCTTGATTTTTGATCTGCTACTGTTGGGTAAACATCGATATGAGTGAAAACGT
GGTATCATATGGTGAAGTTTTGGAGATTAGTAAAAATAAGAATGAATTAATCATAGACGT
CCGTGAACCTAAAGAATTAGAAGAAACCGGACATATTCCTGGATCAATTAACATTCCTTT
GGGACAGTTGGAGGACGTAATTAAAAACTTGTCCGATGAAGAGTTTTTTGCTAAATACGG
TCGTAATAAACCGAAAAAAGAGGAACCGGTAACAGTTCATTGTAAAATAGGTGGAAGAAG
TGCAAAAGCGTATGCACTGATGAAAAATTTGGATTACAGCAGCGTTAAAAATTATTCTGG
TGGATGGGCCGATTGGGAGAAAAATTCAAAGAAGTAACCATAATGGAGAGCTTCTACACT
AAACAACATAAATAAAACTACATATTTTGTCACATAATTATATTGATGGTTTATGGTACA
CTGACTATATAATAAAATATTTGCACCTTGAAGCAAAACAAAATTATCTAGTAAACTTTT
TATCAAatg
>i0_HQ_Rweevil|c966/f6p0/543 isoform=c966;full_length_coverage=6;non_full_length_coverage=0;isoform_length=543
atcaatatttatttcgtagttgccttcattgttaataatatatatattataataTTTCAA
TTAAAATGAAATCATTTTTGTTAGTCACAGTTGTTATTAGCTTGGTTCTTTATGTCTCGG
CTGAGTTAAGTGAGGAACAAAAACAAAAAGTCGTTAGTTATGGAAAAGATTGTATTGCTG
ACACTGGCGTAGACAAAGAAATTGTTCAAAAAGCCCATCAAGGAAGCTTCAGCGACGATC
CCAAATTGAAGGCTTTCGCATTCTGTATGTCGAAGAAGATTGGATTGCAAAGTGAAAGCG
GAGACGTACAAACCGACGTGCTTAAGCAAAAATTGTCTAGTGTCGTTGATGATCCTGATA
CCGTTCATAACCTGATTTCTGCTTGCGTTCAAAAGAAGGACACTCCCGAAGAAACAGCAT
ACCAAACGTTCGTGTGTTATCACGAGAAAAACCCTAAACATTCTCCTATTTTTTAGATTA
TAAGATGTATATTAATTTTAGATAAAACCCTTACATTTATTAGAAAATAAAACCCATAAA
AAC
>i0_HQ_Rweevil|c967/f2p0/968 isoform=c967;full_length_coverage=2;non_full_length_coverage=0;isoform_length=968
agatgaaactaatcgttttcttagcttttgcttccctggctcgaGGCATCCTGCACTATC
CCTTATGGACTGGAGTTGGGTCAACTTACAATACCGACGTGATTCTTCCACGGATATCGT
CTAAACAACTATTTCCATTGATGTTTACTCAGAAGGCACCTGTAGCTGAAGGTACTGCTA
GAGATATCGTGTGGACCCTCGGCGCAAAACGAAATACAGATATCGAGAATGCCGTACGTC
ATTTGGAGAGAGAACAGAGCCTTGCTGTGGACACTAATAACTTCAAGACAGCAGATGCCT
GGGCGTAGTGAAACACGAACTGAGAGATAAAGAGGGAAATTTAGGTTTTGGTAAAATAAA
ACGCGTAGAACAGCTTAAGGACACCTTGGAGGCAGCTATCGAAGCTCAGTTGATCAGTAA
CGACGTGGATCGCTTAGTAGGACACTTTACTAAGACCGCTGATCAGGACAATGAAGTTTT
CGAAGCCAGAATTAAAAAACTCGTCGACAAGTGCACCATAGTTGATATAGAAACAGAACT
TATAAAACAACAGAAAATCATCCATCAACTGGTTGAACAGGAACATTTTCTGGAGCAACA
AAAACAACAGCTGGAAGGTCAAAAAGCAATCGTCGTCAAGACCTCCAACATCGTACCCGT
GGAGAAACTGACGTTGGCCGAGGAGAAGATCAAGGAGGAGCAAAGATCTTTGGTCAGCGA
GAAATACGCACGGTTTCTCGTCGTTAAGATCCTCAGAGTGAAGTTGCTCCAGGAAGAAGA
TAAGTTGATGGGAGACTCCTTCTTAAAAAATGCCAGAGAAGATGCGGCCGAAGAAGGGCG
AGATGTTGGGCTGAATATTTTTCCAGGAGCGGGTAAATATTTCTATGGATACCCAAAAAT
TTGCCCCAATGGGTTCGGCTTTTGTTGATCAAAAAACTGTAATTTGATAAAACAAATAAA
CAAGATTT
>i0_HQ_Rweevil|c968/f9p0/603 isoform=c968;full_length_coverage=9;non_full_length_coverage=0;isoform_length=603
agtattcagttgatgcacctcacGTCGGTTACATATTAACTCAAACATTATGGTTAAATA
TCTGCTTCTGGTAACTTTTGTTGTTGCATGTACCAGTCTATCTGGAGTACTTGGTTCCAT
TGGCTGCTATTACTGCAACTCGTACAATGACGCAGATCATACGGCCTGTTTGGATCCAAT
GAGCGTCTATGTTAACACAACAGCTTGTCCCGATAACTACGTTTGTACCCGAGTATCCTA
CGTCACACAGAAAACCTTCGTCACCTCCAGAGGCTGTGACCCAGCTGGCGATACCTGCAA
CAACATCTACAAGACTCTGGTTGCATACTATCCAGACCTAGCGACCTTCAACTGTTATTA
TTGTACATACAACTACTGTAACAGCGCCTCAGGCCTACAAATTGAAAGACAATTGATGAA
AGAGGAAATGGAATCCAACCACAGAGAGAAAATGTCTGACAAACAGAACTATTTCTCCGT
TTAGTTTCCGACTAAGTTTTGTGTATTCTAGTCTTAGAAATCTAGATGTCATTTTTATAT
TTATATTATATTTTAAATATAGTTTCGTATACGCAattggttatttttattatatataat
agc
>i0_HQ_Rweevil|c973/f3p0/509 isoform=c973;full_length_coverage=3;non_full_length_coverage=0;isoform_length=509
gtactggaaagtgtacctagaaaggtcAATGTTGTAGAGCTTGAATAAAAGCATTTTAGG
TTACATTTAAAAGGTATTGATTAGATAATCAATATAACTTGATTTTTGTAAAAATTATTA
AAAGTAAGTTTGAAAATAGAATAAGTTAAAACAAGAAAGTTATGAGTTTGATTATTTCTT
AGAAAAAATTAATAAATAATTATAGATTATTAGTATTGTTAAAGAAATTTAGTAAAATTT
TAAAAGAAGAATTTATTTTTTGTACCTTGTGTATCAGGGTTTATTAAATAAAATTTTTAA
ATTAAAATTTCTCGAATTCAAAAGAGCTATTAGAATATAACTTTTATTGTTGAATAAATA
TTGTAAATATTATAATAGATGTGAAATGCTATTCGTTTTTGAATATATCTAGTTTTTTAA
GAAATAGATTTAATCTAGGGTTTTTAGAATATAAATTTAATTTTTTAAATTTATATTAGA
AAAAGCTAATATTttaagggatgagcttt
>i0_HQ_Rweevil|c977/f12p1/986 isoform=c977;full_length_coverage=12;non_full_length_coverage=1;isoform_length=986
aggcacaaattcaaagtttgcgtttgttgactagtcgcgcaataagtttcgcgattTTTG
GAGCGGTGCTTTCGCTTCGTTAAGGATCAGCGCGAACAGTCTGCGGTGAAAAATCGTCCG
GGAAATCTCGCGGCAATCGAGTGTGGCGTAGTTATTCGTAGATATTTTTTTTTGTTTGAC
AGCGGCGAAAAGGAACTTTGTCGTCGAAACCTAGATCGATCATCATGGCTAACCCGGAAA
AATGCCTGCTGAACAGATGCTGCTGTTGCTATTCTTTGAGAACTGGTACCCTTGTAGCAG
GAGTGGGGGCTATCATTTTATCAATATTTACAATCATTGTAATTGTCTTAAATATGCTCG
GAATAATTAACGTACAAATTCGCATGATAGTCCTGGATTCCTTCTTAACCGAATTTGTCA
TTCAAATAATTTTAATCGTCAATCTCTGCGTGACTATTATATTATCCATACTTTTGATAG
TTGGTACAATAAAGCGAAACGTGTATTTGCTGATGCCTTGGGTTCTATTGGGAGGAATGC
TAGTCATTGGTCTTCTAGTTTCGGTGATTATAACCGCAGTAAACTTCTATTCCAATGATG
ATACTCTTAATGGAACATTGTGGCTGATTTTAGGACTTATAGCATTCTTTATTTACACCT
ACATGTGGCTGGTTACCTACAGTTTCTTCTACCAAATATGGAAGGAAGCTGGACGAGGAG
CTTATACCAAAGATCCATTCAGAAGAGAGTGGTGAACGAAAATTAAATCAAACCTAAATC
ACTTTACATTTTTCGTTTTACATTATTCTGTTGTTGATTTAATATAGGTTTCATACTATA
TATGAAAAGATCTGATTCAATTGATGTTATCAAATATATCTGTGACGCCTTTCAGTTTGC
CATATTATTCAGCGTTCGAATTACTTAGTTTTAAATTATTTATATCAATTTTTTCATTGT
TTTACTAAATAAAATACCTTTATTTT
>i0_HQ_Rweevil|c978/f8p0/634 isoform=c978;full_length_coverage=8;non_full_length_coverage=0;isoform_length=634
actcgaaaagcgatcgccgccaggagcagaacgactcagtggtGCGTACGGGCGAAGTCT
AGTTTCGTAACTTCCTTTCGAAAGATTCTTCGACGGTCTCCTCGCGAACCTTCAAGTCTA
GCATCGATGATGGAGTGCAGGGCGATTCCTCTGGCCAGCAACCAGTACCAGATCAAGCCG
CGGGACGTCGACAGGAAGGTGCTGAGGGAGACGTTGTACTCGGAGATCATCCAGAGGCAC
AGGAGGATCGATCTTCGCCATGGGTTCCTTCCTCAGGATGTTGAAGAACAAAAAATCGAA
CTATAACGTGGTCAAGCACTGGGGACGAAGTGGAGACGAGGGAGGAATGAGTCGCGGTGG
TTCACGAGTGTGTTATGTGTGCGTGCGTCTTGTAAATTATTGATCAAAGAGCGATACATA
TCGATGTATATCGATTAAAGTGATGAAGATGGTGTTACATTTGACCAGGTGATTTAAATA
ATGTAAGATACCAAATATATATATGTAATATGTTTGATTGATAGTTGTTATTCAACAGCT
TACCTACTGTATTAATATCAATTTTATATATACATGATATATGATAAATAACGTAGGACA
TAATGTAATTTTTTCTAATATAATTATCTAATTT
>i0_HQ_Rweevil|c980/f6p0/765 isoform=c980;full_length_coverage=6;non_full_length_coverage=0;isoform_length=765
gtataattactgtgatacacgaactgatattagtttgaaaaatgaaagcattcatccCAT
ATCTTAGCACTGGCTACCATTGCATATGCCAGTGAAATCCAGACAGTGGTAAATGGTATC
AGTGGTCAAGGGACAACCACCAGATACTGGGATTGTTGCAAACCATCATGCGCGTGGATA
GAAAACGTCAATACACCAACACCCGTTAATTCATGTGCTGCCGATGGTGTGACTATTGTA
AATGCTTCAGTACATTCTGGATGTGATAATGATGGGACATCATATGTATGCAATAACCAA
CAACCATGGGCAGTAAGTGACACCTTGGCTTACGGTTTCGTAGCCGCTTCATTCACCGGT
GGTGCCGATAACAGCCACTGCTGTATCTGCTTGAAACTTCAGTTCCAAAACGCTCTCAAC
GGAAAAAGCATGGTGGTTCAAGTAATCAACACTGGATCTGATCTGGGTAGCAATCACTTC
GACATCCAAGTACCCGGGGGTGGTGTCGGCATCTTCACCAGAGGATGTCAAACTCAATGG
AACGCTCCATGGTCCGGTTGGGGTCAACAATACGGCGGTGTTAGCTCTGATGCCGAATGT
AGTCAATTACCCAGTGAACTGCAGGACGGATGTCACTTCCGATTCAATTGGTTCCAAAAT
GCCGACAATCCTCAAGTATATTTCGAACAAGTAACGTGTCCAAGTGAACTTACATCTCTC
AGTGGATGTTCAGCTTAATTTGTAGATATAGGGAaataaaacttt
>i0_HQ_Rweevil|c982/f17p5/623 isoform=c982;full_length_coverage=17;non_full_length_coverage=5;isoform_length=623
acgtCAAAGTGAGAGGATAATGAAGACCATAGTTACGAACCAGACGGTGAAAATCCCAAA
AGGGATTACCGTAACAACTAAGAGTCGTACCATTACAGTGAAAGGACCCAGGGGTACTTT
AAAAAGGTCTTTCAAACATTTGGCTTTGGATATTCGTATGATCGACCCACGTACCTTAAA
GGTAGAAAAATGGTTCGGCAACAAAAAGGAAATCGCTGCTGTTAGAACTGTATGCTCGCA
TGTTGAAAACATGTTGAAGGGAGTAACTAAGGGATACCAATATAAAATGAGAGCAGTATA
TGCTCATTTCCCCATCAATTGTGTTACCACTGAGAAGAACACTGTTATTGAAATCAGAAA
TTTCTTAGGAGAGAAATACATTCGAAGGGTAAAGATGGCTCCTGGTGTAACTGTTACGAA
CTCCACTGCCCAAAAAGACGAGCTGATCATTGAGGGTAATTCATTAGAAGATGTTTCTAA
ATCAGCTGCCCTTATCCAGCAATCTACAACAGTAAAGGACAAGGATATCCGTAAATTCTT
GGATGGACTGTACGTTTCTGAGAAGACGACTGTTGTACAGGATGAAATATAAATAATTTT
AATAAATTTATAAGTTAAAAAGG
>i0_HQ_Rweevil|c984/f10p0/769 isoform=c984;full_length_coverage=10;non_full_length_coverage=0;isoform_length=769
attggtaaataaaagtcggaggagtgtacacgctTTACTAAGTTTTACGTAACAAAAACG
ACCGAATAAAGACGTTTTTGTGATATATTTGTTTGTGATAAAAAAATAGTCAGTAATCAT
GCCACGACGTGGAAGGTCATCCCCGTCCCCCTCTAGAACCACAACTCTCCCCGCTAGGGC
GGCTCCAGCCCCGCCACCACCAGCTCCAGTTCAAGCTGCTCCTGCACCATCTCAGGGCCC
TGGCTTGTTTGGACAAATGGCTGCTACAGCTGGTGGTGTTGCTGTTGGTTCAGCTATCGG
ACACACAGTTGGTCATGCAGTAACAGGATTATTTAGTGGTGGCTCTAGTGAACCTGCACC
AGCACCACAACAACAGGCTGCTCCAGTTCAGCAATATGGCCAACCACAACCTAATGAACC
CACTGGTCCATGTGCCTGGGAAATCAAACAATTCTTACAGTGTGCTTCCACTCAATCAGA
TTTGACACTTTGCCAAGGGTTCAATGAAGCTATTCAGCAGTGCAAAATTAGGAATAATAT
ATAATGATTTTCTTAGTATTAAAAAACAAATTAGGGAAAGCCATGTGTTAGCAGCCAAGT
AGCACAGATAATCCAGCTGTTATATTTTTCTCTTATTTTTTAAAATGTTATTTAATAAAT
TATTTTCACATTATTTTTGTTGTAAATAATTGTGATGTATTTGTAGTGCCAGAAATTGTA
ATTGTCTATCTGGTTTGTTATTTACCTGCAATAAAATGGTTTATTACTT
>i0_HQ_Rweevil|c985/f5p0/375 isoform=c985;full_length_coverage=5;non_full_length_coverage=0;isoform_length=375
atattaggtttgcttataatcgcttaaattatcgaatcaTGAGATCCTCCTGTTAGGTCT
TGTAATATTGTGTGCTGTTTCGATGGCACTATCTGGTCTGGTAGGTCTACCGAAAGATCC
ATCAAAGCCAGGATATTGTTGGTCCGAAGACACTGGACCCATGAGGAAAGGAGAAACGAG
ACCATATCCGCCAAAGTACAATATTAGTTGCGGAATTTTAAGGTGCCAATCTGGTGGGAT
GTTAGACTATGTAACGTGTGGTATTGGCGTTGGATACATACGTGACTTGTCGAAGCCATA
TCCTCACTGCTGCTAATTGGCTCTTTAAGAAAGAAAGCTGAGTTGTAGTAATAATTTGTA
GAAATATAAAAATAT
>i0_HQ_Rweevil|c986/f7p0/736 isoform=c986;full_length_coverage=7;non_full_length_coverage=0;isoform_length=736
atagtgattgatacctaaccttcaaacagatatcattttcattcttctgttcttaGTTTT
TGTCTTGTCTTTTCCGTGATCACAAGAAACTGTAAAAATGAGTTCCAAAGTAGGAGGTTT
AGGCAAAAAACTTGCAGAACAATTAAAATCTAAAGAATTTCGAAACTATTTGATGAGTAC
CCATTTTTGGGGACCTGTTGCTAATTGGGGTATTCCTTTGGCAGCTATTGCTGACTTTAA
TAAAGACCCAAAGTTTATTAGCGGAAAAATGACGTTTGCCTTATGTCTTTACTCTGCCAT
GTTTATGAGATTTGCCTGGAAGGTACAGCCAAGAAATTTACTTCTTTTTGCATGTCACTT
TACAAATGAAGGAGCGCAGTTAGTTCAACTCACAAGATTTGTTAACTATAATTATGTTTC
GGAAAAAAAAGAAGAAGAGTAAATGTAATTAAATTTTGGACATAAAAATCAGGGTACTAG
ATGAATATTCAGGATATAACTATTAAATTGTATATAAAATACTCAGGGAAGAATGTTGAA
CATTCTTACATTTAATTGCTCAAATATAGATTGACTGCACTAAACATTTTTAATTGTTAT
ATAGTTTTTACGATTTAAAATTTTTAAATTTAGTGCCTTTGATATTTATAAATACATTTC
CAATTTTAATGAAAAGTTGATGTTGTAATATTTTATATTATTGTTACTGTTCCTAATAAA
ACTAAATTATATTTTT
>i0_HQ_Rweevil|c988/f5p0/909 isoform=c988;full_length_coverage=5;non_full_length_coverage=0;isoform_length=909
gtttaggttaagaatctttaaaaaaataatttagaatacattttagtaacatgtattttt
tttttgCTAAATCATAGAATAATATCGTAGATAAGACCTAAAGAAAGCACGATGATTAAA
GCAATTTTAGTTTTCAACAATCATGGAAAACCTAGGTTGTCTAAATTTTACCAATATTTT
CAGAAGACATGCAACAACAAATAATCAAAGAAACATTCCAACTTGTATCTAAAAGAGATG
ACAATGTGTGTAACTTCCTGGAAGGAGGAAGTTTAATTGGAGGCAGTGATTACAAATTGA
TATACAGACATTATGCTACACTTTATTTTGTATTCTGTGTGGACTCCTCAGAGAGTGAAC
TTGGAATTTTAGATTTAATCCAAGTATTTGTTGAAACACTAGATAAATGCTTCGAGAATG
TATGTGAACTAGATTTAATATTTCATGTAGATAAAGTTCATTTTATATTAAATGAGTTAG
TAATGGGTGGTATGGTATTAGAAACCAATATGACTGAAATTTTGACCCGAATAGAAGAAC
AAAATAAACTGGAGAAACAGGAGGCTGGTATATCAGCTGCCCCAGCTAGAGCAGTGTCAG
CAGTGAAAAACATGAACCTTCCACAACAAATCAAAGACATTAAGCTTCCCGACTTACCTC
AAGCAATAAAAGATCTTAAATTCTGACCACAATTAGGGAACCAGTTTCAGAACATGGATT
TACCATCGGATCATCAATCACCAGATGCTAGGTTCCTACTAGAAGATCCATCATCGCCTA
GATATACTTAAAGCTCATATTTAACACATATATTTTGTACGCAATATAGGAATTGCATGT
TACACTATGTTTTAGTCATTAATTAAGTATATATACGTATGTAATGTAATAAAGAGATTT
TATATGGTT
>i0_HQ_Rweevil|c989/f12p0/562 isoform=c989;full_length_coverage=12;non_full_length_coverage=0;isoform_length=562
AATGTTTCGAGGTCGCTTGTGTAACCTTTTTCTTTATAATTTTTTGTGTTTAGACACAGA
TAAGTTGTAATATAGTAGCAGTAGGTCCTCTTACTTTAGGTAAAAATGTCTTTAATTTAT
AGAAATGCTATTGCTGCTGCTGATAAACTAGTACCAGCGAAGCTTCAACCTTTATGGCAA
CATCCAGCAGGTCCCAAAACTATTTTTTTTTGGGCTCCGGCATTTAAGTGGGGGCTTGTT
ATTGCTGGTCTTGCAGACTTACAAAGACCAGTAGAAAAAATTAGTCCTTTCCAGACAGTT
GCCTTAGCAGCAACAGGAGTTATTTGGTCCAGATATTCTTTAGTTATTATACCCAAAAAT
TATAGTTTATTTAGTGTTAATGTTTTTGTTGCTATTACTCAACTTTATCAACTATACAGG
GCCGTAGATTATCAGATGAAACAGAAGAAAGTCCAAGCTGTCTAAAACAAGTAAACGTGC
CTGCTCATTTTGTAAACTCAATCAAAAATATATATTTTTATATAGTTATATTGTTACATG
TTATAAATAAATTATTTTTCTG
>i0_HQ_Rweevil|c990/f10p0/385 isoform=c990;full_length_coverage=10;non_full_length_coverage=0;isoform_length=385
attccaagtttgaaaagtcaactgcgcagtacttactAAGAACACGCACAATGATTAAGG
AACTCTTCGTTTTGGGTATCTTCTTGATTGCATTCTCTAATAGTCATCCTGTTGAGAAAG
GCGAACCGAAACTTGCACTGGGCGGTGCTGTAGCAGTCAGCGAAGATGGAGCTCCAGCAG
AAAGTGATGATCTATCTCCAGAAGCATCGGCCTATCCAGGTTATGGAAGGGGCCATTGCT
GTGGACATAAACCACACAAGCACTGGGGTTGATCAATAGAAACATCCAACCTCCATTTTC
CAACAATCATTTTTAATACTAATAATTAGTAAACATTGAATAAACTTTTGTGATTGTTGG
GTGTAATGTTGAATAAATAATATAT
>i0_HQ_Rweevil|c991/f11p0/705 isoform=c991;full_length_coverage=11;non_full_length_coverage=0;isoform_length=705
ctttctttaatttttgaatcgtctcgacgaaggattataaaaccCGCGGTCCGCCGGCCA
AATTAAGAAACGTCAGTGCAGTTTGCAGATTTTTCTTTTCCAGTTCGTTTTTTGAATATC
GTATGTCCATCCAGAACCTTAACACATTTGACCCCTTTGCTGATGCAAGTAAGGGTGCCG
ATGATGATGTTCAAGACGGACTTGTTCATATAAGAATTCAACAAAGAAATGGTCGTAAGA
CTCTAACCACAGTTCAAGGACTTTCATCAGAGTATGACCTAAAGAAAATAGTTCGAGCAT
GTAAAAAGGAGTTTGCTTGTAATGGTACAGTAATTGAACATCCTGAGTACGGCGAAGTTC
TCCAGCTTCAAGGCGACCAGAGAGAAAACATTTGCCAGTGGCTGACAAAAGCTGGCTTGG
CCAAACCGGACCAACTAAAGGTCCACGGGTTCTAAGAATATCGCCATCACATGAAAGATG
GCACTACAATCTGTTCAACATTCATTTAACCACAGGAATTCCATCGGTACGAGCTGTTCA
CATTATCACCGCAAAATTATTAGTTAGTAGGCGACTGTACAATACTAATTTTATATAATT
GTGCCTTTCCGTAAATATATTAGTTGTCAGATTTTGAGTTCTCATGTTTTAATGTTGACT
GTGTTTAGTTTTTGTCACAATAAATAATTAATAAATGGCTCACAT
>i0_HQ_Rweevil|c999/f8p0/528 isoform=c999;full_length_coverage=8;non_full_length_coverage=0;isoform_length=528
acataacctgttacgtcaaagtcaaagttagatagaaaaaatcggaaaatGTCTGGGGCC
CTAAAGAAAACAACCGGAATTACTGGTTTAGCGGTAGCTCAAAACCCCCATAAAGCATTA
GGGGTACTGTATAGTAAAATTTTGAGAACTCTGGAGAAAATGCCAGAGTCTGCTGCATAT
AGGAAGCACACAGAAGCGATTATTAAAGAACGGGCTGCGATATTACAAACTACTCCAGTC
GTTCAAGAAGCGGAGAAAAAAAATTAATTGCGGCCAAATCGAGGAGGTTATCATACAGGC
GCAAAACGAATTAACTTTAGCTCGTAAAATGTTAACTTGGCGCGCCTGGGAGCCCTTAAT
AAAGGAACCACCATCAAATCAGTGGGCCTGGCCACCAGCCCAACCTGTAGAACAACGTTA
AAACTACAATTTTCGTATAGCATGAACATTTATTAAATGAATTTTGTTTTTTTTTGTAGA
AAAGGGAAACAGCATTAAATTATTAAAATAAAGAACAGGTgatgtttt
>i0_HQ_Rweevil|c1000/f6p0/761 isoform=c1000;full_length_coverage=6;non_full_length_coverage=0;isoform_length=761
aaaatagtgtcaattgacagttggtgatttaacctaaaaaaataaattaccaagcgtttt
CGTGTATACCATTACTTGCTTTACAAATAATTGAATTTTACAATGGAATGCCTATTGGGT
ATAAAATTTAACGATTTTATTATAATTGCAGCTGATAGAACTGCTGCTCAGAGCATAATG
GTCATGAAATCAGATGAGAATAAACTTTATAAATTGTCAAATAAGTTAGTTATGGCTGTG
TCTGGAGAATCTGGGGATACAACACAATTCGCAGAGTATATATCTAAGAATATTCAACTA
TATAAAATGCGAAATACATATGAATTGAGTCCAAGAGAAGCTGCTGCCTTTACTCGCAGA
AATCTGGCAGACGCATTACGTTCCAGATCTCCCTATTTTGTTAATTTACTTCTTGCTGGA
TTTGATGATAAAGAAGGACCCCAATTATATTATATGGATTATTTGGCTTCTGTAGCAAAA
GTTGACTATGCTGCTCATGGTTATGGTGGATATTTTTCGCTTTCAATTTTGGATAGAAAC
TATGTGAAAGTCATGACTCCAGATCAAGGGTATGATTTAATGAAAAAATGTGTGCAGGAA
ATTCAGAAGAGGCTAATAGTCAATCTTCCCAACTTCAAAGTTCAGATTATTGATAAAAAT
GGCATCAGGGATATGCCAGATATAACATCAAAATCATTTGAATAATACATTCTTACATGC
ATACTAATAAATAAGAATTTATAAATAAATATTTGGTTTGT
>i0_HQ_Rweevil|c1002/f7p0/877 isoform=c1002;full_length_coverage=7;non_full_length_coverage=0;isoform_length=877
agagtggatttaattgcagacagcgagcggatcaaacATGAATGGACTATTGAAAGTGTC
AGTGTTGGTCATCGTGGTGTCGGCCATCTCATGCCAGGAATTCACCGAAGAACAAAAAAA
GAAAATCCTGGAAAACCGCAAACAATGCATTGAAGAGACCAAAGTCAACCCCGAACTGAT
CGAGAAAGCCGACCAAGGAAACTTCGTAGACGACAATTCCCTGAAATGCTTCACCAAGTG
TTTCTATCAGAAAGCCGGATTCGTAAACGACGAGGGCGAAGTTCAACTAGATGTGGTAAA
GGCCAAACTGCCACCGCAGGCCGATAAAGAGCAGGCGCTCGCCATCGTGGAGAAATGTAA
AATTAAGGGAAAAGACGCTTGCGATACCGTTTACCTGATACACAAGTGCTATTTCGAGCA
CACACATCCTGAATTGTTTAAGAAAGACGAGCCCAAAAAGGAAGAGAAGAAAGCCTAAAT
AACTAACGCTCGATTTTTTTTTGGATAGTTGTAATATTGTGATTTTATAATAGATTAGAC
TTAATTAAATAGTTCTTCTTTTTAAGATCACTAATTTTTATTATTGTTTTTATAGACCAT
CGAGTTGATATGACCCACTTTCACTAAAATCACGTGTATGGTTTTAAATGTCTTCTTCTA
CAGTCATTTTAATATATAGTGTGCCAACTAATTCGTCAAATAACTTAAGTAATGATTAAT
AATGAGTTGGAAACATCTACATCTTAAGAGTTCGTAGATTTTGATAGATATTTTGTATTA
TGTCACTATTATTTATGATTATTATAGTATAAACCCACTGTTTCAGAATATTTTATTCTG
TTTTGTACAATTTTTTAAAATAAATGGTTGTTAACAT
>i0_HQ_Rweevil|c1004/f12p0/588 isoform=c1004;full_length_coverage=12;non_full_length_coverage=0;isoform_length=588
atacgaacgacgcactgcccggctgccACGCGCGGTTTCTCCCTCGGCCAGTGTTACTAC
GACCTAGTTTAGTCAGTTTCTGATACGAACACACACGCCAAGAACAAGAAGGGCCGGCAC
ACAACACTGAGCAAGGAACAATACCATGGCTTCTTCCAGTGCCGCAGTAGCGAGAAGCTC
CAAATACTCTTACAAAGCCAGCGGTGTCCAGGGTGCCTCCGCTGACGTCAGCATCGAGTA
CAGCGCCGACCTTACCGCACTGAGCAGGCTCGAGGACAAAATTCGTCTTCTCCAAGATGA
CCTCGAAGTCGAGAGAGAACTCAGATCTAGAATCGAGAGAGAAAAGGCTGATTTGAGCGT
ACAGGTCATTCAATTGTCCGAACGTTTAGAAGAAGCTGAAGGTGGCGCTGAAACTCAGTT
CGAAATCAACAAGAAACGCGACACTGAACTGTTGAAACTGCGCAAACTTCTCGAGGATGT
GCACATCGAGTCCGAAGAGACCGCCGCCATTCTGAAAAAAAAGCACCAGGAAATCGTCGT
CGACTTCCAAGACCAGATCGACACCCTCGCCAAGGCTAAATCCagagc
>i0_HQ_Rweevil|c1008/f10p0/561 isoform=c1008;full_length_coverage=10;non_full_length_coverage=0;isoform_length=561
acattacggtatagtgtttgACAACGTGAGGTTGAACTCATTTTCAAAGTAAAAATGGAT
CAAATTGTAAAATTTGTTGAACCTGGAAGACAATTCGCTAAAGACTCCATCAGGTTGGTA
AAAAGATGTACAAAACCTGATAGAAAAGAATTTCAAAAAATTGCAGTAGCCACAGCCATT
GGATTCTGTATAATGGGCTTCATCGGTTTCTTTGTTAAGCTCATCCACATTCCCATTAAT
AATATCTTTGTAGGTTCATAAGAATATATATAATTTTTGTTATGTATGATCAAGTTTTCA
TTACTTTTTACTCATAGTTTATTTATTTATACGGACATCTTTTCGAAATAATTAGATGCA
TCATCTGATTGTCATGTATTAATGGTTCTAAGAAGTGTTCTAATAAAAGTATTTTCTATT
AGACATTGTTTCATGCCTACATAAACAGCTTAATGTTAAGAATGATTTATTGTAAATTAT
TATGTGTATAACATGTAACAGAAGGTCATATAAATGGTTAGAAATCATTCTTCAATATAT
TTCTTAATAAATTAgttaacc
>i0_HQ_Rweevil|c1009/f10p0/732 isoform=c1009;full_length_coverage=10;non_full_length_coverage=0;isoform_length=732
agttgaagtttgttgttcgaggtagctgtgtgtgattgtgtagcGCCAGTTCACAACCAC
GCCCTTAGAAAGAAGACAGCATCCCGTTCGTTGCTACGCATCAAACATATCAGTACCCAG
TGGGATAACAGTTAGACCTGGGTGGGACGACTCACCAAGGAGCAGGCGGTATAGGACCAT
TTTTTGGTTTGTAAATCGTAATTTATTAATCGATAGATTTTCGATGATATTTTTAGTTAG
TAACATCTTTGTACTGTTAGATGATAGGTTTTCGATGGGAAACGAGTAAAACGACTTTCT
ACAAATTAATCGAAAACTGTGTTAGTGAAAACAACCCCCTTCTCGACATGAGTTCGAATT
ATTCGTCGCGCTATGAAGATATTTTTCTGTACCTGTACCCGAGAGTCTTGTGGAATACAG
TCGCTTTACAAGGCCAAGGACATTTGCGGCCAAATGGGTGAATTATTATTTAAGAACGTC
GATAAGTTCGTCAGATCGTAAAATGTGAACAGGATAGCAACATTTTGGAATCGCTTGTGA
GTAATCCGGCTCGTGTCGTCATCTCTGAGGGGAAAAGGGCGTTTGCGTTTCACTAGACAC
AACTCAAATGCAGTTAGTTGATTTTAAAACATGAGATTTGTGTACTGAACATTGTATGTA
AAACACTTATATGTAAGTATCAACAAATATTGTTCCTATTTTCATTAAGAAAAATAAAAT
TTAATTTTATCT
>i0_HQ_Rweevil|c1015/f5p0/968 isoform=c1015;full_length_coverage=5;non_full_length_coverage=0;isoform_length=968
aaagtagttaattttcctccgtACGGAAAAAAATACTCGTCAGTATTAGAACAACATTCG
AATAGACGTAGTTTTTGTGCCGTCTGGACGCCGTGTGCTATAATTGCGCAAAAGTGTTTT
GTGTTAGGTGCTCTTGCCGAAAACGTGAATAACTTGGTCAGGATTTATAACTCTAGCCCA
AGATGATTTCAAAAATATTCGCCCCTATTGTATTTTTGCTACCAACGATTTTGTCGGCAC
CAATAACTGAACACATCGACGGCGTGGTACTTAGAACGGCACAGTGGGGTACAAATGTCG
TTCTCACGTGTCTTAGCAACGACGCCGCTCACGTTTTCCAATATTGGCACATAGTAAACA
AAGGCGTTGTCATTGGACCAGGGAATGCGTATGACGAAGCCAAATATCGATATCACGTAC
TTTCTGGAAATCTTACGATAAAGGCAGTAACAAAACACGAAGAAGGTATTTATGAATGTG
TTTCTAAAAAAATTAACAACGAAGGAATTGACAACATAAATATCAAAGTAGTTCGAATTG
TGGTCCAGAACAGCTGGGACAAAGTATATGAAGATGATAGTCACATAAATTTAATCAGAG
TACTGGTAGCGCTAATTACTCTGGTTATTATAGCAATGGTTGTATGGTTTGTCTATGGAA
TATGGAAAGACAGATATAGATATCCCAGATATCTAGAGCCGGACGAAGAGGACGACGAGA
GCACAGAAGAAATCTTCAGTCGACCTGGTACATCAAGGCAAAATATAGTACCGTTGAAAA
ATAAAAAACCCGAAGAAACGCCGTTTGATGACATTGATATAAGTACAGATTTCAAAAGTA
TTCTAGATAATACTAATGCCAAGTAGTCCTCAATAAAATTTTTATAAAACATGTTAGTGA
ATGGCAGAAAGTTTGAATGATGTGATTATTTCTACGGAACTAGTATTCTATTTATTAATA
ATGTtaat
>i0_HQ_Rweevil|c1019/f3p0/485 isoform=c1019;full_length_coverage=3;non_full_length_coverage=0;isoform_length=485
gagtatcaatcgaattatcgaagaagtgcaacatgttcgctaaagtcgtagtTTTATCCG
GTCTTGTCGCCGTGGTGCTTGGTGCCGCCCTTCAGGAACCCGTCGCAATCCTATCTCAAA
ATTCCGATGTATCACCCGATGGTTCATTCCAATGGAACTACGAATCTGCCGATGGTACTG
CTCAGCAACAGAGTGGTCAACTAAAACAGGTTGGAGAAGAAGCTGGTGAAGCCGTTTCTG
GATCTGCCTCATACACCGACCCTGAAGGTAACTCACATCAACTGTCTTACGTAGCTGATG
AGAACGGATACCAACCACAAAGCGCTGATATCCCTGTCGCTCCTGAAATTCCCGCCGCCA
TCGCCAGGGCTTTAGCATGGAATGCCGCCCACCCAGAAGAAAACGAATAAACACGATGAG
ACTTGATTTTTTTTAATGTCTTCGTATGAAGACTTTTTTTGTAAATAAAGCATGTTTTGT
TTTGg
>i0_HQ_Rweevil|c1021/f7p0/530 isoform=c1021;full_length_coverage=7;non_full_length_coverage=0;isoform_length=530
agttcgaatttaaaattCAAACACAGCCTTAACCATGTTCTCCAAACTTGTGGTATACAG
CGGTCTCTTAGCTGTCGTACTCAGCGCAGCTGTACCAGCCCAAGATCCAGTCCCAGTTGT
ATCACAAACCTCCGACATTCAACCCGATGGAAGCTTCCAATGGAGTTATGAATCGGGAGA
TGGCAGCAAACAAGAACAATCCGCTGTTCTTAGACAAGTTGGAGAAGTTTCGGTTCCCGT
TCTCCAAGGTAGTGTGTCCTGGACCGATGCTGAAGGTGTAGCCCATGAAGTCAGATATGT
CGCTGATGAAAATGGATATCAACCACAGAGCGCAGATTTACCTGTTGCTCCTGAAGTTCC
TGCCGCTATCACCAGAGCTTTACAATGGATTGCTGCCCATCCTGCTCCAGCGGAAGAACG
TTAATTTATTAGGCCATGACTAACCCTCTCTTGCAATATGACTGCCATTTTTTATAGAAT
AAAACAACAAAGATGTAATTTTGTAAATAGATCACGTAATATATATAATG
>i0_HQ_Rweevil|c1033/f7p0/547 isoform=c1033;full_length_coverage=7;non_full_length_coverage=0;isoform_length=547
atactattacatttataaaccaaagaaccacggttctaATTTTTAAAAACAACCAAAATG
AAAGGCGTTAGTGTTTTTCGTTGCTTTCTTAGCCCTTTATATCGTATCGACATCTGGAGA
TGATTCTTTGAAATGCGAACCTGGTCAATTTAAACAACAAGATTGCAATCAATGCTCTTG
TACAGAGACGGGAATTTGGATTTGTACCAGAAAATTCTGTTACAATAAACGAGAGGCTGC
TTCTTCAGAGCTGATTCCAGAGTGGGAAAGAAAATAAGAAATATAAACATTATCTTTAAA
TAAAAATAAACAAATGCTATGTGACTATTTTTTTACCAACTAATAATTTAGGCCTAAATA
ATTTATAATATGCATAAATAATCATAATAATCTTTAACTTGGATCGCATCGTCGTAGCAT
CAAATATTAACAAACAAAATTTTAATGAAAACTTGATATTCTATTGTCATTTTTTCTATG
ATTGTCATGTTAATTATAATACGAAATAAAGTTGTATTGTTATCTTAAATAAATTGTATT
AGGAAGT
>i0_HQ_Rweevil|c1039/f5p0/362 isoform=c1039;full_length_coverage=5;non_full_length_coverage=0;isoform_length=362
agtcaacttttgTGGACAACAAATGGTTCCCAGAAAATATTTTACTAAAAACGGCCTGCA
AAAGGCATCTTAAAAAATTCCAGTAGTTTTGATAAACAAGAAAGTCAACCATCAGCCAAA
AAGGCCAAAGAAACGAAATGGGATGAAATGAATATAATAGCTACATATCATCCTCCAGGA
AAAGATTATGGTCATATGAAAATTGATGAACCAAAAACCCCTTATAACTATGATGTTGAC
ATGGATAATATTGATGGACTAAATGCAAATGAACTTGCAGAAAAAATACGGATAGCTGCT
GATAAGCCACCTAAAGTATTAGAAACAGAGACAGATAGTTCTGATGAGGAGGAAGAAGAA
AT
>i0_HQ_Rweevil|c1041/f8p0/377 isoform=c1041;full_length_coverage=8;non_full_length_coverage=0;isoform_length=377
ctgaaacggatgacgtttgacgtttgaaatttagactactccatttacgtaacTTGGTTT
CTAATTCTTGTCTACCTTTCATTAATTTTTCAGAAATTATTCTGGCAAAATGAGCGCCTG
GAGACAAGCCGGTTTGAATTACATTAACTACTCTAGTATTGCGGCAAGATTGCTCAGACA
AGCTCTAAAACCCGACGTCAGGGCTGAAGCCTTAAAGAGAACAGACAGTCACATCAAGAT
CACAAAGTGGGAAGATGGAAAACCAATCAAATCATCAGAAGTCTAAGGAGACAACAAGGT
AGAGTTTAAGAAAAACTTCATTTTTAAGTCTCAAAATAATGTTATTTGTTAGATTAAAAT
ATAATAAATAGTCAAAC
>i0_HQ_Rweevil|c1044/f4p0/787 isoform=c1044;full_length_coverage=4;non_full_length_coverage=0;isoform_length=787
actttcagctggtcgatggtcggaccgtgatttgcaaaatgcttTTTCCTCGATAGTTTC
ACTACCATTCCATGGTTAATCGGCAACTATGGATATTGTTTTGTGTTATATATTTCATAG
CCCCAACACCCGAAATTAAGGTTCCAATCATTTGGGTCTTGGGAGGACCTGGTTCAGGGA
AAGGTACGCAATGTGACAGGATAGTACAAAAGTATGGATTCACTCATCTTTCGTCAGGGG
ATCTTCTTCGAAATGAGGTCAGTAGCGGTTCGCCTAGAGGAAAAGAACTCACCGCCATCA
TGGAGAGAGGAGAACTAGTCCCCATCGATGTCGTTTTGGAACTTTTGAAGGAGGCCATAT
TACAGGCTCTTCCTACATCTAAGGGCTACCTCATCGATGGATACCCACGTGAGAAGGAAC
AAGGCATCCTGTTCGAACAGCGCATTGCTCCTGTGAATTTGGTTATTTTCTTTGATGCCT
CAGAAGAAACCTTAGTTTCGAGGTTGTTAGAGAGAGCGAAGACATCTGGAAGGGTTGACG
ACAACGAAGAGACCATTAAGAAAAGGCTTCATACATTCAATACTCATAATGACCACGTCA
TTCAGCAGTATCCTGAAAAATTAAGAAGGATCCACGCTGAACGATCGCCCGAAGAAATTT
TCGCCGAAACATCGGGCTTCATCGATCAATTATTAGCTAATTTCTAAATACTAGCACACT
GAACGCCTCTAATGATATATTATTTATTTACACTTCAGAAAGTTGAAAGCAATATACTTG
TTATTTG
>i0_HQ_Rweevil|c1049/f7p0/936 isoform=c1049;full_length_coverage=7;non_full_length_coverage=0;isoform_length=936
ataagtaaaaaaaataaataagtaagcgtataTGATGGATGCCTGGCAATTAGAGGCTAT
GAAGGACGTGCTAATCTACGAAAATTTGTCGATAAGCTGATAAGAAGCGTTATTAGTCGG
CTGTTTCCGAATGGGGTAACCTAAATATTTTAAAAAAATATTTATTATTAAATGAATAAA
ATAGTTTAATAATGCAAACCAGAGGAATTGAAACATCTTAGTACTCTGAGGAAAAGAAAT
CAATAGAGATTCTCTAAGTAGTGGTGAGCGAAAAGGGAAAAGTCTTTAAGCTCTTTTATT
ATTTTATTATATTAATAATTTGGAAAAATTAACGATACAAGGTGATAGTCCTGTGATTTA
AAATAAATAATAATATCTTAAGTTAAAGTAAAACGAGAAAAGTTATCTTGTTTGAATATA
GGGGAACCATCCTCTAAGACTAAATACTACTAATTGACCGATAGTGAACTAGTACCGTGA
GGGAAAGGTGAAAAGAACCCCTGTTAGGGGAGTGAAATAGATCCTGAAATCATATACGTA
CAAGCAGTAGGAGCATTTTAAAAAAAAATGTTACTGCGTACCTTTTGTATAATGGGTCAG
CGAGTTATATTCTGTAGCAAGGTTAACTTTTAAAATAGGGAGCCGTAGGGAAACCGAGTC
TTAAAAGGGCGTTAAGTTTCAGGATATAGACCCGAAACCCGGTGATCTAACCATGAACAG
GTTGAAGAATAATTAATAGTTATTTGGAGGACCGAACTGACTAATGTTGAAAAATTAGCG
GATGATTTGTGGTTAGGGGTGAAAGGCCAATCAAACCGGGAGATAGCTGGTTCTCCCCGA
AAGCTATTTAGGTAGCGTCTTGTAATTATTTTTTGGGGGTAGAGCTCTGTTTCGTTTTAG
GGACTAATGTTACCCAATTCGATGCAAacttcaaat
>i0_HQ_Rweevil|c1051/f12p0/570 isoform=c1051;full_length_coverage=12;non_full_length_coverage=0;isoform_length=570
gaggcgcccgatgattaatcttgtgacgcgtgttatttgtccgttgctcaagaaaacacA
CAATTTGGCTATGGTATAAAAGAAGTTCCAGCTAGTGACCATCCGATCATTGTCCAAACA
GACTTCCGACCGAGTACGGTGCCTCTAAAAATAAGTATCACTGCACACGCGGCGCCATGA
AGCTCCTCTACGTTATCGTACTGATCCTGATGGCGGTTCTTCACATCGACGCCCATCCGG
AACCCTTCCTGAGCAAATTGTTCGGTGGATATAATTCGGGAGGATATGGGGGAGGATACT
ATAAGAGACCCAGATCCTATGGTCGAAGTTACGAATACGGGGATGGTGGCGGCGGCGGTG
AAAGGTACAAGGCGATCTGCCGTGTTCACGCCGTCGATTCTCTAGCTTTTCCGGGAAGGA
TAGGAAGACCAGTATGCCCTTGATGGATGGATTACAGACACTTATTCTCAAGAATACTTC
CCAACAGACTGTTATTATTTTTAGGCGTTTAATTTTAAGCGAATTTGAGCTAATTTGATT
TATCGGAATAAACTGAGGTACTATATATAT
>i0_HQ_Rweevil|c1055/f11p0/683 isoform=c1055;full_length_coverage=11;non_full_length_coverage=0;isoform_length=683
agctgtacagtttgttatcgtcctctgagcaagATGGCGAACTACACAGAAGATCATTGG
CCGAATTTCAAGAGGCTTTCCATTTATTTGATAACCGAGGAGATGGAAAGATTCATGTTG
CCCAAATTGGAGATGCCTTAAGGGCTCTTGGTCAAAACCCTACTGAGTCAGATGTAAAGA
AATATACCCATCAATATAAACCTGATGAGAGAGTCTCATTTGAAGTATTCTTGCCAATTT
ATCAGCAAATTTCAAAAACAAGGACAGCTGATACAGCTGAGGATTTTATTGAGGGACTTC
GTCATTTTGATAAGGACGGTAATGGATTCATCAGTGCCGCTGAGCTTCGCCATTTATTAA
CTACATTAGGGGAAAAACTAACTGACGATGAGGTAGGCGAACTTTTACAAGGTCAGGAAG
ACTCCCAAGGTAATGTAAACTATGAAGAATTCGTCAAACTAGTGATGTCTGGTTAAATCC
CTTAACAGGCTTAACCATTATAATAGAACTTTAATATAAGCAACAAAAAACCCATTTTCT
ATTTATTTATGGTGTAAATTTTATATTTTTCACTTTTATTATATTTTATATTGTGCCTTC
ATTCCAATTCTATATAAGTTGAGATGGTTTTAACCATCGGCATTTAATTGTTAATAATTT
CCTTAATATAGTAAAATATATAT
>i0_HQ_Rweevil|c1058/f6p0/549 isoform=c1058;full_length_coverage=6;non_full_length_coverage=0;isoform_length=549
attcaagacattaaattttcttgtggtgttgatTGCTGTATAAAAAGGCAAATTTTTACG
TATTATTTCCATTTCAAGTCAGCGGTAGTTCCTATTTGATTGGTTTAATTGTGATTGAAA
TCTGCAGACATGTCTTCACCAAAAGCAACTGAAGTTAAAGATTTAATTACAAGTGATAAT
GTTGTAATTTTCTCAAAAACATATTGCCCTTATTGCAGATTAGCTAAAGAGGTATTTGAC
AAAATCCAGCAAAAGTACACAACAATTGAGTTGGATTTGAGGAATGATGGAGAAGAGATT
CAAGGAATATTGGCACAAATCACTGGTGCACGAACAGTACCAAGAGTTTTTATAAAAGGA
AATTGTGTTGGAGGAGGATCAGATGTTAAAGCCCTTTATGATAAAGGAGAATTGTTACCA
CTGGTTAAGTAAATTTAGAGGTTTCAAATTCTTGAATATTATCTCATGCTTTTATAACAT
TGAATGTAATATTTATTTTGCTTGTTTTATAATAGAACAGTATTGATAGCCAATAAATTA
ACTGTTACT
>i0_HQ_Rweevil|c1063/f3p0/995 isoform=c1063;full_length_coverage=3;non_full_length_coverage=0;isoform_length=995
gtatcagtgtttttgtattagcaagatgaaactaatcgtttttttagctttTGCTTCTCT
GGCTCGAGGCATTCCGCATTATCCCTTATGGGCTGGATTGGGATCAACTTACAATTCGGA
TGTTATTCTTCCACGGATATCGTCTAAACATCTATTTCCATTAATATTTACTCAGAAGGC
ACCTGTCGCTGAAGGTAGTGCTAGAGATATCGTGTGGACCCTCGGCGCAAAACGAAATAC
AGGTATCGAGGACGCCGTACGTGACTTGGAGAGAGAACAGAGCTTTGCTGTCGACACTAA
TAACTTCAAGACAGCAGATGCATTGGGCGTAGTGAAACAGGAACTGAGAGAGAAACAGGA
AAATTTGGATTTTGGTAAAGTAAAACGCGTGGAACAGCTTAAGGATACCTTAGAGGCAGC
CATTGAAGCTCAGTTGATCAGTAACGACGTGGATCGCTTAGTAGGACACTTCAGTAAGAC
CGCTGATCAGGACAATGAAGTTTTCGAAGCCAGAATCAAGAAACTCGTCGACAAGTGCAC
CATAGTTGATATAGAAACAGAACTCATAAAACAGCAGAAAATCATCCACCAACTGGCTGA
ACAGGAACATTTTCTGGAGCAGCAAAAACAACAGCTGGAAAGTCAAAAAGCAATCGTCGT
CAAGACCTCCAACATCGTACCCGTCGAGAAACTGACGTTGGCCGAGGAGAAGATCAAGGA
GGAGCAAAGATGTTTGGTTAGCGAGAAATACGCACGGTTTCTCGTCGTTAAGATACTCAG
AGTGAAGTTGCTCCAGGAAGAAGACAAGTTGATGGGAGACTCCTTCTTAAAAAATGTCAG
AGAAGATGCGGCCGAAGAAAGGCGAGATGTTGGGCTGAATGTTTTTCCAGGAATGGGTAA
ATATTTCTATGGATACCCAAAAATGTGCCCAAATGGGTTTGGTTTTTGTTGATCAAATCA
CTGtaatttcatgaaacaaataaacaagatttgag
>i0_HQ_Rweevil|c1064/f4p0/690 isoform=c1064;full_length_coverage=4;non_full_length_coverage=0;isoform_length=690
aggtatgaaataattcatgtttctcataacaatactgttattttatatagcatacctcAT
TTTGTAAATATATTCCGCTACTTATAGTATCACTTATTGAGATTTAGTATCTGGCCAAAT
AACACAGTACTATACTAACCTCAATATTGTCATATTATTTTATTATAGAAAATGACCAAC
TCAAAAGGTTATCGTCGCAGTACCAGGGATTTATTCTCCCGAAGATTCAAGGAACATGGA
GTTATTCCTCTTTCCACATATATGAAAGTCTACAAAATTGGAGATATTGTAGATATTAAA
GGTAATGGAGCTGTTCAAAAAGGTATGCCATACAAAGTTTACCATGGGAAGACAGGTCGG
GTTTTTAATGTTACTGCACATGCTTTGGGCGTTATTGTAAATAAAAGAGTAAGAGGAAAA
ATTATCCCCAAAAGAATAAATATTAGAGTGGAACATGTGAAACATTCCAAGTGCAGAAAA
GACTTTTTAGAAAGAGTAAAGCAAAATGAAAAACTTCGCCGCGAAGCTAAGGAAAAGAAT
GTTAAAGTAAATCTTAGGAGGCAACCAGCACAACCAAGAGCTGCACATATTGTCAATGGA
AGTGAAGGATCCATTAATCTAGCTCCAATCCCATATGAATTTATTGCTTAAATTATAATT
TTATAACAAAAATATAAtttaaaattttct
>i0_HQ_Rweevil|c1065/f11p0/561 isoform=c1065;full_length_coverage=11;non_full_length_coverage=0;isoform_length=561
atctttagatATTGTTTAACCGGCAAAAGTTGTTTTTGTCCCCGTTCATTTAAGAAAGTC
GTTTATATTAACCGGTTGAAATTCAAATTTAAAAATGCCAAAGAAATCAAAGAAGGAAGA
TTCATCAGACTCTGATTCTGGACCTGATGATAAAGAGCCAATTAAGAAGAAGTTTAAAGG
TGATAGTAGCTCATATCGCACTGAAGATAAAGAACCTACATGGGATTTAGGCAAGAGTAG
ATTTGTCAAAGTTACCGATTTTAAGGGTAAAGTGTACATAAACATACGAGAATTTTACAA
TTCTGATGGGGACCTGAAGCCAGGCAAGAAAGGCATTATGTTAACTGGAGAGCAATGGCA
AAGGTTTAAGGCATCGGTTGATGAAATTGATGAGGAATTTAAGAAAGCTTGTTAGTTTAT
TAATACAAATTATGTTAATCTTTAGTGTTATACTCGAATTTGTGCATAACTTGGATTTGT
AAACATATATTTTACCATTTTGACAGCTGGTAAAATTGTAATATTTTTGTTTTGATTTTT
TTTTTCAAATACATGGTTATT
>i0_HQ_Rweevil|c1066/f3p0/810 isoform=c1066;full_length_coverage=3;non_full_length_coverage=0;isoform_length=810
cttttgttgtgtgcaatggcgccgactattgaaaagaaaacaaaaacagtgaagggactG
CCAGCAGTTCCCGAATCGGTCTTAAAACACCGTAAGAGGAGAGCAGCTTCTCGTGCTAGA
AAATTACAATCAGAAATCAAGAAGAAATCGGATCAGATCAAAAAGCGCAAGGAAATTTTT
AAGAGAGCAGAACAATATGTGAAAGAATACAGGTTGAAAGAGCGTGATGAAATTAGACTT
ATTCGTCAAGCTAAAAACAAAGGAAATTTCTATGTACCAGCTGAAGCCAAATTGGCCTTT
GTCATTCGTATTAAGGGTATAAATAAGGTTTCCCCCAAAGTCAGGAAGGTCTTGCAACTT
TTCCGTTTGTTGCAAATCAACAATGGCGTTTTTGTCAGACTTAACAAGGCCACCATTAAC
ATGCTTAGAATTTGTGAACCCTACATCACCTGGGGTTACCCTAACCTTAAATCTGTTCGG
GAACTCATCTACAAAAGAGGTTTTGCCAAAGTGAATGGACAGAGAATTCCTATTACCAGT
AATAAGATTATTGAAGATAGGTTAAGCAAATCTGGTATCATTTGTGTTGAAGATTTGATT
CATGAAATTTTCACTGTTGGTTCCAGTTTCAAGTATGCTTCAAACTTCTTGTGGCCATTC
AAACTCAATACACCAACGGGTGGATGGCGTAAGAAGACAAACCATTACGTAGAAGGTGGT
GACTTTGGAAATAGAGAAGACAAAATTAATGAACTTCTCAGAAGAATGGTTTAAGtgttc
ttaaacatgttatttgtaataaattataag
>i0_HQ_Rweevil|c1068/f12p0/986 isoform=c1068;full_length_coverage=12;non_full_length_coverage=0;isoform_length=986
agtccaaggcacaagaccgcatagcaaacatgcttcgaaacagcatcagAGTCCTGCTTC
AAGTGGAGAAGAATGTCCATACGCGACAGAACAGTAATATCGCGTTCATTGGCTTGGGTC
AGATGGGAGCTCGAATGGTCAATAATTTAATAAAGAATGGAGAAAAACCCAAAGTGTATG
ACGTAGTTCCAGAAGCAGCCAAAAGTTTAAAAGGTGCTATACCGTGCTCGTCGCTCGAGG
AAGTCGTCGATGGTTCGAAAATCGTCATCACCATGCTTCCAAATGGCAAAATCGTCAAAG
ACACCATTTTAGGAGAGCAGGGCATTCTCAAACGAGTCGCAAAAAATTCTCTGGTGTTAG
ACTGTTCGACTATCGGACCACAAGTGGCCCAAGAAGTATTTAATGCCGCTCAAGAATCCA
ACGTCCGCTTCTTAGATGCCCCCGTTTCCGGTGGTGTTGTAGGGGCACAAGCTGGAACCT
TGTGCTTCATGGTTGGCGGCGCCAAAAAAGATTGCGATGAGGTAGAGCCAATTTTACTAC
ACATGGGCAAGAAAGTACTGCACTGCGGAAAACCAGGAGCCGGACAAATAACAAAGTTAT
GTAATAACTTAATTTTAGGAGTTACTATGATTGGGACTGCAGAAGCGATGAACCTAGGAG
TTAAACTGGGAATCGATCCCAAATTACTAACCGACGTCGTAAATATCTCTACTGGTCGAT
CCTGGTCTTCTGATACATACAATCCGGTCCCCGGCGTTATGGAAAACGTCCCATCCGCCA
ATAATTATGAGGGAGGCTTTTCCGTTGAATTGATTGCTAAAGATCTAGGTTTAGCTGGTG
ATGCAGCTTTAGGTATTAATGCACCTATCCCACTGGCAGCGATGTCGCATCAATTATTTA
GAACCATGATCACATATGGCTTAGCTAAAAAGGACTTCTCTGTAATATACAAATATCTAG
AGGGGGCTAAGGTGCAATAAACTTAT
>i0_HQ_Rweevil|c1073/f5p10/556 isoform=c1073;full_length_coverage=5;non_full_length_coverage=10;isoform_length=556
aagtgagtttgttatgcaacaaggtaacatgaacataaccctaaaatgtatttttaaaaa
tctgcAGTCGATATTCCAATGAGGTTTTATAGTTCGAATTTAAGACGGTTTCTTGATAAA
TGGCCTGGTAAAAAAACGTTTGGGATCTATCGATTTCTGCCCTGTTTCTTCGTTTTGGGA
GCCGCACTGGAATTTTCAATGATCAACTGGACTGTCGGGGAAGTGAATTTTTACAACACA
TACAAGAAACGGCAAGCTTTAAATATTGTACAGGAAAGATTGGCCAGTCAACAAGAATTA
AACACTGCAACTAAATAATCTACGATGCCTGCAGGTGTTTCATGGACTACTTATCTCAAA
TTCACAACTTGTGCATTGCTGACCATGTTTGCAGGATCACAAGTCGTACACATTTATTAC
AAACCACTTGATGATATGGATAAATATATTAGGGAGGTTGAAAAGGAATACAAGATAAAA
TGATATAGTTCCAAACTCTTAAGATACTGTTCTGGGCTGACTGATATTATATAGCTGAAA
TATATTATTGTTGAGT
>i0_HQ_Rweevil|c1078/f3p0/758 isoform=c1078;full_length_coverage=3;non_full_length_coverage=0;isoform_length=758
cgaataaatgattacaatctacgaaccataAAGATATTGGAACTTTATACTTATTTTTGG
AACTTGAGGCAGGAATAGTAGGAACCTCCCTAAGAATATTAATTCGGGCAGAATTAGGGA
ACCCTGGCTCACTGATCGGAGACGATCAAATCTATAATGTTATCGTCACAGCTCATGCTT
TCATTATAATTTTTTTTATAGTAATACCTATTATAATTGGAGGCTTTGGAAACTGATTAG
TTCCTCTTATATTAGGAGCACCTGATATGGCTTTTCCCCGTTTAAATAACATAAGCTTCT
GGCTCTTACCTCCCTCTCTCACTCTTCTCTTAATAAGAAGAATCGTAGAAAAGGGAGCAG
GAACAGGTTGAACAGTATACCCCCCTTTAGCAGGAAATGTAGCCCACAGAGGGGCATCTG
TAGATTTAGCTATTTTTAGTCTTCATATAGCAGGGATCTCCTCTATTCTAGGAGCTATTA
ACTTTATCTCTACAGCTATTAATATACGACCGACAGGCATACTTTCTGATCGCCTCTCTT
TATTTGTTTGAGCTGTAAGAATTACTGCCCTTCTTCTTCTTCTCTCCCTCCCTGTCCTAG
CGGGAGCAATTACTATGCTATTAACTGACCGAAATATCAATACATCATTTTTCGATCCTG
CGGGAGGCGGAGACCCTATTCTTTACCAACATTTATTTTGATTTTTTGGACACCCAGAAG
TTTATATTTCTTATCCttccaggattcggaataatctc
>i0_HQ_Rweevil|c1083/f4p0/639 isoform=c1083;full_length_coverage=4;non_full_length_coverage=0;isoform_length=639
gtagctatcacaactgtaattgaaggagtagcaagaggaaccatcaACATTATGGAAAAA
CCCAATAACCATATCCTAAAAACATTGAGCACCGCCGTGAAACTCAATCACATTGAACGA
GTAGCCCTGGAAACGTTGCCGGTGATCGGGAAAACGTTCCATATGACTGAGAAGAGCTTC
AGTTCGTTTACAACATCCTAGGATTAACTGGTCGGACCGTCCCAACAGTGATGAAAGAAT
TCGCGAAAATATCAAGCTTCCTCTCCGTTGCGTTTGTAGTTGCCGACATCTCTTTGCTGA
TCAAAGATCTGGCCTCTGATCACCCGTCCATTGAACTAATCGATCAAGGCATCAAGAAAC
TGGAAGATGAGAAGAATATTCTGGAAGATCTACTGGACATCATCCAAGCAGCTGGTGATG
CCAAGGAATACGTTCTCGAACGCGCTCTCAAAGACATCGGGCTCATCGAAGACGAGGAGG
ATCTTTTACGAGATTACGTCGTGGTAAACGACGACGAATTTCACGAACGTGCTGGCGTGA
CAATTCAGTAGTCTTTTTAAATAATGTAAATTGAATCTAAATAATGTATATAATATAAGT
TTGTACTTGAGTGATATTTAAAAAAGAAAAAAGTgttac
>i0_HQ_Rweevil|c1087/f3p0/821 isoform=c1087;full_length_coverage=3;non_full_length_coverage=0;isoform_length=821
agtcgctggtgttttgaggagaactaacatcgacgacaagatggcggacaaggaaaagaa
ggTCAAGAAGAAGAAGAAGGAAGAAGCGCCAGCAGCTGAAGCACCAGCTCCCGCACCAGC
CCCAGCCGCCGAGACCAGAACATCGTCCAAGAGTTCTTCCAAGAAAGCCAAGCGCTCTGG
TTCCAATGTCTTCTCTATGTTCTCGCAGAACCAAGTAGCCGAGTTCAAGGAAGCCTTCCA
ACTGATGGACCACGACAAAGACGGAATCATCAGTAAAGAAGACCTCAGGGCCACCTTCGA
TGCCGTCGGTAAGATCGCCAACGAGAAGGAATTGGACGAGATGATCCATGAAGCACCCGG
ACCAATCAACTTCACCCAATTGTTGGGCTTATTCGGTTCCCGCATGGCTGACTCTGGTGG
TACCGATGATGATGAAGTTGTCGTAGCTGCCTTCAAATCTTTCGACGACAACGGCACTAT
TGACAGCGAGAAATTCCGTCACGCTCTCATGACCTGGGGTGACAAATTCTCCGCCAAGGA
GGTGGACGATGCCTTCGATGCCATGGACATCGACGACAACGGAAAAATCGACACCCAAGC
CCTCATCACCCTGTTGACTGCCTCCACCGAAGAAGAAGGTGAAGGTGAAGCTGCCTAAAT
AAATTAACTTTTTTTCTGATTTCATTTCTATCATACCTTCTAAACATGTATTAATAAAGA
GATAAATGTAAACTGGCCATCTATCGTTATATACACGACCCTGTGATTACATTGAGTTCA
TCCAATGttgcaacattctaataataaatagttacattttt
>i0_HQ_Rweevil|c1098/f3p0/755 isoform=c1098;full_length_coverage=3;non_full_length_coverage=0;isoform_length=755
atttaaaacgagtaaaagcagtttggttttcagaacaatctgaatcggaaccttaagttc
ttcctGTCCTGGAGTTTTTTTTTGTCCAAAAGCACTTATCGAGAGAAATGTTAAATTTTA
GTTTGATTGAAAATTATTATGTTAATTATTTCCTTTTTGTTTCGCAAAGATCTTATTTCG
ATTTATTAATGTTATTTCGGGTCCTTATTATAATCACACACATTGCCAATATAGAACAAA
AAAGAAAGCTGAATTCGTGTATCTCAAATGAAATTAGTACAGTGTTGTGTCGCATAAGTG
AATAATCTTTCTAATTGTTATATTTTTTCCTGTTCCCTATCCTTTGTTGGTAGAAAAAGG
GAGGAAGTAAACAATCCCTCCTTTGGTTTTGTTCATTTGTAAAGACAGCTCTAAATTTGT
TGTTAAACGTTTTTAAAGCTGCCTTCGCATTCAGCGTTCTTCTAGTTGATTTTCGTATAT
ATGAAAATAATAAATAATAATGTAAAAACTCAGGTAAACAAAACTAATTTTGCTTCAGGT
TTCAGACTAATGTTTGTTATTAGACGATGTGGTTTGTGTTAATCATATAACATGTTTCTT
TAAAATAAGCACGGTTGTGTATATTTCAAGCCATTCAAAAAAAATAGTAAATGCCAAAAA
TATTGTTTTTCTTATCGTTTATCAACTTCAAACTGTTTACATATTATATTATTAAGTAAA
ATGCCTTGTGTGGCACTCTAATAAATCTATTATAT
>i0_HQ_Rweevil|c1104/f8p0/915 isoform=c1104;full_length_coverage=8;non_full_length_coverage=0;isoform_length=915
acatcatcattttaggttatgccgaactaaacggtgatacgtcagtATATTTTTCAAATC
GTTCTTTAAAATAATTTCGGTATGAAATCGCCAATTTAATAAAATTTGATCTATAGAAAT
TGTTAAGATAATAGAAACATGAATTTGTGGTATGTTAGCATTTTTACTTTCTTGTCCACA
TTTTTAAGCACCTTTGGTTCAGAGTTAACATTTGAACTGCCCGATAATGGGAAAGAATGT
TTTTATCAAGAAATTAAAGTAAATACAACAGCCACATTAGAATTCCAGGTTGTTACTGGA
GGCCAGTATGATGTAGATGTAATATTACAAGATCCAGTGAAGAATATGTTGTATCAACAA
GTTAAAGTACAATTTGATTCCCACACATTTACAGCTCAAAAAACAGGAATTTACACTGTA
TGCTTTAGTAATGAATTTTCTACATTTTCCCACAAAATAGTTTACATGGATTTCCAAGTT
GGGGAAGAGGAACCCCTACCAGGAATTGGGGACCATGCATCTGCATTAACCCAGATGGAG
TCGTCAGCAGTTGATATTCACAAGTTTTTAAATTTGATAATTGATCTACAAACACATCAT
CGTCTTCGGGAATCGCAAGGAAGAAAAAGAGCCGAAGATTTGAATGAAAGAGTTCTGTGG
TGGTCAATGTTTGAAACAGTTGCTGTAGTGACTATTGGAGTAACCCAAGTCTTTATTTTG
AAAAATTTTTTCAATGAGAAAAAGCCATTTGTGGGTAAACATTAATTTTAATTTGTTTCT
CAGAGTGACTTAAAAAAATATTGAAATATATTTAGTCATTTTTGGAGTACTTGTACATAT
TCTGTGAAGTATGCGATGTGTATGTGGTAATTTTGAATAAAGGTTCAAAAAAAAAAAAAA
AAAAAAAAAAAAAAC
>i0_HQ_Rweevil|c1134/f9p0/759 isoform=c1134;full_length_coverage=9;non_full_length_coverage=0;isoform_length=759
gaccacctagcAGTTGGGATTCTGATAGACGATTTAGATCAAGTTGTCGATTGGGTGTTT
GTTCTGGGTGTCCGTTGAGAAAGAGAGAGGATCGTAGAGAAGGAGAAGAAGACGGACCGG
ACGATTTTAGCTGGTCGAGAATTGGGATACCGAAGAGGGATCCATAGTTGTTGCCCTTTC
GACAGTGGTAGGACCACCGCAGAAGACTTTTACCGCTAATCGTGACGTTGCCATGCATCA
CAAAACGCTAGCCGTCCTCCTGTTCTGTATGTTGGCGTTTGCCCAATGCGCTCCAGGGGG
GCGCAGTTTTAATCCGACATGTATGATGGCCGAAGTAGAAAACTGCGACATAAACGATGA
TCCCGTTTGTGGAATCGATCCCGCCGGTGTGGTACAAACGTTTGAAAATAGGTGTATGGC
GCTGTCGGAATCATGTCGACGAGGAACACTGTTCGTTGAGATGAAGCCAGGGAGATGTTA
GGTACCACAACGAGTTAATATAATCTAACGGAAACCAGTGAACTCCGCAACGAAATCATG
GATATCCCTGATACACATGAAGTGACACATATTACAGTATTCATATAGCGGGCAATTTTA
GACGTACGACTTAGTATTTGTGCTTAATATTTTAATGTTTTAAATTAATGTTTATATTTA
AAATGGTATATTTCCATATTTTTATTACTTTATTTTCCTCTTTTACATTTTGTATGTGTA
TATTAAAACAACTAAAAACATGATTTGAATAAACAATCA
>i0_HQ_Rweevil|c1147/f4p0/806 isoform=c1147;full_length_coverage=4;non_full_length_coverage=0;isoform_length=806
ttcgctttccaaaccaagtatgatttcaccatgatgggcggtattttactggtcgccacC
ATCATACTGCTCGTGTTCGGCATAGTCGCCATTTTCGTGCATAACAAAATCGTCCAGTTG
GTCTACGCCTCCCTTGGAGCCCTGATCTTTTCGATCTATCTAATCTACGACACCCAGATG
ATGATGGGCGGGAAACACAAGTATTCGATCTCCCCCGAGGAGTACGTATTCGCGGCGCTT
AACCTCTACCTGGATATCATTAATATCTTCATGTACATCCTGGCGATCATAGGGCACTCC
AGAGACTAGACGATCTAATCCTCGCTCGGCATGGGCCGGTTGCTAGTTACTATCCGTCTT
ATTTTCTTATTCAGTATAAATATGAGTTATAATCGTGTTATTGAAACATGTAGAAATATA
TCTCAAAGCAGGAAGGTCGCGGTAAAACGCCATCAACTCGGACTGGTCCTCGTTGGGTTC
TCTGGCCTCAACCAAATTGGTCGAACTTCATTCCCGTCACTCTGCGTCTAGTCGAAATTC
TCCGGATATATTTCACGTTGTTTATATATTGTTACCCAAATAAATGTAATATATACTACT
TTTCTATGTGTAGTTCTAGATTAACTGTTGATATATGCATATAATAAATAGTTTGTAGGA
GACGAAACATGCTTCGGTTCAGACTGTTACAATATGTTTGCTTGTACTGTATAAAGAATT
GACACCAAATAATAAATACAGTAATTGCATTTTAAAATACCTACTTAACTATTCTTATTG
TTAAAACACATTAATTAATAAATGCC
>i0_HQ_Rweevil|c1170/f2p10/676 isoform=c1170;full_length_coverage=2;non_full_length_coverage=10;isoform_length=676
cttttcgtgaagcacgttgtagtgtgcgtgtgaaagatgagttcttTAAAACTTCAAAAG
AGGCTAGCAGCCTCTGTTATGCGATGTGGTAAGAAGAAGGTATGGTTAGATCCCAATGAA
ATCAGTGAAATCGCCAATACTAATTCAAGGCAAAATATCCGCAAATTGATTAAAGATGGT
CTTATTATCAAAAAACCAGTAGCTGTACATTCTAGAGCTCGTGTACGTAAAAACACTGAA
GCTCGTAGAAAGGGTAGACACTGTGGTTTTGGTAAAAGGAAAGGTACAGCAAATGCCCGT
ATGCCTCAAAAAGAATTATGGACTCAAAGAATGCGTGTACTCAGGCGTCTCTTGAAGAAG
TACAGAGAAGCAAAGAAAATTGACAGACATCTGTATCACTCCCTGTACATGAAAGCCAAG
GGTAACGTTTTCAAAAATAAGAGAGTCTTAATGGAATACATTCACAAGAAGAAAGCTGAG
AAAGCTCGTGCTAAGATGTTGGCCGACCAAGCTAATGCCAGAAGACAAAAGGTTAAGCAA
GCACGTGAAAGAAGAGAAGAAAGGATCGCCACCAAGAAGCAGGAGGTCCTCCAGAATTAC
CAGAAGGAAGATGAGGCAGCAGCCGCAAAAAAATAAATTAACATAAGTGTGTGTTTTAAT
AAATAAAAAATTTAAT
>i0_HQ_Rweevil|c1181/f7p1/714 isoform=c1181;full_length_coverage=7;non_full_length_coverage=1;isoform_length=714
attattaaacatacatttggaacagctgtatgatttcgcgataTCAAGTTTGTTTTACAT
TTCAGAAACAACAATTGTCTTTACCATCTTTAGTAATGTCATCTGGTAGTCAGCCTAGTA
GCATGTATAGTTTGCAGTCTCGTCAACCTTCTGTTATTGTTAAACCACGGAAAATAAATC
AGGCAGTTAATTGTAATGTTGCTATACCAGAGAGCACTTTTATCTTACCACCAAGGGATG
ATGCAGCTGAGTATGATGATTCTAGTGATGTTCACAATATTGAAGATGATCCAAAGCTTG
TCAAATGGCGTAAATCCAACAAGGCCTTTATCAAATTGGCTGTTACACCTGCAGCTGATT
TAAAAATTGATGATGAAGTTGTCTGTGGATTTACCATGCAACATATATATACTAATGTGA
TTCCAGCTATTGTAGAGAATATGCCACACAAATATGATCACAAAGTGAGGGTTTTTTTCA
GATTAGGAAAAATAGTTGGTTCAGAATAATTGTTACAAAATCAGATCAAGCTTGCGGCTT
TTAGTTAAATACTATATTCCTTTAAATTGCATATAATTACTATTTAATCCTTTACAAAAC
TAATAAATGTATTAATGGAAACACATAATTTATTAATATTTATAATAAACATATTTATTA
TATAGCTTTTAATGTCAATCTTCCTTTAAAATGTTTATGGTTAATAAATATAAT
>i0_HQ_Rweevil|c1186/f4p7/429 isoform=c1186;full_length_coverage=4;non_full_length_coverage=7;isoform_length=429
gcttacgctggtgagcggctcagttgggaaggacagcagtctctctctctcTCTAACTGA
TGCCCACCTCATTTGCGTCGGTGTTTCGACCAAGTAAAGTTATCACTAAAGGCGACCTAC
GGGACTACTGGGCCTCAAGAACCTCTCTCTCTCTCTTTCTCTCTAATTTCTCTCTATGTC
TAATTTCTCTCTCTCTTTCAAATACAATTTAAGCAAAAAAAAAAAGAAAGACTTTAGACT
CACAAACTTTAGTGGCTTTAGGGAGCCCCACATTCACCCACGCAGGTTCCAACTCCCTAA
AACACTTATAAAATGGGGGGACCTATCTCCCCACAAACCCAATAAAGGAACCTCAAGAAC
CTCTCTCTCTCTCTTTCTCTCTAATTTCTCTCTATGTCTAATTGtctctctctctttcaa
atacaattt
>i0_HQ_Rweevil|c1187/f5p0/637 isoform=c1187;full_length_coverage=5;non_full_length_coverage=0;isoform_length=637
actattttctattgacgtgtcgatattaaaacagcaagtaaaaatgcattcggccTTACA
AGAGGGAATGCAATTTTTGCGTACACACTTAGTGTTTTATCATTTCTAACGTTCTGTTGC
TTTGCGTCTACTGTATTTTTGGATTATACCACAGGAACTGATATAAAAACTGTGACAGTT
TTAGTTAAAAATGTACCAGACTACAGTGCATCAAGAGAGAAAAATGATTTAGGTTTCATA
ACATTTGATTTAAAGACTGACCTGAGTCATTTATTTAACTGGAATGTTAAACAATTGTTT
CTATACCTAACAGCTGAGTACACGACACCCAGTAATGAGCTGAATCAAGTTGTACTATGG
GATAAGATCGTTTTAAGAGGAGAGAAAACTGTATTGGATTTCAAAAATATGCATACAAAA
TATTATTTTTGGGACGATGGTAATGGTTTAAAAGGAAACAAAAATGTTACATTGACATTG
TCCTGGAATATTATCCCTAATGCTGGTTTCTTACCGAACATCTTTGGAACTGGCTCTCAC
TCATTCAAATTCCCAGCAGAATACACAACTTCAAGAATGTAATTCATTCCATCTAGGGTA
TAAATAATTTCAATTTTGGTAATAAATTATTCTTAAT
>i0_HQ_Rweevil|c1190/f12p0/625 isoform=c1190;full_length_coverage=12;non_full_length_coverage=0;isoform_length=625
AAAGTTAAAAATGGCACTTCTATTTAGGTTAGCTGGCAGGCAAATTTTAAGATCGCAAAA
TGATGGATTATACAAATTTGTACGCCCAGTTACTTTGCAACCATCCCAGTATGTTGAACC
AGTAAAAGAAGGCCATGATGAACGAAACATGAAACTTGGAAGACCACAATCACCTCATCT
AACAATCTATAAGCCCCAATTAACATCTATGCTGTCAATATCCCATAGAACAACAGGAAT
AATTCTAGCAGGATATGCTATGATGTTTGGAGCTGCAGCAGTAGGTTTGGAGTGTCCATT
GGAATATTACATTGAACAACTTCAATGTGCAGAAGTAGGTCCAGCTTGTCTATTTGGCAT
GAAGTTTACTCTAGCATTTCCATTGACTTATCACTTTTGGAATGGAATTAGGCACTTGCT
TTGGGACTCTGGAAGATTTCTATCTATTAAAGAAGTTTATCTTACTGGATGGTCTATGCT
AGCTGTTGCAATTGCATCAGCTATTGTTTTATCCAGCTGTTAATTTGCTTATACATTATC
TGGGAAATTTTTGTTATAATTTTGATAGAATTATTTATAACTATTGTATAAATTTTGCTG
TGTAAAAAATTATATTTCTTATCTG
>i0_HQ_Rweevil|c1192/f4p0/615 isoform=c1192;full_length_coverage=4;non_full_length_coverage=0;isoform_length=615
atatttttctatgacaatatagaaaatgtttggtagattcacgaaacattgagaataATC
TTTATATTTTGTGGTGCATTCAATTGACCTCAAGTCATAGTATCAACTATAACATAAAAT
TTAAATATTTTCGTCATTTTAAGCACAATCCCAAAACATAAAGACAGTGTTTTTATTTTG
TGAGAGACACATTTATTAAATATGGCTTTTGAGGATGATCCATACGCTCAAGTTGCTGTA
GGGAAACTGAAACTAAAGGGAGATGGAGGAATCAAGAAAAAGAAAAAAAAGAAGGATAAA
CTTCTCAAACAAATAACGAAGGTGATTGAGAATAATGCAGAAGAACCTGGGGATACACAA
CAAACTAAAGTGTCAAAAACAAAAGCCGAACTTGCATTCTTAAAACAACAAGAAAAAATA
CAAACACAGAGGATTTTAGAGAAAAGCTTCAATGACACACAAAGAAAGAGTAGAAAAATT
TAATCAACATCTTGACAACTTAACAGAACATTTCGATATTCCAAAGGTTTCATGGACAAA
GTAAAATACTTTATGAGAACATGTATATGTAGGATAACAATATATttatataaatttaat
taattaatagaaagt
>i0_HQ_Rweevil|c1196/f2p0/499 isoform=c1196;full_length_coverage=2;non_full_length_coverage=0;isoform_length=499
ggctgtcgttgagattcttggtgccATCTTCGGATTATGCCTCTCAAGTTCAATAACGCG
CCATTATAACAGACACAGATATGCGTAATACACTGAAACATAACAGGCAGTGTAAAACAC
AAAAACATTACGTCCCATATTCGGAATAAAATTCCTGAGATTTCTTAGCACAAAGATATT
TGTATTTTTATAATTAAAAATATATTTATATATATTATATATGTTAGAAATATTTAAAGA
TTATTGTACAAATTGTAATTTTTTTTTGTTTATCGAATGATCTGTAATGAACTTGATTTT
AAGAATACCTAATGTTTGGTTACCATTTACTTTTGTTTTGAAATCTCTGAAAGTTATATT
TGTTTGTTCCCTTTGCTAATACATTTAAACCTGTTGATTATAATGTACTATTAAGGAATT
GTTATATTTTGCTATGTGTTTTGTCATGTTTATATTTGTAAACTTTTTAATGTTAATGAT
AGAAATAAACATTTAAtgt
>i0_HQ_Rweevil|c1198/f2p0/537 isoform=c1198;full_length_coverage=2;non_full_length_coverage=0;isoform_length=537
aacttgattttacgcagttcgttcggtatagtcgatgttTCCATTTTTCGTTAAGATAGG
CCACGAAGTGTTTTGCAAGATTACCAGTCGCTTACCAATTTGAGCAGGTCAATAAAACTG
CCACTTCTGTAAACAATGAGATCATCATTCCGAAGCCGCAGGAAACACCGAAGAGCGAAG
AACAGCCGCTGAAAGCCAACGACCAGGGAAGGGTGAGTCAGCTGGAGCAGAACATTCGTT
TTCTGCAGGAGCAACATCAACTGATGCTGACAGGTCTGCATGGGGAGATTGAAAAATTAA
AAACTAGAAATAAAGAACTACAGTTCCAACTTGTTTTTGGAAAAGGTTCAGTTCCATCTA
GTTCCCCATCCCCATCGTCTCCTGAAGAGGAAACTAAACATAAATGGTATACCAGTCCTA
AAGCTATTACAAACACTACGCCTTTGCAAGTGGAAATTCTGGAGAAGGAACTCGGGGAAC
TGAAAATCCAGATGCAGGAATTAGAAACGAGAAATGTGTATCtgtccgccattgtag
>i0_HQ_Rweevil|c1200/f10p3/464 isoform=c1200;full_length_coverage=10;non_full_length_coverage=3;isoform_length=464
ATTTTAAAAGTCATTTATGAATATTTTACAAAAGCAGAATCATTGATATGGACAGAAGAA
TTGATGAAAGAATCCGCAAACCTAGACGTGCAAAAGGGACTCCATTTTTTCGAGAAAGGA
ATTATTGGGCCGCTGGTGTATTGGCAATTGGTGGATTGAGTTGGTTTCTTATTGAGCTTA
CTCCTGCTGCAAAAAAGATACGTAACTCCTTAGACAAATTCGATAACTCTGAAGAATTTG
AATCGAGGAAAAAACAAATTCAAATTTCATTTACAAATCCTATTGCTGACGAAGTTATTA
TTAAAGCCAGAGAACGTATTGCTTATAAAGATGCACCAAAGCCACAAGGCTTATTGGCAA
AAATCTTCAGTCCAGGGCCAGATCTTTAAAAAACCTAGGTGTGAATAAAATTTGTAGATT
TTAAAATGTTTCTTATGCAAGCATAGCAAATAAAGGATAATAGT
>i0_HQ_Rweevil|c1203/f4p0/722 isoform=c1203;full_length_coverage=4;non_full_length_coverage=0;isoform_length=722
attgacatctggaagtttcaccagtcacttcagtctaatttgtttTTATTCTGTGCTAGT
TAGTTGTCAAAGTATAAGATTAAAATGAGTGACACCATGGAAGACAAAACACAAGATAGA
GTTTACGGAGGTTGTGAGGGACCTGACGCCATGTATGTAAAGTTAATATCATCAGATGGC
CATGAATTCATTGTGAAAAGAGAACATGCCTTGACTTCTGGTACTATCAAAGCCATGCTG
AGTGGGCCAGGACAGTTTGCGGAGAATGAAGCCAATGAAGTAAATTTCCGTGAGATTCCG
TCACATGTTTTACAAAAAGTTTGCATGTACTTCACATATAAAGTAAGATACACAAATAGC
TCTACCGAGATTCCGGAATTCCCTATCGCTCCTGAAATTGCTCTGGAGCTTTTGATGGCG
GCAAATTTCTTGGATTGCTAAATGTGGTAATAGATGCTAGATATTCGACTGTTGTTATTT
TGCTGGTATACAAATATTAAATCTAAAAATCATTCTTGTTTTTTAACAGCAATCGATGGC
TTCTGTTTGTTTTTGTCATCAAATAATTTGTCATCCAGCTTAGTAGTTCAGTAAATAAGA
GTTCTTAAATTTTTTGATTATGTATATAGGGGTAACGATGTTTTTAATAATCTTACAGAC
TGAACTTAAATTAATTGATGTAGTCCAATGTGAACCTTTCCAGATAATAAAGGGATTACA
CT
>i0_HQ_Rweevil|c1204/f6p3/814 isoform=c1204;full_length_coverage=6;non_full_length_coverage=3;isoform_length=814
cagatactgttgagaaattgtaaaagccggttgtgatcgctcttgtccgtTCTCCTTGAA
TATCTTTGTCCCTAATTTCTTGAATTCGGGAATCATGACTTCCACTAGTATTAATATTGG
TCTTAATGAAAAAAATTCAAGCAGGGTGTTAAGACCGCCTGGTGGAGGTCACACTGATAT
TTTTGGAATCAGAGATACTGACAATAATGCCGTAACACCAAGCAAAAGAAGGAATCAGCC
ACAATCTTCAATTGGTAGTTGTTTCAACATGGTGGAAGAAGATAAATCTACAGTAGAAGA
AAATAAACCACTCGATAGACAGAATGGAAATACCGACTTAATTAAGGAGACTGATGAGAA
TCAAGCACCACCAGAAAAGGAGAAAGAACAAGAGAAAAAAGAGCCCCAAGCCTCAACTCC
TGCTGGAAAACGCGTTCGTGTACCACCTGGTGGATTTTCCTCCGGCCTGTGGTAATTAAG
TACTGTCCTTATTAAAAAAAAGAATGTAATGTTCTTGTATACTTATTCGTTTAACACTAA
TATTGTTTAGTAGTGTCCTTATTTTCAAAACAATTACAAAGTTGCACAATAAAAAAATAA
TACTGGGATTATTAACTAGACTGTAATTAAGCCAAAAATATTTATTCTACCTAATAGACA
CATCAAAAAGTTGTGCAATGTTAATTGTTTTACTAGTAGTAATAAATAAATTGTTTAAAC
AATATGTTACAGTGCCATTGAAATTTCATAAAGTGCCCTAGTATAGTTGAAAGACAATAT
TTTTATACTCAAATGTAGTTAATAAAGTTATAAT
>i0_HQ_Rweevil|c1205/f6p0/854 isoform=c1205;full_length_coverage=6;non_full_length_coverage=0;isoform_length=854
aatttgtgtaataaaaaaaatgagtagagtatttagttccatttatgAAACAATCTTGTT
GAATTTAACAAGGTCTTACGCCTTTAAAAGTGATTTGAAAATTAAATGGGTCCGACCCGA
AAAGATACCATGCATTAAACCTGAAAAATCGGGAGATTTGTCTCCTTTTCCAAATATTGA
TAAGAGTCAGTATTTAGTGGAGTTCCGCAAATCTAAGGAGTTAGAAACTGCTAATGATTA
TGTAAAGAGATTATTTACATTACAGTTCAATTCCAGAAAATGTACTACAAACTTTTTTAT
ACACCAATCTATGGAACAGGTGAAAAGACATGAATTTGATTCAGGATCTATAGAAACTAA
ACTGGCTAGGTGGACAGGTTATATTAGAGCATGGCAGGAGCTTATGCAAAGATTTCCCAA
AGATAAAAGATTAAAGGTTTGTCTGAAGGAACTAATTGATAAACGAAAGAAACATTTAAA
ATATCTAAGACGTTGGGACTATAAAAAATTTGAATGGATTTTGGATCAATTAAATATAGT
TTACAAACCACCTCCTTCTGAATTTAGATGGGTAACAAGAAGGGAATCATTGGTGAAGTT
AACTGACAAATATTGCGAAGATATTAGAAAGACAAAGTTGGATGAATATAAGGCATTATT
AGAAGCTGAACAGCCAGCATTCCTTGAAGAAAAAATAAGAACCCTTGAGTTCATTCGAGA
TGAACAAAAGGACTGTGGTGTTGAACAAACTGTGTCTGAAGAGGAGATTGAGGATGTCAG
AAAGCAGTTGGAAGAACTAAAAGCAAAACGAACTGTAACTGTTGAAATTTAGTAAATTTT
AAAACAtaaagagt
>i0_HQ_Rweevil|c1207/f3p0/388 isoform=c1207;full_length_coverage=3;non_full_length_coverage=0;isoform_length=388
attccaagtttgaaaagtcaagtgcgcagtacttactaAACACGACAATGATTAAGGAAC
TCTTCGTTTTGGGTATCTTCCTGATTGCATTCTCTAATAGTCATCCTGTTGAGAAAGGCG
AACCGAAACTTGCACTGGGCGGTGCTGTAGCAGTCAGCGAAGATGGAGCTCCAGCAGAAA
GTGATGATCTATCTCCAGAAGCATCGGCCTATCCAGGTTATGGAAGGGGCCATTGCTGTG
GACATAAACCACACAAGCACTGGGGTTGATCAATAGAAACATCCAACCTCCATTTTCCAA
CAATCATTTTTAATACTAATAATTAGTAAACATTGAATAAACTTTTGTGATTGTTGGGTG
TAATGTTGAATAAATAATATATAATAAT
>i0_HQ_Rweevil|c1211/f4p0/1001 isoform=c1211;full_length_coverage=4;non_full_length_coverage=0;isoform_length=1001
aagaaagggtagatattcgagttgtattactgacataatttgggtgcCATATCAATAACC
AAAATTGGTAATTTTGTGTTTAGATTACGGTTTGTTTCACAACTATATTTAGAATTGCAT
CATTTTCAACCGATTTGCTCTTAAAGATTTTGCTTTGCAACAAACAGTAACAAGAAGAAA
AATGTTCACTTTATGGTATTCAATCCTTACATATAAGGAATACCGAGAAGTTATATGGGA
CAAACTGGGCTCAAAAAAAGCAGCACAACCAAAAGAGACAGCAATTGTTTGTCCACTTCC
ACCTAAAAAGAATGAACCTGCACCAGTTACAGAACCAACAAAGCCTACTACACCAGTGTC
ACCTAAAATATCTACAAGTCTCCCGTCACCGCCAATAAAACCAGCAACACCTCCAGTCTC
ACAATCCCCTGTGCCTTCTACACCAGTTTCCCCTAAAGTACCTCCAAGCTTCCCATCACC
ACAAATAAAACCTGTGACCCCTCCAGTTTTACAAAAATTAGATCCTCCACCTAAACCCCC
ACGTTCACCGTCACCTCATCCAATCAGAGCAGAAGCTTTTGATAATGTTGATGATGATGA
TGATGATGAGGAAAGTGAGGAAAGCAGTGAACCGGAAGAAGAAGATTCTGTTTTAGCAAC
TCCCCCTAAAAAACCAATCGCTAAATCAGTAAATGATTTTATAAATAAGGAGAAAAACGA
CCTACTTTAATCATCTCACGTATTTTTGGTTATGAGAATTAGATTCCTTTATTTACCCAG
TTGTTAACACCGACGTGACGAATTGTATCCAGATAGAATATTTTGATTCGAATATTAAAA
AATAAACGCGATGTGATATTATTACTCGAATTTCTATTTATTATACTCTTAAATAGTATA
TATTATAATTTCATTTTTATGTATATAAATTATTAACGAAATGTTAAATTTGTGTGTCAG
CGAAAATAATGTAACACTTATCTTagatcaaaataaatttt
>i0_HQ_Rweevil|c1212/f3p1/934 isoform=c1212;full_length_coverage=3;non_full_length_coverage=1;isoform_length=934
aagtaaacgacggataagtgcgcattacaagatattctaacaacgaaaaaatattaataa
ttacGACTGGATGCAGGCTCTTAGATTTAGTTTGTATGGAGGCCTATTTACAGCCCCCAC
CTTATATGCATGGATAAGATTATCAACCAAACTTTGGCCTGTGACAACGCTAAAGACATC
AATTACCAAGGCATTTGTAGAGCAAGTGACCTATGGTCCTGCAGCATTAATATGTTTCTT
TTTTGGAATGAGTTTGTTGGAAGGAAAATCTTTGAATGATGCTAAAGTTGAGGTCCAGAA
GAAGTTCCTACCAACATGGAAGGTTGGATTCTGTGTTTGGCCTATTGTACAAACTCTTAA
TTTTCAATATATACCAGAAAAGAACCGAGTGCCCTTTGTGAGTGCTTGTAGCTTAGTTTG
GTGTTGTTTTCTAGCATATATGCACCAATTGCAGATGGCTAAAAATGCAGAAATCAAAAT
GTCAGACAAACCCCAAGTTATAAGAAATACTCCTTGACATTAATGTCAAGTTTTAGTTAA
ATTATTAGTAAATTTGAACAGTTTCAGACAGGAATGTTTATGTTTGAGTAGCTAATTTTA
AAAAAAGTATAGTCATGATCTCATTGAGAGATTGAATTGAATCATTCCATTGTCTTGCCA
ACAAAATAATATGTGATCTAAAAATAAGTAGGCTCGGTTCGATATTGTGTTATTTATCTG
TGGTGGGGTTATTTGTAGGGACCTCAATTATTCCCTATTTAAAAAGAGGTAACAAAAATT
GCCACAGATAATTAATACATTAATAATAAAAACTTTTAAGACCATATAAATTTCAAGAGT
TGTTTTATTGTGATGACAATATTTATATATTTATTGAGTTATTTATTTATTTGTTGTTTT
GTTTGTTATATTTTATGTAAATAAAAACATATTT
>i0_HQ_Rweevil|c1213/f7p0/638 isoform=c1213;full_length_coverage=7;non_full_length_coverage=0;isoform_length=638
agtccactctgatcttcgccatgagaacgttgcttatcacTCTATTGTGCGTACCACATT
TCGCTTTTGGCATCAATGATTATTACTGGAGGGACTTATACCGGAGTAATTCCTTGGGAC
GCTTACTCCCCAGGAAAAGCTGGCAATGGCGAACCGATTTATATCGGACAGGGGTTCTTG
AAGAAACACCCCGGCGTATATCCGATAGTTATTCAACAAGGCAAGCCCCTTCGTGTTCCT
ATTCTAGGTTCACACACCCCCGACACTTTCGTTCAGATATTGTGCTCTCCATATCCCCAG
AGCTTTAAATGGATGCAGATGAACGCAACCCATCTGCATCTAATTTCTGCTGATATCCAC
TTGGTTCGAGGAGGTGTGGAGGATGGAAACTGGTTGAATATCGGTCGGATTACCTATCAG
GGAGAGATGAAGATTGGCAAGGTTCTTGGCGGGCACGTCGGCAATGCTGAGTTTTGGTTC
CTACATGGCACAGAGGAAAAGATGGTGAAATCTTACGAAGTGCTGTATTTTGACGGCACT
AGAGAAAATGACATTGACGTGCGGATAGAAACTTAATGTTTTTTTTTGTAACTATTTTAT
TATAATAATATATTTTCGAAAATAAAAGCGTCTAATCG
>i0_HQ_Rweevil|c1215/f4p0/825 isoform=c1215;full_length_coverage=4;non_full_length_coverage=0;isoform_length=825
acacttgaactactaattactccttgtagaactattctgtgaattactacaaagattgtc
aaatGAGATTGTGATTTACTTTTGATTACTTTTATCGATAACGAGATTCTTTTTCGTATG
TTTTTCATTTGCTATCAATTGTCAACAAGGCAATATCATCCAAACAAATAAAAATAATCA
GATATATGACCAAACGTCGTTGTTGATCAGTTGTTTTTTCTTGTCATTCAAGTGTCAGTT
TTTCTTGGAGGAATGTTTGTTACCACATAGTGGGATATATTTTTCAAACGCAAATATTCT
TTTTCAATTTTTTTTTTCACAATTTTGCCATTATGTCTTACCAATTATATAGGAACACGA
CATTAGGTAATACACTTCAGGAGAGCTTAGATGAGTTGATACAGTACGGTCAAATCACCC
CACAATTGGCTTGCAGGGTGCTCTTACAATTTGATAAATCAATTAACCAGACATTGGCGA
CTAGAGTAAAATCAAGACTGACTTTCAAAGCCGGTAAACTAAACACATACCGATTTTGTG
ACAATGTATGGACATTTATGCTGAATGATGTGGAATTTAGGGAAGTACAAGAGATTACAA
AAATTGACAAAGTGAAAATCGTGGCATGTGATGGAAAAAATTTGGGTGAGGAAGGATCAT
CGAAAAAATAACACTATCTGGAAGGGATTGAAAATAGAATTATTGCTACAGATTGGTACA
TCTCTACAAATGACTATTAATTTTTATATTCATTATTCAATGAGGCTTCACATAAAAAAT
AATCTTTAGATTTATTAAAACTAGAATAAAGGCAAATAAAGATTT
>i0_HQ_Rweevil|c1216/f3p0/869 isoform=c1216;full_length_coverage=3;non_full_length_coverage=0;isoform_length=869
atatgctcattatcttcgttagttcaaccatccagagatgtcgaaattttgcgcaaactt
AGCTTTCCTTTTTAAAGAAAAACCTTTGCTCCAACGTTATGCTGCTGCAAAACAGGCTGG
TTTTAAAGCCGTTGAAACAGGATTTCCATATGGATTTTCCAAACAAGAGGTGGTTGAAGC
AAAAAATTCCGCCGGTATTGAACAAATTTTAATTAACACGCTCACTGGAGATGTAACAAA
AGGCGAACTCGGTTATGCGGCTATTCCCGGCAAAGAAAAGGAATTTGAAGAAACCCTATT
GGTTACTATTGATTATGCGAAGGCATTAGGTGCAAAAAAAATTCACATTATGTCAGGAAG
AGTTGAAGGAGATATAACAGAAAAACATGATCAAACATTTATCAACAATTTAAGATATGC
CGTGGGATTGCTAGAAAAAGAAAATATATTGGGTGTAATTGAACCGATAAATAAATATTC
AGTTCCCAAATATTATCTCAATTCATATGAAAAAGCTGTTAACGTTCTTAAAACTGTCAA
TAGTCCTTATTTAAAACTTCAGCTGGACATTTTCCATTTGCAATTAATCAAGGGAGATAT
CACCCACACAATAGAAGAGTTGAAACAATTTGTTGGGCATGTACAGATAGCTCAGTCTCC
GAATCGAAATGAACCTGATGTAAAGGGTGAGCTTAATTATCCGTATATTTTTGAGACTAT
TAAGAAGAACGGGTATGACGACTGGATTGGTCTAGAATATACACCTTTAAGTGACACGGT
TGAAGGATTGAAGTGGATTAAGAGTATGGGCTTTAACTTATGAAAATGCACTTAAATGTT
TCGAATCAAATAAAACACAAGATATAAtt
>i0_HQ_Rweevil|c1224/f3p0/346 isoform=c1224;full_length_coverage=3;non_full_length_coverage=0;isoform_length=346
agcccagatatgccacccttcccaatatcatgaaagcaaaaaagaaacccattcaaaAAA
TGACTCCGAAAGACCTCGGGGTAGACGTGAGTCCCAGAATTAAGATAGTTAGCGTGGAGG
AACCTCCCACCAAACAACCCGGACAAATCGTGCCAGACGTAGATACCCTCATCGCCAAGT
TAAAGGATGCCGGTCTGTGCTAAGTGAGCTATGAGATAGGAAACTTCATCGAACAAGTCC
ACTGTTTTATATTCGAAGAGATTTATTATTGATAACTGTTATATGTTGTATATTTTTTCA
GAAATACTTATTGTATTTGGTTTAGAATAAAAAAGATATATATTCG
>i0_HQ_Rweevil|c1225/f7p7/550 isoform=c1225;full_length_coverage=7;non_full_length_coverage=7;isoform_length=550
aatttagtcgttaaaaatctatcgaagaggAACAAGCGGAAATTTCAGATGTCGGAAGAA
CTGTCCAAAGAGCAGATTGCTTTGCTGAAGAATGCCTTCGACACTTTCGATGTTGAGAAA
AAGGGGAGCATAGGGGTAGTTATGATTGGAACAATCTTAAGCATGTTAGGTATTCAGACT
ACTGAAACTATGCTGGCTGAAATCATCGCTGAAGTGGATGAGGATGGCTCGGGTGAGTTA
GAGTTTGAAGAATTCATCACACTGGCCTCTAGATTCATGGTTGAAGAAGACGCGGAAGCT
ATGCAACAAGAGTTGAAGGAAGCTTTTCGTCTATACGACAAGGAAGGAAATGGGTATATT
ACAACCAGTACTCTGAAAGAAATCTTGAAAGAATTAGATGACAAGTTAACATCAGAGGAG
TTGGATATGATGATTGCTGAAATAGATAGCGATGGTTCCGGAACAGTGGACTATGACGAA
TTCATGGAGGTGATGACAGGAGGTGACGATTAAGATTTAAACTACTTGTGCAATAAAATA
ATAAATTAct
>i0_HQ_Rweevil|c1226/f7p6/569 isoform=c1226;full_length_coverage=7;non_full_length_coverage=6;isoform_length=569
attgcattgacgcttgtagtaaaaGTTCAGTGATTTTAATCTTAATTTTTTAATTGTCTT
AACACTATGTCTGCCGATTTTTACATTCGATACTATGTAGGCCATAAGGGTAAATTTGGC
CACGAGTTTTTAGAATTTGAATTTCGTCCTGATGGCAAGCTTAGATATGCTAATAACTCA
AATTATAAAAATGATACGATGATTAGAAAGGAAGTGTATGTGCATCAATGTGTTATGGAA
GAGTTGAAGAGAATTATTGTCGACTCGGAAATAATGCAAGAAGATGATGCCCTTTGGCCT
CCTTCAGACAGAATAGGAAGGCAAGAATTGGAGATTGTAATAAATGATGAGCATATATCT
TTTGCTACATCCAAAACTGGATCATTGGTAGATGTGAGCCAGTCAAAGGACCCAGAAGGC
TTGCGTTGTTTCTATTATTTGGTGCAAGATTTGAAATGTTTGGTATTTTCATTGATTGGA
ATGCATTTTAAAATCAAACCTATATAATACCTTTGAACATCTTACCATCTAATTATGTTA
ATGTAATTAAAATAAAAATATTTTTAATT
>i0_HQ_Rweevil|c1227/f4p0/742 isoform=c1227;full_length_coverage=4;non_full_length_coverage=0;isoform_length=742
tttacaaattactagacaacggaaaaattaaaatgtcatctcatgggaAAACAGAAACCG
AAAGATTAAAACAAAATGTAGAAAATCAACTGGATCGGCTAGTAGAACAGCTAGCTGATT
TGGAATCTTGCAAAGATAGTTTGGATCAAGCTGAATATGAAGAAACCAAAGAAGAGACAA
TAGAACAGCTCAAGGAATTAAATGAAAGCCTTACTAAATTAGTTAATGGTGATATATCCT
TAATAGATTCTGTTGGGGCTGTACAGTTAGCTACACAAGCAGCCATTTCTGAAGCTTTTA
AAACACCAGAGGTTATCCGTTTGTTTGGAAGACGAGAACCAAAACTATTAAGAGAAAGAT
TGTTAGAAATTGAGGAGCAAATAAGACTGAATTATATATCGAGAGAAATAGGTGATAAGC
AAAAGGTTGAAATACTTACTGCTTTAAGACAACTAAATGAACAGTTAACCAGAGAGGAAT
TGCAATTTCTGGAAAGGCATATTGGAATAATTAAGGATTTCCAAAATGTTGAATTTTTAG
AAGTAAAAGATAATTGACTGAGTTGTCACAATATGAGCACTTATAATGGATTCTAGGATA
GGTCTTCTCTAATGGAAATAAACCACAGCTTTATTCAACTAATTTTATATATGACTAATC
ATTTTTAATGTGTGATAAAACATAAGTAAAATAATGAAACAGCATACAATCAATATTTAA
AAGCATGAATAAAAATAAacat
>i0_HQ_Rweevil|c1228/f5p0/496 isoform=c1228;full_length_coverage=5;non_full_length_coverage=0;isoform_length=496
agtgttgtgttcagtgacgcTTAATTTCTTCCAGAGCATTTTTGACCGCATTTAGTTAAA
ATGCCATATTTCCGGCTTGAAACTAACGTGCCTCAAGAAAAAATTCCAAAAGATTTTCCT
AATACAATATGCCAAATTTTAGCGAAATCTCTGGGAAAACCTTTAAGCTATTGTTCTGCA
TCTGTTACTGGCGGTGTTAATTTGTCCTTCGGTGGCAGTACGGAGCCAGCAGCTCAGGCC
ACTCTAATGAGCATTGGGGCTCTGGGAGTTGCCGAAAATAAAAAACACTCCAAAGCATTA
TATAGTGCAGTCGAGCAGTCCATAGGCGTACCCCCAAATAGAATGTATATACAGTATCAG
AATGCACCAACAAGCGATGTTGGATTCAACGGTACTACTTTCCATGACTTGTTTGGTTAA
TCTAAAAAAAATACAAAATTCATGCATACATGCATACTATATTTTAATATGATTCAACGC
AAGAAAATAAAATAAT
>i0_HQ_Rweevil|c1230/f6p0/455 isoform=c1230;full_length_coverage=6;non_full_length_coverage=0;isoform_length=455
gaactgtcagctgttatttagaagatttaggtacaatggctgTTATACCACGGGCAAGGA
CATGGTCACGGACATGGCCATGAGACCTACACAGTCCCCGATTATCGTATCTATAAAGTG
GAAGACGTACCCCTGTTGGTAAGAACCCGTAATGCTTTGGCGAGTCACGGCTTAAAAGAT
CCATGGCTCCGAAATGAAGTGTGGCGTTATGACCCAAAAGAATTCGGTACAGAAGCAAGT
AATCTGCGTAAACTATTCCTAAGAGGTTTTAAGTTGGGATTTGGAGCCTTTGTCCTAACT
ATGGTCGGAACTGAAATATATGATAGGTATTATCCCAGCGAACACGGTCATGGACACGGT
AAAGGACATCACTAGAAATTTAATTATATAAGGAAAAAAGTTTAGTTCTCATTTATTTAG
TGATGTGTATATAAAAATGTTAAGTAaaagttgtt
>i0_HQ_Rweevil|c1232/f6p0/441 isoform=c1232;full_length_coverage=6;non_full_length_coverage=0;isoform_length=441
atagtattcatatactacaactttaataaacaattatataatttgtaaggtTATAGTAAA
GTAAGTTGCCTTTATATTCATATTTTTAAAATGCCACCGAAAGTCCAATTCCACGATGTA
AATCCTTTTATACAAAAAATACGTGATTTTCTGCTGGGAAGAAAGCATACTTTGGCTTTA
CGATTCCAAGATAACCTAGCATCCAGATCTCCACCACAGCCAATTTTGCCCGATGGACCT
TCTCACAAATTAAGTGCTAATTATTATTATACTAGAGACGCTAGAAGAGAAGTAAGCCCA
CCTCAGATTGTTTCTCCTGTACAAAAACAGATTCCAGGTGAAACTTCTAGTGTGAAACGT
ATCACCCCAGGGGAGATTTACAAATGGGATTAAACATTATAATATATAGCAATAAAATAG
AGTGAATAAAGGACTTTAAGT
>i0_HQ_Rweevil|c1233/f4p0/532 isoform=c1233;full_length_coverage=4;non_full_length_coverage=0;isoform_length=532
acgtctgtttgagcaagatgaaaggaatattataccttctagccatATTGAATTGCACGT
TATTTTGTTCTGGATATTATGACAATTACTATTCATATTCAATAAGTGACGGTACCTGTA
GGGGTCGGAGGGCGGTTGGAGAAGACGTGGTTCTTGATGGGGAAACAAATATGATTAAAC
AAAGAATCTTGTCATGGTTAGGTCATGGCCAATACAGGATCACTTGTATTAGGGCAAGAA
ATAACTTATCACAACGTGCTGATGCTGGAACAGCTAGGATTATAGAGGGTGGTGTGGGAT
ATGACAACGTCAAAATAGACGTCAAGTCAAGTATATCGAAAGGTATTCATTTTACAGTGG
AAGTCTGGGTAGAGGATATGAGTCCAAGCAGAATAACTGCAACTACTACTAGTCCGTACA
GACAAATTTATATAGGTGGACAGAGATATTGTAGTTGCTAATTATTATGTGATATATGTT
ATACCGTATACGTAATACAGCTATATATAATAATAAATTGTGTATTATCGTG
>i0_HQ_Rweevil|c1235/f7p0/577 isoform=c1235;full_length_coverage=7;non_full_length_coverage=0;isoform_length=577
agtgttgcgactagtgtatccgaAAACTACTCAAACAATACAATGAATCAGTTGATCATT
GTCGTCTTCTTCGCCTGTGTTGCAGCTTTATTGGCTTCACCTGAACCAAATGCAGCTGCC
CGCGAAAGCCAAGAGAAACTAAGAGAGGCTCGTCAGAAATGTCAGTCAAACCCAGCTACA
GCAATTGATGAAAGTAGTTTGAGAGGCTGGACTAGGGACGGTCCCAGACCCGCTAACTAT
GGTGCCCATTCCCTCTGCATCTCCAAGACCCTCGGATGGCAAAACGAAGACGGTAGCGTA
AACACTGACACCATCAGAGCTAGAGCCGAAAACATCTTGGGATCATCACCTAAGTTGGAT
GAAATCGTCAGCGAATGTGCCCAAAATAAGGCTAATGCCGAGGAAACCGCCATCCACCTC
ACCAGATGTTATGGCAAATATGCCCCACGTCCCAAAGGACGTCCACCAGGTCGCCCCCAC
TAAGTTCGATTGATACTTGAATATTATTTACCAATTTTCGTCAGTAATATCTTGAGATAT
TGTTATTAAATACCTTAAATAAAGGCCTGTTATTAAG
>i0_HQ_Rweevil|c1240/f3p0/590 isoform=c1240;full_length_coverage=3;non_full_length_coverage=0;isoform_length=590
aaaaatttctgtcccgaacgcatcgccgtcgaccgttcttttgttttcTTCTTCTGCGCC
GCCATGGCCGCCTCCGTTAAGAAAATCCTATCGGTTCTCCTTGTGTTTATGATTTGTGTC
GTTGAATTAAATTTTGCTTTAAACTGCTTGTCATGCCAGTCAGATGATTTGTACGGTGCC
TGTCGCCTAGGTCAAAGAAAATTCAAACCGAAACTGGAAAAGTGTCAAGGTCCGACTGCC
AGATGTTTTGCACTCGCTACAGTGGGAGATAACGGAAAGGACCTTTACCAAAGGGGTTGT
GCCGAGACGACCTCTTTCTGTCAGGATATTAAATCCGACTTTTGCCAAGTATGTGGATCC
CAATTTTGTAATTATGGAGCCATGACCATACCAGGAGTTATCGACGAAGAGCCAGAAGTA
ACTACGTTGCTATCAAGTGCTAAGGCGCGAAAAACAATTAGGAGGCTACCAGCCCCGAGT
GCATAAGCGTTCTATGGCTGATACATAAAATATGTGCCTTAAAATATTATATGAATCAAT
ATATTGCTGATCAATTTTTACCCAATATGATATTTTTAAgtaaattgctg
>i0_HQ_Rweevil|c1241/f4p0/723 isoform=c1241;full_length_coverage=4;non_full_length_coverage=0;isoform_length=723
agttatcccacaaagcttaaaagcgcaaaataatcgcgtttgacggtagtattaaaattg
tttgtGCAAAATGTCCCGACTGGTGCCAATTATGTTTAGAGACATGATTCGTCCCTTTAG
ACGACTGGAAAACGAAATGCGGGCTTTCGAAGAAGAATTTTTCCGTTCATCGCCATTCTT
TTTCAACAGACCTCGTTATATTTTGAAATACCCGGAGTCGGAGGACGCAAGTATAATCCA
AGACAAGGAAAAATTCCAAGTAAAACTGGATGTCGAAGCATTCAAACCAGAAGAGATTAA
AATTAAGGCCATCAGCGATCAAAATACTATCGAAATCGAAGCAAAACACGAAGAAAAACA
AGACGAGCACGGCTTTATTTCTCGACAATTCGTAAGAAGATTTGTTCTACCAAAAGGACA
TGATTTGAAGGCTGTGATATCCAGTTTGAGTGAGGACGGAGTCTTGACCATAACAGCTCC
AAGAACGGCACCAGAATTGGCTCAAGAGAAAACTATTCCTGTTGAACACATCACGGACAA
AAAGGAATCCTAAATATCTCAGATGTCATCTATTATTAACTACAATATATTAATTTAGAT
CTTTTATCTTTTTAAATGTAGGTCTTGATGAAACTTGAATAGACTGATAGTATGTAATCG
ACTTTTGTTATTATTTTTTAATGTTTGCACATGTTATCAAATATTAAAAAAATAAAATAT
ATT
>i0_HQ_Rweevil|c1242/f5p0/969 isoform=c1242;full_length_coverage=5;non_full_length_coverage=0;isoform_length=969
gaaaaactgataatatatcaacataaaatgaaaatgaatgtgtatatacaatgaaaaaca
gtgtAACGAAGATTATAAAAGCAAAGATGGGTGGTCAAAATAGAGGAAGTACGAACTAAA
TAAATATTTGGTAAAATAACAGGTAAAATAATAAAATTGAATGTTGTACATTAATTAGTT
AAAAAACAGAAAATATACAGGTATAAAATAGACATAAGATACAGGTGGTATATCTTACTT
AATAAATAAGAATAAATACAACAGTTAAAGATAGGAAGCTATACAATGACATAGACTGAA
AACCAGTACAAAGAAAATTGTATAACTAAACAACAAAACACAAATATGGGATATAAATTA
AATAATAATTAAACAAAAAGAGAAGAAAGGTTAAATTAAATACATATTTGGTGAGGTAAG
ATTACATAGTGGAAAATGTATACTAGAATGATAATAATTAAGCTATTAAAAGCTTAAAAT
GTACAGACTGCTTGTAATAAGAATTTAAAATAAAATAGTAGAAATTGGAAATATAGTAAA
GTGGTACTAAACTTTTAAATAGTTCAATAAGCCATAATAGTTAAAAAATGCGGAAGAAAA
ACTGATAATATATCAACATAAAATGAAAATGAATGTGTATATACAATGAAAAACAGTGTA
ACGAAGATTATAAAAGCAAAGATGGGTGAACAAAATAGACAGAAGTATGAACTAAATAAA
TATTTGGTAAAATAACAGGTAAAATAATAAAATTGAATGTTGTACATTAATTAGTTAAAA
AAACAGAAAATATACAGGTATAAAATAGACATAAGATACAGGTGGTATATCTTACTTAAT
AAATAAGAATAAATACAACAGTTAAAGATAGGAAGCTATACAATGACATAGACTGAAAAC
CAGTACAAAGAAAATTGTAAAACTAAACAACACAAaaacacaaatatgggatataaatta
attaataat
>i0_HQ_Rweevil|c1247/f4p0/871 isoform=c1247;full_length_coverage=4;non_full_length_coverage=0;isoform_length=871
gtgtatttttactgcaaaatttttagtgtatgaatcccatagtggaatgaatttttatta
ttCATATGTGCTGAGGAGGTCTCGTGGCAATATTGCGAAATATTTGCACAGTTCTGGAAT
TAATTATGGGAATTATTATGACATTTTGAAACTCAGAAGAGAATGTACAGTCAAAGAGAT
CAGAGAATCCTTTATAAAACTTTCAAAGGAGCATCATCCTGACATAAATAAAAGCCCTGA
AGCTCACAGCGAATTTTTAAAAATTCAAGAAGCTTATAATGTTTTGAGTAAACCAGAAAC
TAGAGCCACTTATGATTTCAGTTTGTCAAATTCAGCCTCTCAAAATGGACCATATCATAC
AGTTTATAGTCAAAGGGCATACAGAGAAGCAACTAGACAACAAAGTAGGAATCCTTGGGA
TGATCCATTTTTCTACCACAACCGAGATAGGACACGAGATGCTGAATATGAAGCCAAGCC
TTATTATGGCATAAAAGGTATTAAGAAGGTGTCTAATGGCACTGTAGCATTACTATGCAT
TGTGGCAGCGATATTTTCTTTTTGTATTCAGTTAATGGCTGTGAATTATGCCCAAATAAA
GAAAAAGCAACAGTCTGATGAGTTAGGAGTGATACTGTCTGAAATTAGAGAAAGAGCAAA
TTGTAATGGCAACAAAGTGCAAGTAGAGATACTCAGGCGCCGTTTCGAGGAAGATGAGCG
AAGGAAGATGGGCTATACCACCTCTGATTAGAAAAATATTTATTCAAATAACAAGAAATC
TATTTTATGGGTATATAATTTTTAAATATATTTTTTTTTAAACAAATATATTTTTCTTGA
TCAGGTAAAATAAAATAGATTATTAACAAAG
>i0_HQ_Rweevil|c1249/f3p0/964 isoform=c1249;full_length_coverage=3;non_full_length_coverage=0;isoform_length=964
aatgccttaatgtgtcacaagacttaaggtctacggataatcttcaaggtacagatcgat
agaAGTAGTTTGTGTTCCGTACACAACAGAGTGAGGATGAAGTCGCTGTTGATTTTTGTT
TTGGGATGTCTGGGATGCGGTTTGGTTGATGCCAATATACCTTCTTACATCAAACTATGT
AAAAGGACCGACCCAAACGTTTCGCAATGCTTGCGGGAGTCCATCGAGTACCTCCGACCT
AAACTGAAAGAAGGCATCCCGGAACTGAACGTACCTTCCCTAGAACCGCTACCTCTCAAC
GAGATCCGACTGAACAGTGGCCCGAATCAAGCGAGGATCAACGCCAACATCAGCAATCTA
CTGGTACACGGTCCTACGACCTTTAAAATCAACGATTTGAAGGCTGACTTGAAGAGGACG
CGTTTTTTGACTCAGTTCACCATTCCGACGCTGTATTTTGAGGGCAACTACGAACTGGAT
ATGAATGTACTCTTTATTAAATATCAAGGAAGAGGTCCAATCAATGGAACTTTTACTAAT
TACGTGTTCAACTGCTTAATGAAGGCGGATAAGGTAGAACGAAATAACAAAACGTATCTG
CATTTTCGCAAGTTCACGTTGACGCTACAGACTGGGAAGAGCCAGCTATTCCTGGGGAAT
CTTTTCAGCGACAATGGTGAGGTCCTAGCTCGAGCCTCCCAGGATTTGATCGAGCAAAAC
ACCGATGTGCTGATAGACGAGATCAAGCCGACTCTGGAGCAAGGCTTGGCCGAGAAATTT
ACGAAAATCGCGAACAGCATCATGGATCGATATCCATACGACGAACTGTTCCCTCAGTAA
ATATTCATATAAAAATGTTCTATGTAGTCAATAATAAATAATTTTATATAGAAAAGAAAA
AAATGACATTGTATGCATTCAAGGATGACTTAACCAacgagagaacaaaaacaaataaac
tgtt
>i0_HQ_Rweevil|c1254/f8p0/861 isoform=c1254;full_length_coverage=8;non_full_length_coverage=0;isoform_length=861
tacattaaacgccgccacatttattaggttaggaagtTCTGTTGTAATTGCAGTTTTCGT
TTTTTTCTATTTAAATTTGAACACTAATTATGGCTGATGCAAAAAAGGTACAGGAATACA
AAGATAATTTAAAAGTACGGGCCGAAGAATTGGTACTAAAGGGCTTTCCCGAAACTATAG
TAAAGTTGAATAACATATTAGATACACCTCACTTTCGGGACCGTGTATTTACTGATGTTC
ACCAGGATCTGAATATACCAATTCCGGATCCTATTGTATTGAATAGTCATACTGATCTAC
CACCAGCCAAAAAGACAAAATATGACAATAGTATATCCAAGGATGGTACCAAAGTATTTG
TTTTACCGACTGGTTCCGTATCAACTAACAAACATCTGGTGGAATTGGTTGAATGTGTCA
AACCTCATATTCGTAAACTTGTTGAAGACTCAAATACGATGAAAATGTGGATTTCCTTTA
TGATTCCTAAAATAGAAGATGGAAATAATTTTGGAGTATCAATCCAAGAAGACACTCTGG
CTGAAGTACAGTCAGTAGAGTCCGAAGCTGCAGCTTTCTTTGATCAAATATCTAGGTATT
TTATTTCAAGAGGAAAGTTGATTTCAAAAGTGGCAAAGTATCCACATATTGACGACTATC
GTAGAGCAGTGCAAGAGCTCGATGAAAAGGAATATCTTAGCCTTTGGTTAGTAATGTCAG
AAATACGTAACCGGTATTGCGCATTGCATGATATTGTTCTGAAGAATCTGGATAAAATAA
AGAAACCGCGCTCTGCTAACGTAACAGAATCTTTGTATTAAGTAGAGTATTTTTCAAATA
AATTACTAAACCAATCGTTTT
>i0_HQ_Rweevil|c1255/f3p0/862 isoform=c1255;full_length_coverage=3;non_full_length_coverage=0;isoform_length=862
agataaagaagtaggattggaagttttcatcttTAATAGTGTGTTACAACTAAGTTATTT
GAAAATAATATTTTTATAAAACTTTAAATTTTTTATTAAAAAATAATTTTTAATGATAAA
AAATTAGAAATAATGATAAAATTAGTAAAATATAGTGTAAGAGTTATTATAAATTAAAGG
TTTAATAAAGGAACTCGGCAAATTAATTTCTCACCTGTTTATTAAAAACATGGCTTTTTG
AAGATAATTTAAGGTCTAACCTGCCCTATGATCTACGGATTAAATGGCTGCGGTACCCTG
ACCGTGCAAAGGTAGCATAATCAATAGTTTTTTAATTGAAAGCTGGAATGAAAGGTTGGA
TGAGGAAATAGCTGTCTCTATTGAAATTTTTTTGAACTTTATTTTTAAGTAAAAAAGCTT
AAATATATCTAGAAGACGAGAAGACCCTATAGAGTTTTATATTTTTTTAAATTAGTATTT
TTAGGATTAATAGATATTGATTTATTTTAATATTTAGTTGGGGTGATTAGAAAATTAAAT
AAACTTTTCTTTAATCAAAACATTGATTTATGAATATTTGATCCTTCAATAGAGATTAAA
AGAAAAAATTACCTTAGGGATAACAGCGTAATTTTTTTTGAGAGTTCTTATCGAAAAAAA
AGGTTGCGACCTCGATGTTGGATTAAAATAAATTTTTGGTGTAGGAGCTAAAAAAATTAG
GTCTGTTCGACCTTTAAAATTTTACATGATCTGAGTTTAAACCGGCGTGAGCCAGGTTGG
TTTCTATCTCTAGAAAGGTTAAAGTATTTTAGTACGAAAGGATTCTATACTTAGTTTAAA
ATTTTTATAGaagaattatatt
>i0_HQ_Rweevil|c1261/f3p0/454 isoform=c1261;full_length_coverage=3;non_full_length_coverage=0;isoform_length=454
acagtagataatctagaggactgctgaaacgtttgagattgtgttgaacatggcAAAAGT
TGTATTTTTACTTCTGGTCGTTGTGATTGGAGCTCTAGCTAGTCCAGAACCACAAGGAGG
ATTTGGTGGCCCAGGACAAGGAGGATTTGGAGGTGGTCGTGGAGGGGGTCAGGGTGGGTT
CGGAGGGGGCCAGGGTGGATTTGGAGGTGGCCAAGGAGGATTCGGAGGCCGTCAAGGAGG
ATTTGGAGGTGGCCAAGGTGGTTTTGGGGGACGGGGAGGAGGCTTTGGTAAAAAATAAAT
GTAACAGTTCGAATTTTAAAACTTTGCTTAAATTACATTTTACTATCAGAGAAATAATGT
AAGGCAAATTGATTTAATTAATTAATCCAAAACATATGGATATATTGCGATACTTAAACT
TATGTAAAAAACTAAATATACATttttgtaaaat
>i0_HQ_Rweevil|c1263/f7p2/822 isoform=c1263;full_length_coverage=7;non_full_length_coverage=2;isoform_length=822
aattaattttgacagaacttttaaaacttgtttgtaatatcttcaagtgTACGATTTAAA
TATGTCTCTTGCTGTTAAACCACATTATCCTGATTATTCTAATGCGCCAATACAGCGCAG
TTTTAACCCCTATGCAGATAATGGAGGGAGCGTGGTGGCGATCGCCGGTGATGACTTTGT
AATTATTGGCGCTGATACTCGTCTTAGTGCTGGGTTTTCAATTTACACTCGGGAACAAAA
TAAACTATTTCAGCTATCCCCTACAACAGTCTTGGGTTGTTCAGGATGTTGGTGTGATAC
ACTAACTTTAACACGTATTTTGAACTCAAGAATGCAAATGTATCAACAAGAGCACAATAA
AATTATGTCAACTGAAGCTTGTGCACAAATGTTATCAACTATGTTGTATTATAAACGATT
CTTTCCATATTACATATCTAATGTATTAGTTGGCTTAGATAATAATGGCAAGGGGTGTGT
TTACAGCTATGACCCGATAGGACACTGTGAAAAAGCCACATACAGAGCTGGAGGATCAGC
TGGTGCTTTGTTACAACCACTTTTGGACAACCAGATTGGTCAGAAGAATATGTTAAATGT
TAAACAAGAAAGTGTAAGTCAAGAGAAAGCTTTATCGATTATTAAGGATGTTTTCATCTC
TGCAGCTGAAAGAGATATTTATACTGGAGACAGTATTCAAATTAAAATAATCACTAAGGA
GGGTATAAAAGAAGAGAAATTTGAATTAAGAAAGGATTAAAATTGAAATATTTCTGTAAA
TTTTAATACCAAATTTTACTAAACGAATAaaatatattaaac
>i0_HQ_Rweevil|c1264/f6p0/829 isoform=c1264;full_length_coverage=6;non_full_length_coverage=0;isoform_length=829
ctttaatgctacgtcggcagctgaacagttaataacagtgtaaggatcacaACAAATATT
ATAATTAGAAAAAAATGGAGATCAATTTTACTGGAAAAAGGGCAGTTGTGACTGGAGCAA
GTCAAGGCATAGGTCGAGAAGTTGTTAAGAAATTGGCATCATTAGGAGCAAAAGTTTTTG
CTTTAGCAAGAAATAAAGATTTATTAGTATCTTTGAAACAGGAAGTTCCGAGTATTGAAA
TATATCCAGTAGATTTATCAAAGTGGTCTGATACCGAAAACGTCCTGAAACAGGTGGGCG
ATGTCGATCTCTTGATAAATAATGCAGGTCTGGCCGTTTTAGGTCCTTTAACTGAAGTTA
GTGAAAACGATGTTGATAGAATTTTCAGTATAAATGTGAAAGCTGTCATTAATATAACAA
AATATGTAGTGAAAAATCTGTTATCTAGAAATGTACCTGGATCTATTGTTAATATATCTT
CTCAAGCTTCTGTTACTGGTTTGATTGACCATACAGTTTATTGTGCCTCGAAAGGTGCGG
TAGATGCATTCACAAGAGCAACAGCTGCGGAATATGGTCCTCATGGTATCAGAATTAATA
ATGTTAATCCCACTGTGATAATGACAGACATGGGGCGATTGGGATGGTCTGATCCACAAG
TAGCTAATCCTATGTTAGCAAAAATTCCACTTAGAAGATTTGGTGAAGTCGATGAAGTGG
TAAATTCCGTAATATTCCTTTTAAGCGACTTATCATCTATGACAACCGGTTCTAATGTTT
ATGTTGATGGTGGTTTTGTGTCAGTATAATAAAATTATCTAATTCTGTT
>i0_HQ_Rweevil|c1265/f3p0/705 isoform=c1265;full_length_coverage=3;non_full_length_coverage=0;isoform_length=705
aaaattgaatatgccttagctgcggttgcagccggcgccccatcgcatccaatggtgtag
ttattGCTTACTGAAAATAAACATAAGTCAATTTTGTATGATGAACATAGTGTACATAAA
GTTGAAATGATAACCAATCATATTGGAATGGTTTATTCTGGTATGGGTCCAGACTATAGA
CTTCTTGTTAAACAAGCTCGTAAAATGGCCCAACAATATTATTTGGTTTATCGTGAATCT
ATTCCAACTGTGCAGTTAGTTCAACGTGTAGCTGCAGTGATGCAGGAATACACTCAGTCA
GGAGGTGTTAGGCCATTTGGAGTGTCCTTATTAATTTGTGGGTGGGATAATGACAGACCA
TACCTATTTCAGTGTGATCCTTCAGGAGCTTACTTTGCCTGGAAAGCCACTGCAATGGGT
AAAAATTATATTAATGGAAAGACATTTTTGGAGAAACGGTATAGTGAAGATTTAGAATTA
GATGATGCTGTACACACTGCAATATTAACACTGAAAGAGAGTTTTGAAGGCCAAATGACA
GCTGATAACATAGAAGTGGGAATATGTGATTTTACAGGTTTTAAGAGGCTGGATCCTTCT
CATGTTAAAGATTATTTAGCAAATATTCCTTAAATGTTCTTAATTAATGTAAGATATATA
AAATGTAAGTCACACTCTTATTTGAAATAAACATTCTTTTACATT
>i0_HQ_Rweevil|c1267/f6p0/402 isoform=c1267;full_length_coverage=6;non_full_length_coverage=0;isoform_length=402
atcagttgaagcagtctcgtttcagttacacaCAGTTCGATCAGTTTGGGTTCTTTTGCT
CTTATCTTAAAAATGGCCAAAATCACTTTCACCATCCTTTTGTTGGCTGTCTTCGCCATT
GCTTCGACCTTCGCCATAGCCGCCCCCAGGGCTTTTGCCGGCCCCAACCCCGGACCCGCA
CCAGCCCCAGCTCCCCAATTGTTGACCTACGGCGCTTACCCATATTACTCCGCCTATGCT
TATCCATACGCTTACTACAGATAAACGATGAGACTTCGACATCTCATGAAGACGAATCGA
TGATGACGACCATAGCTTTCACAATATTCACGCACAAATTAGGTTAGGATTTAAATATGT
ATAAAGCGCTTTGTATCTAATGAAATCAGAAATAtattcttt
>i0_HQ_Rweevil|c1269/f3p0/451 isoform=c1269;full_length_coverage=3;non_full_length_coverage=0;isoform_length=451
aacacttaaacgagtcttgagataagcattggaaaagtaggagtgtagtattttcacttc
ttagtgAAATATTTTCGTTTAGGTATCGTTGTCGTTTTCTAGAAAAGGCTGCGGCCTTCG
GAAGCCTATTTGTTAATTTTATTTGGCTCATCGAAAATTTTTTATATTTTATTTTAATAA
ACATGACACGTGGTAACCAACGTGAGTTAGCTAGAGCAAAAAACCAAAAGAAACAACAGG
AACAAAGCAAAGGGAAAAAGAATGATGGTCTTACATTAGAACAAAGAAAATTTAGGGATG
CTGAAGTAATGAGGGAAAAACAGAGAAAAAAAGAAGAGATGAAGCAAAGCCAACCTTGTA
AATAACATTAATTTAATTTACCGAGAATACAATCTTGACAAAATTTATATTTTTTGTATC
TTGTTCAATAAAAGTACATCTGACAATGCAc
>i0_HQ_Rweevil|c1270/f4p0/626 isoform=c1270;full_length_coverage=4;non_full_length_coverage=0;isoform_length=626
agtcaatttgaTGCCTAGAAAAATCAGATAAGAGAAATTAAATAAAATAGTCTCATTATT
CCATTATTTGATGTTTAAGGTTTAAATATTTCATTGTATATTAATTAGTTTCAGTAGTAT
GATTTTTTTAAGATACGTTGTTATATTTGTCTCTGTTATTAGTTTTCACTGAGAATGTGG
CATCAGAATTTACATCTGATGATTGCTGGACTTTAGGATTCAATAAGGCAAACCTGTTAT
GTTCTTCTTGTGATCAGTTAACAAAGTTTGATTTAGATATTTTAAGGGATCACTGTAAAG
AATGTTGTCAATTAGATGACAATAATCATACTGACAAAAAATATGCTAAAGCTGTACTAG
AAGTTTGTACATGCAAATTTGGAGCTTACCCACAAATTCAAGCCTTTATTAAAAGTGATA
GACCAGCCAAGTTCCCAAACCTCCAAATCAAATACATTCGAGGTTTAGATCCCATTATTA
AACTTTATGATAAAGATGGCCATTTACAAGAAACAGTTGCTATAGAAAAATGGAATACTG
ATTCTGTAGAGGAATTTTTAAGAACCCATTTGGATAATGATGATGATGAAGATTTTTTAA
AAACCAATAAAATATAAATATAGTct
>i0_HQ_Rweevil|c1274/f3p0/718 isoform=c1274;full_length_coverage=3;non_full_length_coverage=0;isoform_length=718
attttaggttgcatgtgattcaggctggaggttttactagctaaatttttatagtattaa
agttACTAAAATGGGAGAAGTAGAAAAGAAAGCTGAGGATGCAAAGAATTTCATTTCAAG
ATTTATAGGGGATGTTAGTAAATCATCAGCAACTAAGCAAATTATATTAGGAGCTTCTTC
AGGATGGGTTACTGGCTTTTTAGCCATGCGAGTAGGAAAAAGCGCAGCTTTGGCTCTCGG
CGGTGGTATAATTTTACTTCAAATTGCTAATGAGAAAGGATATATTAACGTTAATTGGGA
CAAAGTGAATAAAAAAATTGATAAAGTCGTAGATAAAGTAGAAGAGCAAATCACTGGAGA
AGGTCCGTCGTGGATGGATAAGGCTGAAAGATTTGTTGACCGAAAGATTAATCAAGCTGA
AGATAAATTGAAAAAGAATCAAAAGAAAGCAAAAAATTGGTTTTCAAGGTTTAGTGGGGA
AGAATGTAAGCTTCAAGATGTCCATATATTTATAATGTCTTTTGCTGCTGGTATAGCAAT
TGGTATTGGGTCAGCTTAATAATTATTTTCTTCCCCTTCAAATTTGATAAGTAGTATATA
TTTAGCTATAGAGATAGCTTCTGGGCAAATAATTTTGGCTTTAATCTTCAGTATTGTTAA
TGTAATCTCATTTAATTTTGTTGATTTATGCAATTTATATTTAATAAAAAGttaattt
>i0_HQ_Rweevil|c1275/f10p0/676 isoform=c1275;full_length_coverage=10;non_full_length_coverage=0;isoform_length=676
tttttttttTTTTTATTTTGCGATATTCGACCACTTCTTAATTGAAGTTAAGCTATTCGA
ATTATTTTTATTAGGAATGCGGTGTACTGTGCCAAAAAATATTATAATCATTACATATCG
ATGGGAAAAAAATTTGAAGTGTTTTGTGCCATTGAAATTGACTGAAAATCAAAACTTAAG
CCCGACACACACGTAACCAATATATTTATTAATATATATATATATATAAAACAACAATAC
ACGTTCATATAATTTAGGATAAAGACGAGAATATTGGGAAATGTTTACAGCATAATTATA
AGTTTAACGAACTTGAGCCTAAGTTATATGAATGGAAATAATCACTTTTGTGTTTTATCT
TTTTTTGTTTGTTTTTAATGTGTACCTACCTACTTTTACCTAAATTAACTTTATTTATTT
AGTTGTACAGATTAAAATTGTTTTTTTTTGTTTTAGAATTTTATTACCTTCTTTCTTTCA
CGTCTCTTATCGAAAGCTTGTAGCTATGTATATGAAAAACATTAATTTTTAATTTCGATT
TTTACGTGGTTTATAGATTTATTTTGTTATTTATGTCACGGCCTAGAACTGTGAGTTTCA
CTTTTCGATAGCATTAACTTTTTATTTATATTATTATTTTAAATAAAGCCATAAATATAT
AAATACATATATTTtc
>i0_HQ_Rweevil|c1278/f4p0/462 isoform=c1278;full_length_coverage=4;non_full_length_coverage=0;isoform_length=462
ataattaaacagctgtcaaatatACATATTAGAATTTTGTGGTTACTAGTTTTAAATAAA
ACAGTCTTTGATAATGTTAAATTTTCTCAAAAATGTAATCTCGTACTGGTATATGAGATA
CCTACTAATAACAGAACTTTTTATGGTAGAAAAATGGGAGAGGCACATGTTTCATATTGT
AGCAGGGCTATTTTTCTTGTTGCTATCAGTTATAAATAATACGTTAGTTTTGAGCGGTAT
TAAAATGATTACAAGCAGGTGGTTTATGAAAAATAGTTTTGGACCAACAATTGTGTCAAC
ACCCATTAATAGTGAGCTATGAGTAGTTATCAAAGAAAATCGAGTTTATATCCTTAAAGC
TTTATTAAGTATTGTTCTTATGTTTTTTTCTTAAATGACTAGAGAGAGATGTATAATATA
CGAAACTCTTATCACACAGTGAGCAATTTAAAAGTCttttcc
>i0_HQ_Rweevil|c1280/f3p0/416 isoform=c1280;full_length_coverage=3;non_full_length_coverage=0;isoform_length=416
AGGAGGGATGAGAAGCCTCGCAAACCTGATGTTGGACAGTGGAGAGTTCGAAAAGACGAA
GACGGACCAGCCCGCCAACCGTCTAGACCGGCGCCCGCTCGTGATTTCGACAAGTTCAAG
AAGGGTCCCAGGAAAGAAACGCAACCGGAGTCCAAGGGTCAGAACGACGAATGGTTAACG
TCCAGTTCCGGCCGTCATCATTAACGTCAACCAATTTCCTAGTAACCACAAATATTTGCC
TTACTACGACAAAATATAGATTTTGTTACAAATACGAAACATAACATTTTTAATTATCAA
TTTACTTTTCTTTCGGTGGTTATGGAAAATTAAGAAAAACATTATTTAGCTGCTTTGTGT
ATATCATGTTTTACTTAAGTAATCAAACATTTTTTAGTTAATATAAATGTTTACTG
>i0_HQ_Rweevil|c1281/f3p0/998 isoform=c1281;full_length_coverage=3;non_full_length_coverage=0;isoform_length=998
atttatagttgtagaagataatttcccactacgtaaaattacatactttgacaaattatt
accaGGAAAAAGATTTATATATTCCCAATCGTAAATCTATCAAAATTTATATTATTGAAA
TATACTTAAATCAGCTTTGACATTTATAAACACAAGTTATGGATGGAGGAGGAGACAGAA
CTTTACACTCCAGTAATGTGGCTGTTATTCAAGAAATATATGATGGACCTAACTCACAAG
AATATTTTGCTATGGAATTGGAAAAGGCCTTAGACAGCTGTTGTACAATTATAGTAATAG
AGCCTCCTCAGTTGGGAGATGAAACGGCTAGATGGATTACAGTAGGAAACTGTTTGCACA
AAATGGCAGTTATAACTGGTGTTTCAAGTTTATTAACTGGGTTTTTATGGCCTCAACACA
TAATTGGACAAGCACCTCTTACAGTATTTTCAGTATTATGTACAGGACTATATACAGCTT
CTTGGCAGTTTGATCATTGTGTTAAATACCAAGTAGAGAGAGATGCTAGAAAATTAGCTA
GACTTCCAATACTTAGTGCTTTAACAGCAGCCTCCCCTGTTGTGTTAGTTCGTAAAGATG
ATACAAGAAGAAAAATTTTACATTGTACTGTTTCAATCACGGCTGCGGTACTCTGTATAT
ATAGGCTTTATTCAACAGCTAAATAGGCACAGTCCCTAGCCAGACATTTGTAGATTTATA
TGGCAGATTAATTTATAACTATGAATTTAATTAAGCAAGATTGGGCATGTTATGAATAAT
TTCTTCCACAAAAAAAAAAACACCTGCCTCATACCCTTCTGCAAATGTACAGTTTACTGT
TGGGTTAAAATATGTATTAGTTATTGTAGAACCATGTACTAAAACTCATTTAAATATAAG
AATCTCTTTAATAATCATCAAAGCAGCTGTTGTTAAGTACATGTTTCTTAAAATTGTTGA
CAttgttcatacattgacattaataaaaatggtatgtt
>i0_HQ_Rweevil|c1283/f10p0/517 isoform=c1283;full_length_coverage=10;non_full_length_coverage=0;isoform_length=517
acagttctaagtagacagtagacagtccaatcaTGTTCTCCAAAATTGTGGTTCTCAGCG
GTCTTTTAGCTGTAGTACTCAGCGCCGCTGTACCAGCCCAAGAACCAGTCCCTGTTGTAT
CTCAAACCTCCGATATTCAGCCTGATGGAAGCTTCCAGTGGAGTTATGAGTCCGGAGATG
GCACCAAACAAGAACAATCTGGTGTTCTCAGACAAGTAGGAGAAGTGTCTGTCCCTGTTC
TTCAAGGTAGTGTATCGTGGACTGATGCCGAAGGTGTAGCCCATGAAGTCAGATATGTAG
CTGATGAAAACGGATATCAACCACAAAGTTCAGATTTACCTGTAGCTCCTGAAGTACCAG
CTGCTATAACCAGAGCTCTGCAATGGATTGCTGCCCATCCAGCCCCAGCTGAGGAACGTT
AATTTTAATTTTAAACTGTGATTACCCTCTTGTAAAATATACCGACTTATGCTAAAATAA
GGACATTAATTATAGTTATGTTAATAAATGTATAATG
>i0_HQ_Rweevil|c1286/f7p0/969 isoform=c1286;full_length_coverage=7;non_full_length_coverage=0;isoform_length=969
ataagggttcctgtcatttctatttaaaaTTATATCGTGAGAGTTGTATTCATTTTGGAA
AAATGGCTCAAAAATTGCAAGAAGTAAGAGATCAACTCAACAGGTCACTGAGGGATACAT
CCAAACCTTGGGCCAGTATATTAGGAAGTGCTGAACAAAAAACGGGATTGGATAGATTGT
ACATTTTTATAGGTGGAATAGCAGTCATTGGTGTGTGGCTTGTGTTTGGTTATGCAGCAC
AACTTGTTTGTAATTCAGTTGGATTTTTATATCCAGCATATATGTCCATCCATGCCATAG
AATCACATAATAAAGAAGATGATACAAAGTGGTTGACCTATTGGGTTGTTTTTGCAATTT
TTTCAATTGTTGAGTACTTTGCTGATATTATTGTTGGTTGGTTCCCATTATATTGGCTGA
TAAAATGTATATTTATGGTATGGCTTATGATCCCCACTGAATTTAATGGTTCTTTGGTCA
TCTATAAAAGAATTGTACGACCATATTTCTTGAAACATCATGGAGTTATTGATGATACTT
TAAATAAAATGAAGGAGCAAGTTAACAAAGTAACAGAGAAAACCAATTAAGTTTTTCAGC
ATTCATTCAATACTCGTTCTAAGATCTGTTAGCTTGTAGCTCTATGAAATCAGGAATGTT
TTATGTCTTTCACTTTTCCCATTATGTACTTTTTTAATATACATACATTTATATTTATGA
AAAAAATAATGTAATTCAATGGAGTTGTATTTTTTATACATTAATATGGAGACAAAAACA
TATTCCAACTGTTTAATACTATGGGAAAAAAATTGCATAGCTTTGCATAAGACTTATCTT
TCTTTTAGGTTTAGGATAAGGTTAAATAAACAATACTTTAAGGTCTAATTGTTTTGATCA
TGTAAGTTTTTTAAAAGCCTAGTTTGTTACCTCAAGTTTTTGCTTTATAAAGCACAAATA
AATGTATTC
>i0_HQ_Rweevil|c1287/f6p0/461 isoform=c1287;full_length_coverage=6;non_full_length_coverage=0;isoform_length=461
gcgttcagttttggtcaaaatcgtgattcaagaagataacattcaaaatgaTTGAAAACA
CGATGGGATCCCATTCACGGCTATGACTACACGTACTGGCCGGATTCGAAATATTTCAAA
AACTACAGATTCTCTCCTCCAATTACTATTACCGATGATTGGTCTTACAGATCCAGAGTA
TGGTTCCCATATTACTGGTCCACCAGAAGACTTTTCCAACACTATTTAGGACTATAAACC
ATCTGACATCTCTCTCAGGGATGTGAGACTAAGAAACAACTTATACTTCTAAGCCTGCTC
GTGTTGTCTCAGGATGTTGTGGATATGTACAAATAATCAATCAAATCCGGAAATGAGTGT
TGCTTACTAACGAACACATTTATTTGACTTGTCCAGCGAAGAAAAAACTCGAACGATATA
ACTTTGATTTTGATAAAACAACGGAAATAAAAACGTGTCTC
>i0_HQ_Rweevil|c1288/f4p0/1001 isoform=c1288;full_length_coverage=4;non_full_length_coverage=0;isoform_length=1001
ttgcacttcgggtacatcagccagctgattgtcgaaggaaaattaaaatgaccaaggaaa
tgCAGCTACTACTGAAAATAGCCCGGGACTCTTTCTCGCAGATTCGTACGTTCAGTACTT
CCAAAATAGCAAAATCAGAAGTCTCACGTATAAAAACGTTTGGTATTTATCGTTGGAATC
CCGATGAACCTGATAAAAAACCCTATATGCAAGAATATAAAGTTGATTTGAAACAATGTG
GTCCTATGGTGTTAGATGCTCTCATTAAAATAAAAAATGAAGTTGACCCCACACTAACCT
TCAGAAGGTCATGTCGTGAAGGGATTTGTGGGTCCTGCGCCATGAATATTGGAGGTGTTA
ATACATTAGCTTGTATTAGTAAAATTGATACAAATGTTTCCAAGAAGACCAAGATATACC
CATTGCCCCATATGTATGTCGTTAAGGATTTGGTTCCTGATATGAACAACTTCTATGAGC
AGTATAGGTCCATTGAACCTTGGTTACAAAGGAGTGACACTGGTGCTGGCAAATCTGGTG
AAGTTCAACAGTATCTGCAGAGTATAGATGACAGAGCAAAATTGGATGGTTTGTATGAGT
GCATCTTGTGTGCTTGCTGTTCTACTTCGTGTCCAAGTTACTGGTGGAATGGAGACAAGT
ATCTTGGCCCAGCAGTGCTTATGCAGGCATACCGGTGGATCATCGATTCCAGAGACGACG
CCACATCAAAGCGTCTCGATAAAATGAGGGATCCCTTCTCCGCTTTTCGCTGTCACACAA
TTATGAACTGCACCAGGACATGTCCAAAGAGTTTGAATCCGGGAAAAGCCATCGCCGAGA
TCAAGAAGTTGCTGGGAGGCGTGGCGTCGAAACCAGCACCGCAGCTGAACCCCGTCGGTT
TGAAACAGTAAATTTTGTTACATAGATACTCTTATGTTTAAAAAATAAAGGTCGTTTTAA
GGATATTTTTGCTTGTCAAACAATATATTCTGTTTATTCAT
>i0_HQ_Rweevil|c1294/f5p0/938 isoform=c1294;full_length_coverage=5;non_full_length_coverage=0;isoform_length=938
tgttgtacttatctggcgttcagttcagtcgatcttctgcagtacacggctgaAAAGTAT
CGAACGTTTCGCTTGGAATTCCAGCTATTTCTTGAGCTCGGCTTTCACATTTTTCTTTCT
TTTTTTTTGGTTTTTTTATTCGCTCACGAGAGACTCAACCGTAAAACGATACCATAATGG
CGAATGTATACGTTGGATTCCACGATCAGCGCAGCTGTAATCGTATTTTGAAACCTCCCG
GCGGTGGTTCCTCCAACATTTTTGGTTCTGACGCTATTCCGGACGTCGTACCGAAGCCGT
CGCCCCAGCGACTCAACAAACAAGCTGGCACCATACAACAAATAATCCAGACCGAGACCG
TGGTCCCCATTACCAAGCACGAAGTCGACAAAACCGTATCCGTGCAAGAGGTCGCCGCCC
CAGCTCCCGATGTAACCGCCGTAGTAACCCAAATCCAAGAATTGCATGTGCAAGAAGTGA
AAACGACGAAGCGCGACGCCACCGAATCCACCGAATCGTCCACCCTGCAAAGTAGTGCTA
CCTTCAAGGGATCCTCTATCGGCGATATCTTGAAACAGGACGATGTAACCGAAGAAAAGA
GAACACCAAAGTCACCGGCCCAAAGGATTCCCCCAGGGGGTTATTCTTCTGGATTATGGT
GAAGATCATAAATATGGTCATTTACTATTGTCACATATCCCACATTTTCTAGACGTATAT
TAGGTTGCATATACCCATCAATTAATACATTAAAAGGCTTCATTAATTATTATATGCATT
AGTTCATGTTTATTTAACATTTTTACATTATATTATTTTCCTATATACACTGACATGTTT
AACTTACTTTTTGTATGATACAGTATCTGTTTTAAGATATATGTTATTTTATGAACTTTT
GGCTCCAAACTTGATATAAAATATACTATTAATATTTT
>i0_HQ_Rweevil|c1295/f2p0/328 isoform=c1295;full_length_coverage=2;non_full_length_coverage=0;isoform_length=328
taacacttaatcaaagtattaaaaactcaatttttttattatattatTGGAGTAAATATA
ACATTCTTCCCCCAACATTTTCTAGGGGTTAAGAGGAATGCCTCGTCGCTATTCTGATTA
TCCTGATGCATATACTCTATGAAATTCTATTTCTTCAATTGGTAGAATAATTTCCTTAAT
GAGTATTCTATATTTTATTTTTATTCTATGAGAAGCCTTTTCTGTTAAACGAATAAATCT
TTCTAGAGTAAGACTGGCTTCTTCTATCGAATGACTTCAGTTTTTTCCACCTACCGATCA
TTGTTATCTAGAACTCCCCGTAGTTACt
>i0_HQ_Rweevil|c1297/f3p0/822 isoform=c1297;full_length_coverage=3;non_full_length_coverage=0;isoform_length=822
acacccagaatgtttatattcttatccttccaggattcggaataatctcccatattatta
ctaatgaaagaGGAAAAAAAGAAACCTTTGGAATTCTTGGTATAATTTATGCCATAATAG
CAATTGGTTTATTAGGATTTGTAGTATGAGCCCATCATATATTTACTGTAGGAATAGATG
ATAGATACTCGAGCTTACTTTACTTCCGCTACAATAATTATTGCGGTTCCTACTGGAATT
AAAATTTTCAGATGACTAGCTACCTACCATGGTACTCGTATTAATTATACACCCACAGCT
CTATGAAGACTAGGTTTTATTTTCCTCTTCACAATTGGTGGACTAACAGGAGTAGTCTTA
GCTAATTCTTCTATCGATATTATTTTACATGATACTTATTATGTTGTAGCCCATTTTCAC
TATGTTCTCTCTATGGGGGCAGTATTTGCCATTATTGCAGGATTTATTCAATGATTCCCC
CTTTTTACTGGATTAACACTTAATCAAAAGTATTTAAAAACTCAATTTTTTATTATATTT
ATTGGAGTAAATATAACATTCTTCCCCCAACATTTTCTAGGGTTAAGAGGAATGCCTCGT
CGCTATTCTGATTATCCTGATGCATATACTCTATGAAATTCTATTTCTTCAATTGGTAGA
ATAATTTCCTTAATGAGTATTCTATATTTTATTTTTATTCTATGAGAAGCCTTTTCTGTT
AAACGAATAAATCTTTCTAGAGTAAGACTGGCTTCTTCTATCGAATGACTTCAGTTTTTT
CCACCTACCGATCATTGTTATCTAGAACTCCCCGTAGTTACT
>i0_HQ_Rweevil|c1298/f11p0/991 isoform=c1298;full_length_coverage=11;non_full_length_coverage=0;isoform_length=991
cttctttcttgcgtgagctagcgcgtcatgaatagtaggggTATTAAATTTCTATCAAAA
TATATCCCTAAAACGTGCGATGGTTTCTTCTAAAGCAGGTTCTCGGTTTGTGTGCAGGTG
TCTCGGCGACTTTATTCATCGGTTACTGCATTTATTTTGACAAAAAACGCCATAACGATC
CTGATTTCAAAAAGAAACTTCGTGAACGACGTAGAGCTCAGAAAGCTGCATCATCATCAG
GCAAACGATGTAAGACAGTATTCCCTGATATGAAAGATCATGAAGCCGTTCAACGATTTT
TCCTTCAAGAAATTCAGCTTGGTGAAGAACTTCTTGCTGCAGGAGATCTTGAAAACGGTG
TTGATCATTTATGTAATGCGGTAGCAGTATGTGGTCAACCCAATGATCTCTTACAGGTTC
TTCAACAAACATTACAACCAGAAGTGTTCCATCTCTTGGTAAAAAGATTGCCTACTGTGG
CACCCCGACTAATGAAAGCACAAACGTCAAATGCTTCACTCCAGGAGGATGATGTTGAAT
AGTGTGTATGCACTTTTTTGCCTAGTCACAAGGGTTTGCAGTAGAAAAATTGATGTGAAG
TGATGATCTACATAGAGTGAAGTTATTTAATAATTGTGTAAACTGTTAATTGTGGTTATA
AAGATTGATTTTAGACAAAAATTATATGGACAGTAATTTCAGGGGCATCAAGCTATTTAT
GGTGATAAATAGATTATGGTTATTGTATGACCTCAATGGTTTTTTGTTAAAAATGTGGCA
TTCATCGCTTGAGTTTCAAATTTTTTACTGGGCCCTTAATTAGTGTCGTTGAATAGTGGT
TTTCTGATGTATTACGCCTGTTGTTGAAAAAACACTATTTTTGATTAATAAAAATTACAA
GTTGTTGCATACAGCAATACTTAGGAAATATTTTTTACAGTTTCTGTTGTTTTGATGTAA
ATAAATTTCCTTTCTATTAGGAAACAACTct
>i0_HQ_Rweevil|c1299/f5p7/622 isoform=c1299;full_length_coverage=5;non_full_length_coverage=7;isoform_length=622
ttaatggtcaattTATAGATATTGAAAAGAAACGAGAATATTTTATGGTAAATTATGAAT
ATTTATATGTTAATTTATTGTTACTATGAATGTTTTTTAATGTTTTGTTTGTTATTTTGT
TTAGAAATTTGTAAATTGTTAAAATTTTTATTTTTGTTCCTTAATAGGAAAGTATTGCTT
TTGTGTTTATCTCTACTGTGATTATTTTGAACAGCATTTTCTACATTGATCCATAGATCT
CTGTCTTTATTTCACTCCAATTTCTATTATTAGGTACAAAACTTTTTATACTTCATGCCC
AGCTGTGTCCTGTAGAATAGATATTTTTATAAGCTTTATTATGGAGCATATTTTTCTCTT
CAAATTTAACTTATCACACAATACGTATTTTGCTTATTTATTTTTGTGATTGATAATATA
ATGGGATGTTGCTGAAAGCTTGGTATTTTGCCATTAACAATTTATATTTTTTGTATAACA
GCCAATATTGCCATTTGCACTGTGAAAACAATAATTTTACAGCAATTTTTTATGTCATTT
TAATGTTACTGTATCTTAGTCATTACATTTTATAAACTAAATAGATTTATATATAAAATA
TCTAACAAAATAAATGAAAGTT
>i0_HQ_Rweevil|c1300/f9p0/762 isoform=c1300;full_length_coverage=9;non_full_length_coverage=0;isoform_length=762
aggtatgtttggttatgttgataaacggttttcgagttgttacgcgGGTGGCTAGGAGAA
AGGAACTTTTTATTTGTGAGAAAAAATATATATAAACCGTTTTCCAAGTGTGCATCAGCA
TCAAACATGGTTAAGAAGGCTTTAGTTTTTTTGGCCCCCGGCGCTGAAGAAATGGAAGTT
GTAATTGTTGTGGATATATTACGCAGAGGAGGGATTGACGTGACAGTGGCAGGTTTACCA
AATGCCTCCACTGTTAAGTGCAGTAGGGGTACTAACATTGTACCTGATGTGGGGGTCAAT
GATGCTGCTTCAAAAGGTCCTTACGACGTTGTCGTATTGCCTGGTGGTTTAGGCGGTTCT
AAGGCTTTGGCTGAATTTCCCATTGTTGGTAGTATTTTGAAAGATCAGGAACAAAGTGGC
AGACTTATTGCTGCTATTTGTGCTGCACCTACTGCTTTAAAAGCTCATGGTATTGCTGAA
GGAAAAACACTTACTTCTTATCCTGCCATGAAAACTGAAATGGAAGAAGGAGGGAAATAT
AAATATAGTGAAGAAAAAGTAGTAGTTGATGGAAACTTAATCACATCCAGAGGTCCAGGC
ACTGCATTTGATTTTGCCTTAAAAATAGTGGACCATCTAGAAGGAAAAGATCAAGCTAGC
ACTATTGCTAAAGCTATGTTAGTAAACTATGCTTAAACTCCAGAACTGATGCTTTATACT
ATATGTATGCTTTTATTGTGAGAATAAAAAATTGCTAAGCTC
>i0_HQ_Rweevil|c1303/f7p2/689 isoform=c1303;full_length_coverage=7;non_full_length_coverage=2;isoform_length=689
acattagacaagtATAGTTTTCAATATATTGTCGGGTTGAAGGGTTAAATATTATTGTAT
AATTATATACAAGGCAAATATGGTATTTATTCAACCAGAAGACTATGCTGATGATCAATG
CGATAATGTCAGTCAAGCTTCGTATAAAATGAAAACGCCTAAACGAGTAATACAATGCTC
TGATGGTATATTGGAAGAATACAGTACTGATGAAGAGGAAGAAGACAATAAGAATACTGA
AACTGTTGACCCTGCTACTCTACAATGGGGGCCATGGTTTTATTATAAAGTAACTAAAGC
TGCATGTACAGCATTATCAGCTATGGAATATATGGGGGAGAATTTAGCTTGGTTCTTTGG
AATCACATCACCAAAGTATTATTTTGAATTGGAAGAATATAAGAGGAGACAAGAAAGTGA
TAAGTTACAAGCAGACAAGGAACAAGGATGGTGTGACACTAATGCAACCGTTCAGACACA
AGGCCCTAGTGCTGGTTCTTCTCAAGTATTTGCTGTTTCAGTATAACACTAAATCCAAGC
AAAACTAGTGTTTACCATTTTGATAATAGTTATGGCTATTCTGGCTATAAAAGTATTTAT
TTCTGTATATATTAAAGTTATATATACATTGAAAAGTATCTATATTTATATGTTACTAAG
CTTAGTTGTTAATAAAATGTGTTTATATC
>i0_HQ_Rweevil|c1308/f6p0/651 isoform=c1308;full_length_coverage=6;non_full_length_coverage=0;isoform_length=651
acgaataaaaaaactccaaacctgaagctttcgttgtcTTTATCATTATTATAGTATATT
GTTCGTTGTTATTCCTTTATAAACATAGAGACTACAGGTGCAGGTTCGACAAAAAGAAAA
TTTAAATACAATAGCCTACATACCAGTTGAATTTTAAAGCCCCCTTCCAGTAAACGACTG
TACCAGGTTTATGCAGCTGCTGTTTATTTGAATTCTCACCGGGTCTGTCTTGTTGTTTGA
AAGCATTATTTAAAAACTCGCGCAATTTTTATCATTAGCCAGTATTGTTTGCCAAATAGT
GTTTTCATGGTTGCATATATTTTATATAGATCCTTTAAACGGATTCGAATATTATTATTA
TTTCGTTTGTTAAATGATATTCGACTAATGTGTGTTTTATTAAATTAATACTTTATTTTA
TAGGTTGTGTATTAGGTTAATTATCCATTGATATTGCACAAAGTCTAACGAAATAAAGAC
CTTTAAAAATTGTACGGCTCGTGCTGTTTTTGTAAGGTGTATTTTTTTTTAATCGATCTC
CGAACTTTATGACGCTTTTTTACTCGATCTGTCGCTGCTGATTTTCGGCTGCGTTATTAT
TAATTAATGCCAAATCATTCAGTCTGTTGAATGCTATAATATATGTGATTC
>i0_HQ_Rweevil|c1310/f5p9/744 isoform=c1310;full_length_coverage=5;non_full_length_coverage=9;isoform_length=744
aatgtagattccagctccgtccaaaaccgataaactcaccggttcatataaaaaatATTT
TTTTCTAAAAACTTCAGTCTTCTCGCAGATATCAGTGCAAAATGATTTACCCATTATTGA
TATTCATTATCGTAACAATATTAGCTATAAACCTATATTATTTTGAATTCGTAAGGGGTT
CAGATAAAACCTATTTTGTATCAGATGAAGCGGCAAACTGGACTGACGCCAAGCAAGCAT
GCCGCGAGGCCGGAATGGAACTAGCCAGTGTGCTAAACGAAAAAGAAAGAGTTTCACTGG
AAAAATTTATAGAAAGATACAAGTTGACTCCAAGTGATAAGTGGACAGGATATTGGTTAT
CGGGAATACGATACCCTAATGGCACATTCATCTGGGACACGACTGGAACTCAAGTAGGAG
AGGAAGTAAACAACTGGCAGCTTGGCGAGCCCAGCAATGGTAATAGTAAAGAACACTGCA
TAGAACTAAAGATTGTAGACGAGCACTTGGGTTGGAATGATTACTTTTGCGACGAAAATC
GCAGATATATATGTCAATATATTCAAAAAGAAAGGCCACATGGACAAGACTTGGATGATT
ATAGCTTTTTGAAAAGAGACTTTTATTATTCCTACCTGGAATTAAATTAGAATATGATGA
TTATCCAAAGAAAAAGTAGTATTTTTCACTAACAATATTTTTTTAACCTTATGTATATAA
AGCATGTTAATTAAATACATTTTT
>i0_HQ_Rweevil|c1316/f2p0/553 isoform=c1316;full_length_coverage=2;non_full_length_coverage=0;isoform_length=553
taatcaatagtcttttaattgaaagctgttaatgaaaggttggatgaggaaatagctGTC
TCTATTGAAATTTTTTTGAACTTTATTTTTAAGTAAAAAAGCTTAAATATATCTAGAAGA
CGAGAAGACCCTATAGAGTTTTATATTTTTTTTAAATTAGTATTTTTAGGATTAATAGAT
ATTGATTTATTTTAATATTTAGTTGGGGTGATTAGAAAATTAAATAAACTTTTCTTTAAT
CAAAACATTGATTTATGAATATTTGATCCTTCAATAGAGATTAAAAGAAAAAATTACCTT
AGGGATAACAGCGTAATTTTTTTTTGAGAGTTCTTATCGAAAAAAAAGGTTGCGACCTCG
ATGTTGGATTAAAATAAATTTTTGGTGTAGGAGCTAAAAAAAATTAGGTCTGTTCGACCT
TTAAAATTTTACATGATCTGAGTTTAAACCGGCGTGAGCCAGGTTGGTTTCTATCTCTAG
AAAGGTTAAAGTATTTTAGTACGAAAGGATTCTATACTTAGTTTAAAATTTTTATAGAAG
AATTATATTAATt
>i0_HQ_Rweevil|c1317/f4p8/421 isoform=c1317;full_length_coverage=4;non_full_length_coverage=8;isoform_length=421
aatgttccactgcactttcaccgattgcactcgatcgtgagaACCGTATGACCGAATGAT
GGCCAACAAGGTCGTTCTGGTTTTGGTGGCGAGTTTCCTCATCATACAGTGTTACGCCAA
TGTCATTAATCGAAAACAAACGGAAAACGTTTTAGACACTTCTAATAAAAATATTTTGGT
ATATAATAAAGAAGCTGGTGAGAATTCCGTGCTACTAAATACTCAGTGTTGCAGCACTTG
CATCTATATACCAGACATCGGATGTATTGACCCCAGTGATCCTTCAATTCATCCACCGTT
GATGAAGTTGCAAGACGATAAACTGACAGAAAATGCCTGAAAAATAGTATTATATATATA
GCTATAAGTAAATTTAACATAGCATTATATTCCTATAAATTAATAAACTGTTTATGAGCT
T
>i0_HQ_Rweevil|c1320/f5p4/889 isoform=c1320;full_length_coverage=5;non_full_length_coverage=4;isoform_length=889
gtctctaacttctttgttaacagtgggctagctagtttttgattttgtttgAAATAATTT
GTTAAAAAGAGATATTACAAAATGGTGTCCCTCAATCCCGTACGAGTGCTGAAAGAACAA
GCGGAGGAAGAAAAGGCAGAAATTGCCCGTTTAAGCAGTTTTGTTGGCGCTATAGCTATA
GGGGATCTAGTCAAGAGCACTCTAGGCCCGAAAGGGATGGACAAAATATTGGTATCTAGT
GGCCGACACGCTGGTTCTGTAGAAGTAACAAATGATGGGGCTACTATTCTCAAATCAGTA
GGTGTTGACAATCCTGCTGCAAAAGTTTTAGTTGATATGTCAAAAGTTCAGGATGATGAG
GTTGGGGATGGAACAACATCTGTCACTGTATTAGCTTCTGAATTACTCAAAGAGGCAGAA
AAATTTATAGATCAAAAATTACATCCTCAAATTATTATTGCTGGTTGGCGTAAAGCTGCA
GATATAGCACGTAAGGCATTAACAGATGCATCTCAGGACAATAGTGCTAATTCTGAAAAA
TTCCGTGAAGATTTAATGAATATTGCTAGGACCACTCTTAGCTCAAAAATTCTTTCTCAA
CATAAAGAACATTTTGCAAAATTAGCTGTTGATGCAATATTAAGACTGAAAGGCTCTGGT
AATTTACAGGCTATACAAATAATCAAAAAGACTGGTGGAACCTTGGAGGAATCTTTTCTG
GAGGAAGGTTTTCTGCTTGATAAAAAACCAGGTGTTTACCAGCCAAAAAGAATAGATAAT
GCTAAAATTCTCATTGCAAATACGCCTATGGATACTGATAAAATAAAAGTCTTTGGATCA
ACAATAAAGGTTGATTCAATGGCCaaaattgctgaactggaatcagcag
>i0_HQ_Rweevil|c1321/f3p3/431 isoform=c1321;full_length_coverage=3;non_full_length_coverage=3;isoform_length=431
atagaatttttgcaacaattattctaattgtagtgttacTTCTGAATCAAATCAATATAA
TGAAGAGCCTATTAATATGTACTGTGTTCATCTTCATAGCAGTCGCCATTTCTAACACTT
TTGAGATAGAAAGTCCAGATGGCCTGCCAGTTTGCGTATGTACAAGAATTTATATGCCCG
TTTGTGCTTCTGATGGAAAAACCTACGGTAACCAATGTGAAATGGAATGTGAATCTTCAA
AGATGTTAACCAGAGGTCTAGAAAAATTAAGAGTGTTGAAGGAAGGATATTGCGATAGTG
ATGATTTTTCTTCTAATACAATTGAAGAGGACCTTGCCAATATTTTAGAGGGAAATATTC
CTATTGAGCCAGTTGTTGAATAATTACATGCAATGCTTTGTGTTATGAAAAATTAATAAA
AGATGCTACAT
>i0_HQ_Rweevil|c1322/f3p0/885 isoform=c1322;full_length_coverage=3;non_full_length_coverage=0;isoform_length=885
agtttcggcatcagcctcttctgggtgaaccagaatccgcagcagcaatcGGCCTTAAAC
GAGCAGTACGCTCTTCCGTCCAAAGCCAGCCAGTCTCAAGGGACTCCTCCTCCGCCGAAG
AACCTTGATTCTATGCTAGATAACCTTCAAGCAGATATGAGTCGCCAAGGAGTCAACACC
AGCCAAAAAGGATGCTGCAGCGCCTGTGAAAAACCCATCGTCGGTCAGGTCATCACCGCT
CTGGGTAAGACGTGGCATCCGGAACACTTCACCTGTGCCCACTGCACCCAAGAACTGGGA
ACCAGGAACTTCTTCGAGCGCGATGGCAAACCATACTGCGAGCCAGACTATCATAACTTG
TTCAGTCCCAGATGTGCTTACTGCAATGGTCCCATATTAGATAAATGCGTTACCGCTCTC
GAAAAAACATGGCACATGGACCACTTCTTCTGCGCTCAGTGTGGTAAACAATTCGGCGAA
GAAGGCTTCCACGAGAGAGAAGGAAAACCATACTGTCGCGATGACTACTTTGACATGTTC
GCTCCCAAATGTGGTGCTTGCAACCGGGCAATTATGGAAAACTACATATCAGCTTTAAAC
AGCCAATGGCATCCAGACTGCTTCGTGTGCAGGGACTGTAAACTACCCGTACAAGGAAAA
TCGTTTTATGCAGTCGAAGGAAAACCAGTCTGTCCTAAATGTATTGGAGCAGATGAAGAA
GAAGACGAATAAAGAATTCTTCTTGAAAACAAACCCCTTCCCTATCCCCGACTCCATGAG
TTTTGTAATTAATTATTCTTAAGTCGAACCTTTTACTAGTAATAAGAAAAAATTGAGACT
ATTTTGTTTATATTTGTAATATATTACTATGTAATAAAGATAATT
>i0_HQ_Rweevil|c1323/f4p3/408 isoform=c1323;full_length_coverage=4;non_full_length_coverage=3;isoform_length=408
CATCTTTTTAGGCTTCTTTTGGTGTTATGTCCGTTAATTCAAACACTAATTAATCATTAC
CAATTTGTTCACTATTATAGTTTAATTTTCACTGTCATAGCCACTATGTCAGTTTATTTT
AACAAACGATTTTAATTCACATTAACAATGTCCAGGTCTGTTTATTCTCTACTATCTAAT
ATTTTATTATTGCAAATTGATAGAAAAGTTTCCCATAGTGGAATTTAGACCCAATTTTGA
AGTATGCTGGAATGAAACATTTTAAATGAAACTTTTATTTGTTGTAAATAAAAAAGTGAT
CAGGGTAAATATGTAGATATTCTAGAATAATTTGGCATACATGACTTTCATTTTATGAGA
TAGCTAATATTGAATTATGGTCAAATAAAATTTGAATTCAtttttttg
>i0_HQ_Rweevil|c1324/f6p0/629 isoform=c1324;full_length_coverage=6;non_full_length_coverage=0;isoform_length=629
ataataataagcttttctagagtaagttttgttttattttttgtgtcaTTTTATAATGTC
ATCTCTTCATCTGTCTTTCATGAGTTTTACTATATGAGAACATGTCTTCATTATTATCAA
GGGTTTTTTCAAACCACAAAATTTAATGGCACGAATGTTGTTCCGAAAAGAAGTTACACA
GATTTAGACAAATTACAAGCGCCCCATAAGGTAAATAACTGGGAGAGAAGATTTCTGGTG
TGGACTGGAAAATATAAAACCCTGGATGAAGTTCCAAGTTTCGTAAGCCAGTCAGTGATG
GAACGCACAAGAAACCGTATGAGAATCAGGATAGCCAATTACATGATGTTAGCAACTGTA
GTGGGTTGTTTAACCATGGTATATCTTGGTAAACAAGATGCTAAAGAAGGAAAGAGCATT
ATCAAGCAGAACCTTGAATGGCATAGAAAAATAAAGGAGGAAGAAATTGAAAAACAGTTG
GCTGCCAAAGAAAAAACTAACTAAATTTTTCGAAGAGTATATTGATTTCTGTATATATTT
ATCATTAGAAAGAATATAGGTGAATTTGGCTCAAATAGCTTACTGTTACTCATAAAACAG
GTATATGTATATGCATTAAAAAACTGAAG
>i0_HQ_Rweevil|c1327/f8p3/950 isoform=c1327;full_length_coverage=8;non_full_length_coverage=3;isoform_length=950
agttgacgccggtggcttgactcgacaaaattcattgggtgtcgatgcggtaaccAACAC
CGATCAGGTCAGTGGGTCCTAGTCAAGAACCATCGATTGACAAGTGCAGATCACTCGAAA
ATCATCGACCGATAAGATGAAGACGTTACTTGTCGCTTGTTTTCTGTTGGGAACAGTTCT
TGGCGAGATTCCCTCTTACATAAAAATATGCAGCAAAAACAATCCGGACCTAGCCAAGTG
CATCATCAACTCGGTAGAGACCCTCAGACCAAAACTGAAAGCCGGAATTCCCGAAATCAA
CGTGCCAGCAGTCGAACCCCTTTTTCTGGACGCCATCACTCTGAACAGCGGACCGAACCA
GGCCAAAATCGATGCCAATATCACCAACGTTAAGGTGCACGGCGCCTCCGCCTTCGAAAT
AATGGATTTACGGGTAAATTTGAAAAAGAACAAGTTCATATTCAGAGTTAAGTTGCCCAA
GATCGATTTCGAGGGCGATTACGATATCGACATGAACATTCTGGTTCTGAAATATAAAGG
ACAAGGAATCATAACCGGGAATTTCACTGACTACATCTGCGATTGTACGATGAACGGTCG
AATCGAAGAGAAAAATGGCGAGGAACATCTGAAGTTCGGCAAGTTCAACATCCAGCTCTA
TCTAGGAAAGAGTACCATCCATTTGGATAACCTCTTCTCCGATAATACTTCGACTTTGTC
GAGGGCTACCAATGAAGTGGTTCGTGAGAACGCCAATTTGTTCGTTGAGGAAATCAAGCC
GGTGCTGGAGGACTCTTTAGCCGAGAAATTTTCGGATATCGCCAATATCATTACTAGTAG
ATTTACCTACGACGAGTTGTTCCCCGAAAAATAAGATGAATTAGGATATTGGCACGTAGT
TAACCACTGTGATAATTGTTattttaccaataaaatgtctaacatgttag
>i0_HQ_Rweevil|c1330/f6p0/934 isoform=c1330;full_length_coverage=6;non_full_length_coverage=0;isoform_length=934
aattacattcgccatattgccaataactagttgagaagaaggagataaggcagtaaccat
aATACTTTATCAGCATTTCATGTAGTTTCATTGAAAATTACAAACCTTAAGCACAATAGA
CATGTTTTCATCAATTATTAGACAAATCCCTAAGTTGGCTAGACTTTCAACCCCCCTCAA
CAAATCAAATGTAATATCTCGTACTATATCTCTCACATCTAGTGTTTTGGCTCCTAGAGT
ACAACAACCTGCACCAGATTTTTGTGGAACTGCAGTTGTAAATGGCGATTTTAAAACAAT
TCAATTAAGTGATTACAAAGGCAAATATGTTGTATTGGTTTTTTATCCCTTAGATTTCAC
TTTTGTTTGTCCGACTGAACTGATTGCTTTAGATGAAAGAATTGCTGACTTTAAAGCTCT
AAACACAGAAGTTATTGGATGTTCAATTGACTCACACTTTACACATTTAGGTTGGATGAA
TACAGAAAGATCTAAAGGTGGATTAGGACCTTTAAGATATCCTCTGTTATCAGACATCAA
CAAACAAATTGCAAGAGACTATGATGTGTTACTAGAAAACGAGGGAATAGCTCTTAGAGG
ACTGTTTATTATTGATCCGAAAGGAATTTTAAGACAGATTACAGTTAATGACTTACCCAT
TGGAAGATCTGTCGATGAAGCTCTGCGCCTCATTGAAGCTTTACAATTTGTAGAAAAACA
TGGAGAAGTATGCCCAGCAAACTGGAAAAAAGGAGGGAAAACCATCAAACCAGATCCCAA
AGGATCACAAGAATATTTCAAATCTAACAACTAAACAATGAATAATCTTAAACATTTAAA
AGTGCAGTATACTCATATCAAAGTGGTGTTTCTGTTATATCCAAATATGTTTCTCTATTT
AGTTTATTATATTAATAGTTAAATAAATATTACC
>i0_HQ_Rweevil|c1337/f12p0/944 isoform=c1337;full_length_coverage=12;non_full_length_coverage=0;isoform_length=944
agtacctggcatattgtcatcatgaagcttcttcTGTTTGTCTTGGTTTGGTAACTGCCG
CTTTAGCGGAAACTTACCTACAACCTCAATATTATCCTGCTGAACCTAGAGTTTTTCAAA
ACGCTAGCGATAGCCTGAGAATCGTTGACGGATGGAACGCTGCAAGAAACCAATTCCCAT
ACCAAATTTCGCTCCAAAGATTGCTTATATTTTCTTATTATCACATCTGCGGTGGTTCTA
TAGTTAGTCCAAGATGGGTCTTATCAGCTGCCCATTGCACCTTTGGCACTGCAGCAAGCA
GCTTTAGAGTTGTTGCTGGTATTCTTCTCCAGTCTGACACCGGAACCACAAGCCTGGTCA
GTCAAATCATCAACCATCCCGGATATCCAGGCGGAAATTCCGTTTCTGCTGACGACATCT
GCTTGATTCGTCTTACCACACAATTGACATTCGGTTCTTCGATCCAGTCTATCCCAATAG
CAGTAGAAGGAAGCAGCGCTAGAGGAACTGCTGTCCTTTCTGGTTGGGGATCCTTGGGAC
CTAACAACTCCACATCTCCCTCTAACCTTCAATACATCGAACTGCCAATTTTACCTCAAG
ATGAATGTGCTGAACGTATTGCATCTGTATCTGGCGCAAACAATCCATTCAGACCTTTAT
TAAACGTATGCACTGTACCACGTTCTGACAACAGCAGAGAAGGCGCCTGCAGTGGTGACA
GTGGTGGCCCATTGGTCAGCGGCAGTCGTTTGATTGGTGTTGTCTCCTGGGGTTACACTC
CTTGCGGTACTCTAGGTTTACCATCCGTTTTCGCTAAAGTTGGCGCGTACAACAGCTGGA
TTAGGGAGAACAGCAATGGCGAAGTACACTAGATTAAACAATATTATATGAACAAGATAT
GTAATAAAATGTTTTGTGATTAAAGATTATTTTATTTTTCTGAT
>i0_HQ_Rweevil|c1338/f5p0/424 isoform=c1338;full_length_coverage=5;non_full_length_coverage=0;isoform_length=424
TGCCTTCATGCTATAAAACGAATATTTTAATGTGAAAGTATTCCATCCAAAACGTTTTTT
TTTAAATATACATTTAATTATACAAATATATTTTTGTAGATATAAGATTCTAACTATTTT
TGATTTACCATAAATTTAATGAATCAACGCGCTGCACTATCTACTGATAGCAAGCAGAAT
TTTTGTAAGCGAATTTGTGTTATTAACTATAAGGTTTATGTATATTATTTAATATATTTC
AGAGAGAAAAATTGATAATAAATTTTTTAAGAAATTATGAGAGGAAACTAGAAAACAAGC
AATATATATATACAAGGTTACAATATTTGTAAACCTAAACAGATTTTATATATTTGTAGG
TTTGTCATTTTTTTGTATTTATTTAAGCAGACTTTGCTAATATTAAGGAATAATTTATCT
TTTC
>i0_HQ_Rweevil|c1339/f3p2/883 isoform=c1339;full_length_coverage=3;non_full_length_coverage=2;isoform_length=883
agtcagcacaggaactcctgagaagctgctcatatttttacatcgttgacacaaGAACAA
CTAAAACTCTCAACATGGCGGACGATGAGGAAAAGAAGAGGAAACAAGCCGAAATCGAGC
GCAAGAGGGCCGAGGTCAGAGCTCGTATGGAGGAAGCCTCCAAAGCCAAGAAGGCCAAGA
AAGGTTTCATGACTCCTGAAAGAAAGAAGAAACTTAGGTTACTCTTGAGAAAGAAAGCCG
CTGAAGAACTGAAGAAAGAACAAGAAAGGAAAGCAGCCGAGAGGAGGCGCATCATTGAGG
AAAGGTGTGGTAAACCAAAACTTATTGATGAAGCCAATGAAGGTACGATAAAACAAGTAT
GTGAGGGATACTATAGACGTATTGTCGACCTTGAAAATAAGAAATACGATCTTGAAAAAG
AAGTGGAACTCAGAGAATATCAGATCAACGACCTGAACAGTCAAGTCAATGACCTCAGAG
GCAAATTCGTCAAACCCACCCTGAAAAAAGTATCCAAATACGAGAATAAATTCGCCAAGC
TGCAAAGGAAAGCCGCCGAATTCAACTTCCGTAACCAACTCAAAGTCGTCAAGAAGAAGG
AGTTCACCCTCGAAGAAGAAGACAAAGAGAAAAAGCCTGATTGGTCCAAGAAGGGAGAAA
AGGTACAGGAAGCGGAAGCATGAACATCATCTCGAACACATCCTAAAACCTCAGTTTTAT
GTTAACTATTTTTCCATAATTACTAAACGAATACACCCGTTGGAGTGCGACATCATGTAT
TGTCCTCTACACCGCGACAATCACTTGTATATTTTGTTTATTGTTTAAACCTTACGTGTT
TATAATAAATCCTATGATATCAATATTTAATTTAATTTAAgtg
>i0_HQ_Rweevil|c1342/f4p0/588 isoform=c1342;full_length_coverage=4;non_full_length_coverage=0;isoform_length=588
gtaaaatggctgagtttaagcgataaattgtaaatttattaacgaaatgatgagtttttt
tactaTTATAAAATTATATAGTTTATAAAAAATATTAAATTGCAAGTTTGAAGAAGTTCA
TAGAAACTATAATTTAAGAATTAGGGGGGACATCCCTATGGTTAGCTTTGAAGGCTAAAA
GTTTTTTTAACTTAAATTCTTTATTTAAAAGATTGAGTAGAAAATTATATATAAAATTAA
TCTAAGAAGAAGAAATAAATTTAGTAGGATAGCTGGATATCTTATATGTTTAATAATAAT
AAGAATATTTTCTATAGTTTTATTAGTTATAGAAAAGAAAGTTAATCGGACATAAAAAAA
TAAAGTTAAAAGAGTTCTAATAATTAGAATAATACATGTAAAAAAAAAATTACTTTTTAA
TATTATTATGATAGCTAGTCATTTAGGGAAGAATCCTATAAAAGGAGGCAATCCACCCAG
AGATAAGAAATTAAGAAAAATGATTAATTTAGTATTTTTTTTATCTCTGTAAATAAAATT
AAGTTGTTGTATTCAGAAaatattaaatttattaaaaaaataaacagt
>i0_HQ_Rweevil|c1349/f3p0/393 isoform=c1349;full_length_coverage=3;non_full_length_coverage=0;isoform_length=393
GTCTGCTAGTTTTTTTGGTATTTTTTTTTTACTCGTACACTTTAGCATTGTGATAAGCTT
TAGTTTTAAGTGTCACAAATCGATGGCAAATGTATAGATACAGTCGTATTCAGTTGATTA
CTTAAATAATTACAAAAATAGCTGATTATATTTATCTCGAGCTGTAATGTGCATTTAAAT
GATCTGATTATTTAAGTAAACAAATGGATATATTTTAAGCAAAACGTAACCTAGATTGTC
GCGACGATATGCCTAAACAAATCGTTTTTTTTCTCGTAAATTGTTAAAATGACTTTGTAT
TTTTAGTTATTAATTTTCTCTCATCTGGTAACATTTATATTCTTTTTGTATGTACATATT
AAGAATATTACAATAAAAAATACTTATGTATGT
>i0_HQ_Rweevil|c1356/f7p5/539 isoform=c1356;full_length_coverage=7;non_full_length_coverage=5;isoform_length=539
agttccaacctagaacttataatacaggatgttcgccaaaattgcagtgttcaGCGGCCT
TTTGGCTGTGGTTCTCAGTGCCGCGGTACCTGCGCAAGAACCAGTTCCTATTGTTTCTCA
GTCTGCCGATATCCAACCGGAAGGTAGTTTCCAGTGGAGCTATGAATCCGGGGACGGCAC
CAAACAAGAACAATCTGCGGTCGTTAGACAAGTTGGCGAAGAATCTGTACCTGCTGTACA
AGGTAGCGCATCTTGGGTTGATGCTGAAGGTGTAGCCCATGAACTCCGATATGTAGCTGA
TGAGAACGGATACCAACCTCAAAGCTCTGACTTGCCCGTTGCTCCGGAAGTACCGGCTCA
GATTGCCAGGGCTCTCCAGTGGATTGCTGCTCATCCAGCTCCAGTCGAAGACAAATAAAT
AGTATTAGTTCAAATGATTTCTTAACCGTTAAATACGACTTGGCTGAATTATTTTCTATA
AATTGAGTATTATAAATTGTAAATAATAAACAGTTGTATATAATAAATACGTTgcacat
>i0_HQ_Rweevil|c1359/f2p5/915 isoform=c1359;full_length_coverage=2;non_full_length_coverage=5;isoform_length=915
acagttttgtTTGTTACTGTTCGGGTGATATCTAGAAGGTGTTTATATGAAATAAGATCG
AAATATAAAGCTATTGTATTTTAAACTATCTAGTTGATTTGGTCGTATTGTGATTACGCT
GGCGAGATACCAGGGATCATGAAGACCTTCGTTATTTTTGTTACACTTTTTGCGCTAGCC
GCCTGTGCTGATGAATGTTATAAGGATGTAGTAGCTGCTTGTAATCCTACACTTTCCAAA
CAGTTAGCTGGAATTGCCAATTGTAATGCAAAATATGGAGGCATTCAAGAGTTACAACCT
GACCTTCAAAGATTTGCCAATCATCTATTTTTCAGATCATTTGATTTCTTGCTGATGGCT
ACTCATTATGGCAACTACATCAAAAATCGTCCTGGATTTGAAAAATTATTCAGAGGATTG
TCAGACTCTCTGTGGAGCGATGGAATTGAAACCATTAAATATATCACGACCCGTGGCGGT
CAAATGAATTTAAACAATATTGCCAAGGATCTTCAAGATGAAGAATTAACTTCTCCTAGC
TTGGAATTATATGAAATGCAATCCATTGCCAAAGCTCTAGATGTTGAGAAAAAGCTGGCC
CTCCAAGCTTTCGATTTACACAAGTCGGCTTCAGGAAAGAAACATGAAAGCCATGACCCA
GAAATTGCCCATCATTTGGAGGAGGAATTTATGGAAAAGCACAGAGATACTATTAGAGAA
CTGGCTGGTCATAGCCGTGATTTGAGCGTACTGTTGAGTGGTCCAGATGCATCGTTGGCA
CTGTACCTATTTGATCAACATTTACAGAAATAAGTTTTTTTTAATACTGTTACTTGTAGA
CTAATAGGTTACATACATTTAAAAATATGTGTAGTGATTATAATTGATATGTTATAAAat
aaaacaactttttgt
>i0_HQ_Rweevil|c1360/f4p0/693 isoform=c1360;full_length_coverage=4;non_full_length_coverage=0;isoform_length=693
gattggtcaacgttcagtattcgcgattcgattttttttttggtttgtgaAAGATAACCT
TTGAAGTAATAATTTAATGAAAGTTCTAAAATTTCTCAAGTACTCGGGAAATAATACCAA
CGATATTATCAGTCTGGAATTTGTAAAAACGTTACATTTTACTTGTAGGCGTTGCCCCTT
GACTTAAAAAATTAGGGGCTTACGTGGATTTAAAATCAATTAAAATGTCAGCAACCAGTT
TGAAAAGTGATGCTATTTTTGAATTCATCATTGAACAAGTTAAAAATGATCCTGGTAAAG
CTAAATCAATAGGTGGGGTTTTCCATTATAAAATTACAAAAGATGGAAAAGAAGTTAAGC
AATGGACAATGGATCTGAAGAATGCTAAAGTATATGAAGGAGCCCCAGAAAATAAACCTA
ATACTACCCTGACTATTTCTGATGAGGACTTTATGCTGTTAGCAGAAGGTAAACTTCAGC
CTCAACAGGCATTCATGAAAGGAAAGTTGAAGATAACAGGCAACATTATGTTGGCCCAGA
AGTTGGCTCCATTGTTAAAAACCAATGCTAAGCTATAAAAACTGATTAATTATTCCATAA
ACTGGGAGTGGGCATGGATGGTTCATATGTATTATTGTTATTACTTTATAAGGTGGATTT
TATAAAAGCACTTTTATAAATAAAAAActtaat
>i0_HQ_Rweevil|c1363/f5p0/845 isoform=c1363;full_length_coverage=5;non_full_length_coverage=0;isoform_length=845
cacttccgcggtatatccatgtgcgttaaaaagtttgtttagttgttTGGTCAAGTTCTG
AGGAAAATGAAGTTAAACGTTTCATATCCCGCTACGGGATGCCAAAAGCTTTTTGAAGTA
GTTGATGAACATAAAGTGAGAATATTTTACGAAAAACGTATGGGTCAAGAAGTAGAAGCA
GATGCTTTAGGCGATGAATGGAAAGGTTATGTATTGAAAATTGCTGGAGGAAATGATAAA
CAAGGGTTTCCTATGAAACAGGGTGTTCTTACTAACAGCAGGGTCCGTTTATTGCTATCC
AAAGGTCACTCTTGCTACAGACCTAGACGTACTGGTGAAAGAAAAAGAAAATCTGTTCGT
GGATGTATTGTAGACAGCAATTTATCCGTTTTGGCCCTTGTAGTTGTTCGTAAAGGCGAG
CAAGAAATCCCTGGTCTTACCGATACAACTGTACCACGTCGTCTTGGTCCAAAACGTGCA
TCAAGCATTCGCAAACTCTTCAATCTGAACAAAGATGATGATGTTCGTCAATATGTTGTA
AGACATCCGTTACCAGTCAAAGAAGGCAAAAAGCAGCGTTTTAAGGCTCCAAAAATTCAA
CGGCTTGTCACACCATTAGTTTTGCAAAGGAAACGTCATCGTCTAGCTCTGAAAAAGAAG
AGATGTCTTAAACGTAAGGAGGAAGCTGACAACTATGCCAAGCTATTAGCTCAAAGGAAA
AAGGAATTTAAGGCCCGCAAGGAAGAAGCAAAAAGGCGTCGTTCTGCTAGCACCCGTGAA
AGCAGATCAAGTACACATAGTAAATAATTTGTTTTGTGTTTttcatataaaaaccaataa
gaaat
>i0_HQ_Rweevil|c1366/f4p0/433 isoform=c1366;full_length_coverage=4;non_full_length_coverage=0;isoform_length=433
gtaacatgaggcctattcgtcgtatagcaggtttaAATGGTTTTGAATTAGCAGCTATTG
TGTTTGTTGGAGTAGTTTCAGGAATATATATTTGGAAACCCGTTTTTAGTAAAACTGTAG
TTACTAATATACCACAAGAAACAATACGGGAGGAATCATCAAAGGGAGACTGAATTCAAT
ATGTCAAAAATATCTGAATATTTGGCAATTAAGGGAAATCAGTATAGGGGAAATACAAAG
CTACTACTGTTTGCAGGAGTTGGATTCACTTTATCAATATACCTTTTCAACAAATCTGTA
TTTAAACCATGGATGAGAAAGCGAAAGCTCGATGAAGCTGAAAGATATGCAAACTTAATA
TATCAACAAGAAAAAAAATAGAATGTATAGAATAGTTTTATAGTAGTGTTTAATTAAAGT
TGTAGTTGTGTTT
>i0_HQ_Rweevil|c1372/f10p0/490 isoform=c1372;full_length_coverage=10;non_full_length_coverage=0;isoform_length=490
gcttctttaaatactgtgatacgttgcgtttacttgcttcTGCAAAATGAAACAGTTTTT
ATTAATTATTACTGTTATTGGAATAGCAAGCACTGTATTTGCAGAATTGAGTGAGGCACA
AAAACAGAAAGTTGATAGTTACGAAAACGAATGTATGGCTAAAACCGGGGTAGCCAGAGA
TGTAGTCGAAAGAGCTCAACAAGGCACTTTAATCGATGATCCCAAGCTAAAGGCCTTTGC
ATTCTGCATATCGAAAAAAATAGGGCTACAAAACGAAAAGGGAGAAGTTCAGATCGAGGC
GCTCAAAGAACAGCTACCCAGTCTCGTCGAGAATCCCGAACAAGACAAAGATTTAATCGC
TTCGTGTTTGGGAGATAGCAAAGATCCTGAAGAAATAGCCTTCCATACATATATCTGCTA
CTATAAAGCCAACCCTAACTAAATTTAATAATCAATAAGATGTGTTTCAGTTAAATATAT
TTTCTAGAAT
>i0_HQ_Rweevil|c1373/f7p0/806 isoform=c1373;full_length_coverage=7;non_full_length_coverage=0;isoform_length=806
aatatcatataactttcatcccgtaaacactgAAAATTTCTGCCAAAAAAAAACATGTCC
AAACCGAAGCTCTACTATAATCCAGTTAGTCCTGCGGTCAGGTCAACTCTGTTGGTAATA
GCAGCTCTGGACTTAGATGTCGAACTGGTCACCATCAATTTAATGGCAGGAGAGCACCTA
ACTCCACAATTTTTAAAGAAAAATCCTTTGCACACGTTGCCCACGTTGGAAGACGGTGAT
TTTGTCATTTTTGACAGTCACGCCATTAATGCCTATCTGGTTGGGAAATATGGTAAAAAT
GATTCCTTATATCCAAAGGATTTGCAGATGAGAGCCGTTGTGGATCAGAGACTTCATTTT
GATTCCGGAGTTTTGTTTCCACGTATGGGAGCCATAGTTGGAGCTTTACTAAGACAAGGA
GTAAAAGTAATCGAAAAGGATAAGGCTGATTTGGTAGCGCAAGCCTACCAATCTTTGGAA
ACTCTTCTAGAAGGCAACACCTACGTAGCCGGAAACGAACTGACCATCGCGGACTTCAGC
ATTGTTGCTACATTGTCAAGCACAAATTCTGCATTAGTCCCTGTAGCTTCCAATACATAT
CCTAAGATAACTGCTTGGCTGACAAGAATGCAAGCTTTACCTTATTATAACCAAGCCAAT
CAAGTCGGCGTCGACATGTTCAAAGGCATGATTCAGAGCAAATTAGCTTAAATTTATTTA
TAAGTTTGATGTACAATGTAAAAATAGGTTTTCTTATATTTTCTTTGTTAATTGCTGTTT
TTTAATAAATATACCAAAATGAATAC
>i0_HQ_Rweevil|c1377/f3p0/942 isoform=c1377;full_length_coverage=3;non_full_length_coverage=0;isoform_length=942
agatcagtgcaaatatggattcccaacaagcatttggtttgttgcttttgtgatatttca
cagcTAAAAGAAACCGTTGGGTCTCCAATCAAAGCATGTGGAGTATGGAATACTATAGAT
GAACAGTTTCCTTGGGCTGTCGGTATATATAGCGGTGATAGTGAAAATAAATTGGAATTA
GTATGTCAAGGGACTGTAATATTGGATAATATTGTTGCTACTTCTGCACATTGCGTTTGT
GGACTTCTAGACAACAAAGTAAAATCGAATTTATACGTTTCCAATCAGATTAAGAATCAG
CTTCAATCTGGTTCTACGTCAATCAAGATTCAACCTTCGGAAGTATTCTGTCATAAAGAA
TATAAGGGCTTCCTGTTTTACCCATATGCCGATATAGCTATTATAAAAACAACCAAACTG
GTTTTTGGTGATTCAAAACCTACGCCGGTTTGTGTTGACTGGTCGGATTTAAACGTTCCT
TCAATACAGGAGGTTAAAAATGGACTATTGCCAATATGGAGTACTAACATGAAAATATTT
AAGGCTTTGTCATTGGACAGTGACACTTGTACTGCTTTTACGTCTGATGATTTTCTCTAC
GTGTTAGATAATGACAAACTCTGCCTGAAAACAGATTTTGTACCTAATGATAGTGTTAAT
ATTGGTTCGGGGCTTATTATAAAGAACCCGAAAGATGGTTTATACTATTTGGAGGGTATT
TTAAGTTACGTGGATAGTGATAGTAATCGGAAAGGGAAGAGTACCCCTATAGGTGCTACG
TCTATACGGCAGTACATCAATTGGTTGTCACATACTTGTGTCAGAGAATGAATTGTGTAG
GTCTGATTTAGGTTATTATTTTTTTATCATTATCATTTTTGTCATATTTATTTATACCTC
TTACTGTACGTTGTTATATATAGTAATAAAAgatgccttttt
>i0_HQ_Rweevil|c1381/f7p0/722 isoform=c1381;full_length_coverage=7;non_full_length_coverage=0;isoform_length=722
agagacaggggaACCTTTGTAGCTAACAGAGCATTTAATCCTTTGTCTTAGCTCCATTCA
AGATGACTTCTACCAATTTCAATATCGGCCTGTCCAGCGATAGAAACTCAAGCAGGGTCT
TGAGACCCCCTGGTGGAGGCCACACCGATATTTTCGGCGCTCCCGAGCCACCAGTAAAGA
AAGACACTGGCCGAAATGCCTCTTCAATTTTGGAAGGTACCAATAACATTGAAGTGGCCC
CCAGTCCAAAGAAGAACCCGCCATCGTCACAAGCGCCAAAGCCAGAGCCACCTGCGGCAG
ATGCTGCACCACGTTCCCGCGTGCCCCCCGGCGGGTTTTCCTCTGGGCTATGGTAAAAAG
AATATTTAATCATGGATGAATGTTCGTGGACTGAAAGAATATTTATTCTTATACTGTTAG
CTTTTATATGAATTTTATATACCTGTCACATGCACTCTATTGCTTTTTGAAAAATTTTGC
TAAATTGTTAAAGGTAAAACGACTTTTGATACCGAAATAGTTTTAGGAGGTTTATAATAA
TTTTATCTGGTAAATCATTCGTACTTAATAAATTTTTGTTTTACATTTTACTATTTATTT
TATTGCATACTTAACTCTATATGAATATGAAAAGCTGTATTGTTGTTTTGTTTGAATATG
ACAAAATTGTTTAAATGATATGCTTTTTATATCTTTAATAAAGTATTTTTGATATATGCA
AT
>i0_HQ_Rweevil|c1385/f7p0/568 isoform=c1385;full_length_coverage=7;non_full_length_coverage=0;isoform_length=568
aatcttggcaacattgctcctgtcagttattattatattaagggttttttaaaaatttCG
AAATTAAAATTATGGCAACTTCTTTGCCTACAGGATTAACTACTCACACCAGAAAAGTGC
AAAGTTTGTATAAAAGAGTTTTAAGAAATCTTGAATCATATTATGATAGAAGGGAAGTTT
ATAGGTATCACGCTGTCTTAATGAGGAAAAGATTTGATGATAACAGGGATATTAAGGATG
CCAGAATAGCTAAAGATTTTCTTTTGAAAGGCGAACAGGAACTCTTTAAAAATCTACACT
ATCATGTTCGTCAATTCCCAAATTCACCTGGTGGTGTAGCATATGGTAGAGTAGTAATAC
CACCTGACTGGGTTCTTGATTACTGGCATCCACTTGAAAAAGCACAGTATCCAGAATATT
TTGCCAGACGTGAGCAAAGGAAGAAAGAATATATTAAATTTTGGGAACAGCAGTACGGGC
CATCAACATCTAGTGACCATCATTAATTGTATGTTATTAACAAACAGTTTTGTGAAATGC
AATAGTAAGAATATATAGTTACATTTAT
>i0_HQ_Rweevil|c1390/f4p1/941 isoform=c1390;full_length_coverage=4;non_full_length_coverage=1;isoform_length=941
taccctcccagcggcaccggtacaacaagctgtacacattcaAGGACAGGAACCACTTAC
TGCAACGATGTTGGCTGCTGCTCCTCCAGCAGAACAGAAGCAGATGCTGGGAGAACGTTT
ATTCCCTCTTATACAACGCATGTATTCAGATATGGCCGGAAAAATTACTGGAATGTTGTT
AGAGATAGATAATACTGAGTTGCTGCATATGCTTGAACATAATGAATCCTTGAAGAACAA
GGTAGAAGAAGCTGTGGCTGTATTGCAAGCTCATCAAGCCAAACAAGCTGCTACTACTCA
AATTAAAAAAGAATAATTAATTGAATATCCTACATATGATTAAATAATAACACAAAAATA
CGCGGATCATTAGCAACAATTAAAATTTCACTATTTTAAGTTTGATTATTACTTTTGGTT
TACGAATATGTTAAACTAACATAAATTAATTGAGCTTAAGTAAGTTATATTCATTGAACA
GTATTGTGTTGCTGCAACCAACATGCTGTTGACTTTATTTTATTCTTAAAAACTAATTTG
CTTTTTGATATTTGTTTTTTTACCAACAAAAGCAACACAATTTTAGAGAAACGTTAGGAG
GATATATAAAATTTGATTTTTAAAAGAAAAATAGTTAAAAAAAAAGCAAAATATTAAAAC
CTGCACCATCTGTTAGTTTATCATTTTTCAGTCAGAATATTTTGTACAATCTGACTTTCC
CATTGTGGGATTGATATATATATATTTATATATATCCATATATATTCATCCCTAGGTTTC
AACATTATTATTATATTTTAGGATACATTTGTTTATCAATTATAAAGATTCATTCAGTTG
TATCATCAATTAAATTTAGATTTACAATTAAATGTATTCCTTCTTAAATTTTATATGGTT
TGAGGATACTTTAATTCCTTTGGGACAAATAAATGTATATC
>i0_HQ_Rweevil|c1393/f12p0/994 isoform=c1393;full_length_coverage=12;non_full_length_coverage=0;isoform_length=994
cgtcgacaggtagcagaagagagcactgaACGGTCGTGATCGCAAGGCTCATACACGGTG
TTTCAAAAAAAAAACAGTGCATTTTGTGCGGTTATATAGAATTGATACGCGCCGGTAACA
AACAGGAAACATGGCCGAAAACCGAAGAGATATCCCCATCAAAATGGGAGACTTTCAGCG
TAATCGACACCGAATTCTCCAGTATCAGGGAACGATTCGACGCCGAGATGAGGAAAATGG
AAGAGGAAATGAGCAAATTCCGATCGGAACTGATGAACCGGGAGAGTAACAACTTCTTCA
GAAGCACAACCAGTACTACCACCCAATCAAATACCAGTTCAGACATTGCTCACAGAGGAG
GTGCGCCAGGAGGCGAATTACGCACTTGGTACGATGACCTGAACTCACCCCTCATTCAAA
GCGATGGTAATGACAAGAGCCTTAAATTGAGATTCGACGTCAGTCAATACGCCCCAGAAG
AAATTGTTGTAAAAACAGTGGATAACAAATTATTGGTTCACGCCAAACATGAAGAAAAAA
CAGAATCAAAATCTGTGTACAGGGAATACAACCGTGAGTTCTTACTGCCCAAAGGTACCA
ATCCAGAATTGATCAAGTCATCCTTGAGTAAGGATGGCGTCCTGACGGTCGAGGCACCCC
TACCCGCCATTACATCGGGCGAAAAACTTGATCCCTATCCAACACTGAATACTGAGCTTT
CTAAGTTATGGTTTCTTTATTATTATTTTGTTTTGTTTCTTGATGGTCCAAGCCTTCCAG
GTGCTGACAGTAATGTTTTTTCTTGTTCTAACAGCAAGTAGATTATTTTAATATTGCAGC
TTTTATTTGTGCACATTACAATCTGTAAGGTTTTGGTTCATCTGAATTATTTATATCTAA
ACTTGGTGAAACTGTGTTAGAATTTGACTTATTTAAACTACATTTTGTTATAAATTTAAA
ATACTCTGACTAAATAATATATTGTGTTATAAAG
>i0_HQ_Rweevil|c1394/f11p0/929 isoform=c1394;full_length_coverage=11;non_full_length_coverage=0;isoform_length=929
AAAATAGCTTATAATGTCGTTTCGTTCAATAAGTAAATTGGTAGGATGTAAAACTTCGGC
AGCTTTTATCGATAATGTCTTTAAAACACACAATGTGAGGTTATTTTCATCTCCTGCGGG
AGACAACTTCGAATTTATCAAAACTAGTACTGTGGGCAGCAAGAATAATGTAGGTGTTAT
AACTTTAAATCGTCCAAAAGCTCTAAATGCTCTTTGCAATGGACTAATGTTAGAAGTCGC
AAAAGCTCTGGATGGCTTTGAAAGTGACAGTAATATTGGTGCCATTGTCATTACGGGTAG
TGAAAAAGCATTTGCTGCTGGTGCTGATATTAAAGAAATGCAAAACAACACTTACTCTCA
CTGTATACGTACCAGTTTCCTGGAGCACTGGAACAGAGTCAGTAAAACTGCTAAGCCTGT
TTTAGCAGCAGTTAATGGATATGCTCTAGGAGGTGGCTGTGAATTGGCTATGATGTGTGA
TATAATCTATGCTGGTGAAAATGCAAAGTTTGGACAACCAGAAATATTAATTGGTACTAT
TCCGGGTGCTGGTGGTACTCAGAGGCTACCTCGTTATGTGGGAAAATCAAAAGCAATGGA
AATAGCTCTTACTGGTTGCCAAATACCAGCTCAGGAAGCAGAGAAAATGGGTCTAGTAGC
TAGAGTATTCCCTGTTGATAAACTACTGGATGAAGTTGTAAAAGTTGGAGAGAAAATAGC
AAGCAATTCACCTCTTATAACAAGAATGTGCAAGGAATCAGTAAATGTAGCATTTGAGAC
TACTTTGGCTGAAGGTCTCCACTTTGAAAAACGCATGTTCCATGGTACGTTTGCTACCAA
AGACAGGTTAGAGGGAATGACTGCTTTTGTTGAAAAAAGACCACCTAATTTTACAAATGA
ATAATCATACACAAAAAATAAATCTTTAG
>i0_HQ_Rweevil|c1397/f2p0/813 isoform=c1397;full_length_coverage=2;non_full_length_coverage=0;isoform_length=813
agtccaatatcaactttaacgcgtcttagttcacgttcagtgtcttccattcttaACCAT
GTATCAAATACATTATCGGTACCACCTTGGTGTTCTGTGTCATGTCAGGAGTGTTCACCG
ACGACCTTCCCGTGACACAACAATGTCTGGGCTGCATTTGCGAGGCCATCTCAGCCTGTA
ATACTTCGAGCTCTTGTAGCGGTGACGTATGCGGCCCGTTCAGAATTACCTGGGCTTATT
GGGCTGATTCCGGTAAACCTACCATCAATGGGGAATCCCCTGACGCACCACAAGCCTACG
CTCACTGTGCCGGCGATACTTATTGTGCCGCTCTTTCAGTTCAAGGATATATGAACAAAT
TCCAACAAGATTGCAACGGTGACGGAAAAATCGACTGCGACGACTTCGCCTCCATTCACA
AAATCGGAGGATACGGATGCAAAGGAGTACCACTGCCCGAACCATACGGAGAACGTTACA
GACAATGCAAAGCCATCGTTGGTTAATCATCCAATGCTTAAATTATTGCTAAGTTCCAAA
ACGCCCTATAATATTGTTTATTTATGTTCAGCTTTTTTCGTTTATTACGCTATAAAAGCA
AATACTAATGATTTTACACCGAACACTGGAAATTGCTCTGTTAAGTGTACCGAAAGTGTA
ACGTGAATTTAGTACGAATTGGAATATTTTATTTAAACCGTTAATGTTACACAAGCGATG
ATGCTTCTCTAAAATTAAGTAAAATAATGATATTCTCCTTGTAGTTCTTAATGACGTATC
GAAAAGTTTTGAGactgtaacgaaatatatttt
>i0_HQ_Rweevil|c1399/f3p0/918 isoform=c1399;full_length_coverage=3;non_full_length_coverage=0;isoform_length=918
agcacagttttgttttgttactgttcgggtgatatctagaaggttttatatgaaataaGA
TCGAAATATAAAGCTATTGTATTTTAAACTATCTAGTTGATTTGGTCGTATTGTGATTAC
GCTGGCGAGATACCAGGGATCATGAAGACCTTCGTTATTTTTGTTACACTTTTTGCGCTA
GCCGCCTGTGCTGATGAATGTTATAAGGATGTAGTAGCTGCTTGTAATCCTACACTTTCC
AAACAGTTAGCTGGAATCGCCAATTGTAATGCAAAATATGGAGGCATTCAAGAGTTACAA
CCTGACCTTCAAAGATTTGCCAATCATCTATTTTTCAGATCATTTGATTTCTTGCTGATG
GCTACTCATTATGGCAACTACATCAAAAATCGTCCTGGATTTGAAAAATTATTCAGAGGA
TTGTCAGACTCTCTGTGGAGCGATGGAATTGAAACCGTTAAATATATCACGACCCGTGGC
GGTCAAATGAATTTAAACAATATTGCCAAGGATCTTCAAGATGAAGAATTAACTTCTCCT
AGCTTGGAATTATATGAAATGCAATCCATTGCCAAAGCTCTAGATGTTGAGAAAAAGCTG
GCCCTCCAAGCTTTCGATTTACACAAGTCGGCTTCAGGAAAGAAACATGAAAGCCATGAC
CCAGAAATTGCCCATCATTTGGAGGAGGAATTTATGGAAAAGCACAGAGATACTATTAGA
GAACTGGCTGGTCATAGCCGTGATTTGAGCGTACTGTTGAGTGGTCCAGATGCATCGTTG
GCACTATACCTATTCGATCAACATTTACAGAAATAAGTTTTTTTTAATACTGTTACTTGT
AGACTAATAGGTTACATACATTTAAAAATATGTGTAGTGATTATAATTGATATGttataa
aataaaacaactttttgt
>i0_HQ_Rweevil|c1403/f6p0/757 isoform=c1403;full_length_coverage=6;non_full_length_coverage=0;isoform_length=757
agttggctggtgcacttcgtcgtgaggcgttgtaataagttgagGCTGTGCGTCGACGTT
ATTTCGTTTAGTGTTTTAAAAATCTTAAAAAATCACAATGGCTGACCAACTCACTGAGGA
ACAGATCGCCGAATTCAAAGAAGCATTCTCGTTATTCGATAAAGACGGCGATGGTACAAT
CACCACCAAAGAATTAGGAACTGTAATGAGATCTCTAGGCCAAAATCCCACCGAAGCCGA
ATTGCAGGATATGATCAACGAAGTGGATGCGGACGGTAACGGTACCATTGATTTCCCTGA
ATTCTTGACGATGATGGCCCGCAAAATGAAGGACACCGACAGCGAGGAAGAGATCCGCGA
GGCCTTCCGTGTCTTCGATAAGGACGGTAACGGCTTCATCTCGGCGGCCGAACTTCGCCA
CGTCATGACCAACTTGGGCGAGAAACTCACCGACGAGGAAGTCGATGAGATGATTCGGGA
GGCGGACATCGATGGCGACGGCCAAGTCAATTACGAAGAGTTCGTCACCATGATGACCTC
AAAGTGAAGAAGCCAACGTTTTGCATTTCAGCTTTCCATTGTTTCACCTCGGCCCGTCAA
ACAACAACATAAACAACCCACCACATTTTTCACACCAACCGAACTATTGCGCTTGCGCAA
CGGCGCGGCCGGGCCAAAAATTACGTGAATAACTTAAAATAAACCGTTATTTATTTTACT
GAAGATACTTTAATTAATTAATTCGTAATAAAAATat
>i0_HQ_Rweevil|c1405/f4p0/742 isoform=c1405;full_length_coverage=4;non_full_length_coverage=0;isoform_length=742
ttagtgaagattagtgtatttatttTTATCTTTAAATACTAGCTCATAACATCTTTTAGT
ATGAAATTGGCCAGATCACGCTGAATTAGAAGCTATCAGAAAACAGAGGTTGGCTCAAAT
GCAATCTCAATATAAAGATTCGGGGAATGATGTAGAAACTCAAAGAGCCAAGGAGGAACA
AGCAAGGGCACAAGAGGACGCCAAAAATTCCATTTTATCTCAAATTTTGGATCAAAATGC
TAGAGCTAGATTAAATACATTGATGTTAGGAAAGCCTGAGAAAGGCCAGATGGTACAAAA
TATGTTACTCAGAATGGCACAAACTGGTCAAATAGCAACAAAAATTGGTGAAAAGGAACT
TATAGGTTTGCTTGAGAATGTCAATTCACAAACCAAAAATACCACTTCGGTTAAGTTTGA
CAGACGCAGGGCTGCCTTAGATTCAGATGATGATGATTTTTAATTCTTACAAACCACATT
TTTATAAAGGTAATGATATATTTTATTTTCATTTGGACTGATTCATTATTGAAAACATTG
TGTGAAGTTTTAATATTACTTTTATAATTGATACCTGCTTTATCTCGTCCTTATAAAAAA
AACTATGAAAGTCTACTTTTATATTTATTTAATATGTTTTTCTTAATAATAAATAATTAT
GTAATATAACATAGTGATTGCAAATATTGCCGCCTTGAAACAATTGTTTGTACACTAAAA
ATAAAAGCATACCATCTTAATT
>i0_HQ_Rweevil|c1408/f10p3/858 isoform=c1408;full_length_coverage=10;non_full_length_coverage=3;isoform_length=858
aatcaacatgttgaagcaACTTTTCGGCGCCCTTTTTAGTGGTTTTCGCATGGGACGCGG
TGTACAGCAAAGGAATACCTTCGTTCATACACTTGTGTAAGCGGAGAGGTGGTAATTTGG
ATCAGTGCGTCTTGGATAATGCGGGTGTTATACAACCGCGGTTGAAGAAGGGCGTTCCGG
AACTGTTCATCCCTCCCATGGATCCACTGGTCATACCTGAAGCCACACTGGATAGCGGAG
ATAGGTTTAAAGCCACATTTAAGAACATATCAACTGTTCCATGCCGACGATTTCAAACTA
GAACAATTCAAAATTGATTTGGATAAGGGACGTGTTAATATATTGATTTTCTTCCCGCGG
CTCAGGATCAAGTCCGACTACAGCGTGAACTGGCAGGTTGTTGATCCTGCAACTGAATGG
ACATGGACCTGCCGATGGAAATTACACTAATATCCGTACTACCTTGGAGCTGAAGGGAAC
CACCTTCACCAAGAACAACAAGGAGTACATGAAATGGGAGAAGGAAGCGATCGACATCAA
GATCGAGAAGATGCAGCTGCAATTCGACCGGATCTTCGGCGACAACGAGGAGCTGAACCA
GCAGACCAATCGCGTCATCAACGAGAACATCGATGGCATCGTCGGCGAACTGCAGCCTGT
GATAGAGGGCGTGGTGGCCGACTTCGTTTTCGGCATCCTGAACAGGATTTTCTCGAAGTA
CTCGGTGAACGAGCTGTTCGTGGACTAGACGCGCGCGAGACGATATGGTGAGCGGTTAGA
CTGTGACTGATGTTTTTAGCTGCAGGGTATCGAAAGGATTAATTGTTGTCGTAATGAAGA
TTATTAAATTTTATATga
>i0_HQ_Rweevil|c1412/f6p0/712 isoform=c1412;full_length_coverage=6;non_full_length_coverage=0;isoform_length=712
agtgataccatattataaaatttttataatcgggccagtactgatattaagaaattaaga
ttagtTTAGTGTCATTTGGATTAGGTATTTTAAAAGTTATTTTTAGGAAAACTAAATTTT
CACGTGTTTAATCATTAAAAATACAAATCATGTCATCTCCTAAGTCTTGCCCATCCATTT
GTGGTAAACTAGGGCTTAAACCTCTTACATCACAAAATTTACTTTTTTATTATGCACCGG
CACAAGGAGTTCTCAGTTATACAGCTCTTTCAGTAAATGTAATGAATCCTTCATTGGTTT
TAAGGATATTTCCAAAGAGAGATATAACGAACATACTGCTTTTCAATACACTCGTAGGAT
CAGGGCTATACTTATACAATAGACCCCATTTAGCTGATGTATCCCGCAAAGAGAAAATTT
TATATAGTTCATTTGGAGCTGTAACATTTTCTTTGGGTTCTGTTTTAATCTGGGCGATAA
TAAGAAGTGTGGTTCCAGAAAATGTTGCTCTTTGCACTGCATTTGGAGTAGGTTCTGGTC
TGGCTTTAATTAAAGTTGGCAAAAGTTATTTAGAAGTTGTTGATAATTTGGCACCCAAAA
AATCTTAAATTATTATGTCTTAATAAAGTCTGATATTTTGTTATAAAATATATAAGAAAC
CTTGTAGTAAACTGCAATGTATGTACAATAAAGTTAGTAGCTTTTTATTTAT
>i0_HQ_Rweevil|c1413/f2p0/481 isoform=c1413;full_length_coverage=2;non_full_length_coverage=0;isoform_length=481
gggatcaatcgaatatacgaagagtgcaacatgttcgctaaagtcgtaGTTTTATCCGGT
CTTGTCGCCGTGGTGCTTGGTGCCGCCCTTCAGGAACCCGTCGCAATCCTATCTCAAAAT
TCCGATGTATCACCCGATGGTTCATTCCAATGGAACTACGAATCTGCCGATGGTACTGCT
CAGCAACAGAGTGGTCAACTAAAACAGGTTGGAGAAGAAGCTGGTGAAGCCGTTTCTGGA
TCTGCCTCATACACCGACCCTGAAGGTAACTCACATCAACTGTCTTACGTAGCTGATGAG
AACGGATACCAACCACAAAGCGCTGATATCCCTGTCGCTCCTGAAATTCCCGCCGCCATC
GCCAGGGCTTTAGCATGGAATGCCGCCCACCCAGAAGAAAACGAATAAACACGATGAGAC
TTGATTTTTTTTAATGTCTTCGTATGAGACTTTTTTGtaaataaagcatgttttgttttg
t
>i0_HQ_Rweevil|c1419/f3p0/579 isoform=c1419;full_length_coverage=3;non_full_length_coverage=0;isoform_length=579
attagtgttctgattagtgaatccgaaaactactcaaacaacacgatGAATCAGTTAAGC
GTTGTCGTCTTCTTTGCCTGTGTTGCCGCTTTATTGGCTTCACCTTTGGAACCAAACGCT
GCCGCTGCCCGCGAAAGTCAAGAAAAACTGAAACAGGCTCACCAGAAATGTCAATCAGAC
CCAGCTACAGCAGTCGAAGAAGCTAGCTTGAAAGGTTTGGCTCGTGGGGGCCCCAAACCC
GCTAACTACGGCGCTCATTCGCTCTGCATCTCCAAGGCCCTCGGATGGCAAAACGAAGAC
GGTAGCGTGAACGCTGACACCATCAGAGCTAGAGCCGAGAACATCTTCGGTTCATCAGCT
AAATTGGACGAGGTCATCAGCGAATGTGCTCAAAACCAAGCCAATGCCGAAGAAACCGCC
ATTCACCTCACCAGATGTTACGCCAAGTATGCACCGCGCCCCAAGGGACACCCACCAGGT
CACCCTCATTAAGCTTGTTGATACTTAGAGATAATTTACCAGTTGGCGTCAGTTATGACT
CGAGAGATTGTTGTCAAATACCTTAAATAAAGGCTTGTT
>i0_HQ_Rweevil|c1424/f3p0/821 isoform=c1424;full_length_coverage=3;non_full_length_coverage=0;isoform_length=821
agtcgctggtgttttgaggagaactaacatcgacgacaagatggcggacaaggAAAAGAA
GGTCAAGAAGAAGAAGAAGGAAGAAGCGCCAGCAGCTGAAGCACCAGCTCCCGCACCAGC
CCCAGCCGCCGAGACCAGAACATCGTCCAAGAGTTCTTCCAAGAAAGCCAAGCGCTCTGG
TTCCAATGTCTTCTCTATGTTCTCGCAGAACCAAGTAGCCGAGTTCAAGGAAGCCTTCCA
ACTGATGGACCACGACAAAGACGGAATCATCAGTAAAGAAGACCTCAGGGCCACCTTCGA
TGCCGTCGGTAAGATCGCCAACGAGAAGGAATTGGACGAGATGATCCATGAAGCACCCGG
ACCAATCAACTTCACCCAATTGTTGGGCTTATTCGGTTCCCGCATGGCTGACTCTGGTGG
TACCGATGATGATGAAGTTGTCGTAGCTGCCTTCAAATCTTTCGACGACAACGGCACTAT
TGACAGCGAGAAATTCCGTCACGCTCTCATGACCTGGGGTGACAAATTCTCCGCCAAGGA
GGTGGACGATGCCTTCGATGCCATGGACATCGACGACAACGGAAAAATCGACACCCAAGC
CCTCATCACCCTGTTGACTGCCTCCACCGAAGAAGAAGGTGAAGGTGAAGCTGCCTAAAT
AAATTAACTTTTTTTCTGATTTCATTTCTATCATACCTTCTAAACATGTATTAATAAAGA
GATAAATGTAAACTGGCCATCTATCGTTATATACACGACCCTGTGATTACATTGAGTTCA
TCCAATGTTGCAACATTCTAATAATAAATAGTTACATTTTT
>i0_HQ_Rweevil|c1425/f3p0/880 isoform=c1425;full_length_coverage=3;non_full_length_coverage=0;isoform_length=880
ccttttttgtggaacgtgatggtggcttaggagttcatcataaacaaatatgccACAGAA
CGAGTATATTGAACGCCATCGCAAGTTGCATGGTAGAAGGCTTGACTATGAAGAAAGAAA
GCGAAAACGTGAGGCTCGTGAACCTCACAAGAGGGCACAGACCGCCCGTAATTTGCGTGG
TATAAAAGCCAAGATATTCAACAAGGAACGTAGAAATGAAAAGATACAGATGAAAAAGAA
GATCAAAGCCCATGAAGAACGTAAAACAACTAAGGCTACAGAAGGAGTTTCAGAGGGAGC
ATTACCTGTATATTTGCTTGATCGAGATGTACAATCTAATGCTAAGGTACTCTCAAATAT
GATAAAACAGAAACGCAAAGAAAAAGCAGGGAAATGGGATGTTCCAATTCCTAAAGTGAG
AGCCCAAGCTGATGCAGAGGTTCTTAAGGTTGTCAAATCAGGAAAATCAAAAAGGAAAGC
ATGGAAGAGAATGGTTACTAAAGTAACTTTTGTGGGAGAAGGTTTCACGAGAAAACCTCC
CAAATTTGAGAGATTTATTCGACCTATGGCATTGAGGTTTAAGAAAGCCCATGTTACCCA
TCCAGAGTTAAAAGCGACATTCCATTTGCCCATCATTGGAGTCAAAAAGAATCCTAGTTC
ACCCATGTTCACAAGTTTAGGTGTGATTACCAAGGGAACTGTAATAGAAATTAACATTTC
AGAGTTAGGTTTGGTGACACAGGCTGGAAAAGTGGTATGGGGCAAATATGCCCAAGTCAC
TAACAATCCTGAAAATGATGGTTGTATAAATGCAGTTCTTTTAGTTTAAGTTCGAATGTT
TTTACATGTATGTGTTATtacctaaataaataatttaaat
>i0_HQ_Rweevil|c1427/f5p0/938 isoform=c1427;full_length_coverage=5;non_full_length_coverage=0;isoform_length=938
actacgataaaaatggctgcaccatcagcaaggggcgaaactatacAAAACAAATCCAAC
AGGATTGGATAAATCGTGAATACATTGAAATAATAACAATCAGTATTAAAAAAATTACGG
ATTTTTTGAATTCCTTCGATTTGTCTTGTCGCTCTAAACTTGCTGTTTTAAATGAAAAAT
TAACAACATTGGAAAGGAAAATCGATTATTTGGAGGCTTGTGTAACAAAGGGAGAAACTC
TTACATGAAAATAACAGGATATGTACACCTATTCTTTTTAAATTATTTATAATGTCATTT
ATCTTTCAAACTTGTAAAAATATCAATTATGCTATTCAAAAAAGGCCGCTCTTCTATTGG
GTCAATCAACAATTCAATGTCTTAGATGAAGATCGTAGAAAAAAAGTGGGTCCAAATCGA
TCGTGTGCTGAATGGATCCTAAGAAATGGTGGTAAGGTAAAATTTGTGAGCAGTGATGAA
TTTGAAGCTGATTACAATCACCTGCCAAAGGAAGAAGTTCAGTTTCAAATTCAGGAAATA
GATGCAAGTAATAGTTCCATAATGGCAATGGGTTTTGAGCACTTAAAAAATTGCAATAAA
ATTAGTAAAATTATTTTACACAATTGTTCCCATTTAGAAAACGATGCTCTCACGGAACTG
CATTATGTGAAGGAAACATTGCTATTTTTACAAGTTTCAAAATGTGGTAATATTACAGAA
ACAGGTTTATTACATTTAGTTAACTTAAAGAAACTAAGAACACTTATTATATTTGGACTG
CCATATGTGAAGGAACGTGTAAAAATTCTAGACACTCTTCGAAACGATATGAAACAGTGC
AATGTTACATTTGACGAGTGAAAATCAATTTTGTAAAATACTGTTTAATATATTCTTGTA
AAGTtgcataattttattgagtaacaaaaactttaatg
>i0_HQ_Rweevil|c1429/f2p0/825 isoform=c1429;full_length_coverage=2;non_full_length_coverage=0;isoform_length=825
acTGTGCAAGCAAGTCAACCAGGTCCAGACCAGACCACAATGGCAGAATCCTTACGTGCT
AGAAGACGTTGAAAGGGCAAACTTTGTCTTCTCCATCTACGACTTCGAAGGTAATGGCAC
CGTAGATGCCGTCAACCTAGGTGACATGCTCCGTGCCCTCAACCTCAACCCCACCCTCGC
TACCATCGAAAAATTGGGCGGAACCAAGAAGAAGAACGAGAAGAAACTCAAAGTTGAAGA
ATTCCTTCCCATTTTCAGCCAAGTAAAGAAAGACAAAGAACAGGGTAACTTCGACGACTT
CCTTGAATGTCTGAGACTCTACGACAAAGAAGAAAACGGCAAAATGATGGCTGCTGAACT
TGCACACACCCTTCTTTCTCTTGGTGAAAGATTATCAGACGCTGAAACTGACCAAGTTTT
GGGCGACTGCATGGAAAAAGAAGATGAAGAAGGTTTCATCCCTTACGAACCATTCCTTAA
AAAGATGATGGCGTAAGAAGCTATATTTAGTTTATTTTATGTATTTTATTTACCTGAACA
CGTGCTGCTAATAGAAAAGGCAATAAAACAAATCCGACCTTTAGAACATCACAAGGCAGG
CAGACCAGAAGTCAGCACTATTATCTCGAATGTATCCATCATCAGGGTTTGAATAATACC
ATCATTTGCCGAATTTAATGGCAAAAAACACCAACGTCAATCAACCAACCATTAATTTGC
CTATTTTTTTGCTCTACAAACAACTTTTCGTTGTTTACTTTATTTTATGTTCTTATACTT
GTAAATTATCTTATTCatattgtcataaaaataaaaaagaaaaac
>i0_HQ_Rweevil|c1441/f3p0/919 isoform=c1441;full_length_coverage=3;non_full_length_coverage=0;isoform_length=919
agaaaaagctatatatttaaggatgagctttaaaataaaattttaaaagaaaataataAG
ATAAAGAAGTAGGATTGGAAGTTTTCATCTTTAATAGTGTGTTACAACTAAGTTATTTGA
AAATAATATTTTTATAAAACTTTAAATTTTTTATTAAAAAATAATTTTTAATGATAAAAA
ATTAGAAATAATGATAAAATTAGTAAAATATAGTGTAAGAGTTATTATAAATTAAAGGTT
TAATAAAGGAACTCGGCAAATTAATTTCTCACCTGTTTATTAAAAACATGGCTTTTTGAA
GATAATTTAAGGTCTAACCTGCCCTATGATCTACGGATTAAATGGCTGCGGTACCCTGAC
CGTGCAAAGGTAGCATAATCAATAGTTTTTTAATTGAAAGCTGGAATGAAAGGTTGGATG
AGGAAATAGCTGTCTCTATTGAAATTTTTTTGAACTTTATTTTTAAGTAAAAAAGCTTAA
ATATATCTAGAAGACGAGAAGACCCTATAGAGTTTTATATTTTTTTAAATTAGTATTTTT
AGGATTAATAGATATTGATTTATTTTAATATTTAGTTGGGGTGATTAGAAAATTAAATAA
ACTTTTCTTTAATCAAAACATTGATTTATGAATATTTGATCCTTCAATAGAGATTAAAAG
AAAAAATTACCTTAGGGATAACAGCGTAATTTTTTTGAGAGTTCTTATCGAAAAAAAAGG
TTGCGACCTCGATGTTGGATTAAAATAAATTTTTGGTGTAGGAGCTAAAAAAATTAGGTC
TGTTCGACCTTTAAAATTTTACATGATCTGAGTTTAAACCGGCGTGAGCCAGGTTGGTTT
CTATCTCTAGAAAGGTTAAAGTATTTTAGTACGAAAGGATTCTATACTTATGTTTAACAT
TTttatagaagaattatat
>i0_HQ_Rweevil|c1442/f3p0/546 isoform=c1442;full_length_coverage=3;non_full_length_coverage=0;isoform_length=546
taatatcatagtttttaatTGAAAGGCTGGATTAATATGGTTGGAGTGAAGGAAATAGCT
GTCTCTATTGAAATTTTTTTGAACTTTATTTTTAAGTAAAAAAGCTTAAATATATCTAGA
AGACGAGAAGACCCTATAGAGTTTTATATTTTTTTAAATTAGTATTTTTAGGATTAATAG
ATATTGATTTATTTTAATATTTAGTTGGGGTGATTAGAAAATTAAATAAACTTTTCTTTA
ATCAAAACATTGATTTATGAATATTTGATCCTTCAATAGAGATTAAAAGAAAAAATTACC
TTAGGGATAACAGCGTAATTTTTTTTGAGAGTTCTTATCGAAAAAAAAGGTTGCGACCTC
GATGTTGGATTAAAATAAATTTTTGGTGTAGGAGCTAAAAAAATTAGGTCTGTTCGACCT
TTAAAATTTTACATGATCTGAGTTTAAACCGGCGTGAGCCAGGTTGGTTTCTATCTCTAG
AAAGGTTAAAGTATTTTAGTACGAAAGGATTCTATACTTAGTTTAAAATTTTTATAGAAG
AATTAT
>i0_HQ_Rweevil|c1445/f4p0/848 isoform=c1445;full_length_coverage=4;non_full_length_coverage=0;isoform_length=848
atttttgtgacatatagtactcaaaactcaaactaaaattttaataactactgaaaactt
ccagattTGTACGATACCAGTACACTTTGTTGATGGCTGAGTAAAGTAACTTTATATTTA
AAAATTTGTTAGAAAATGGTTATTCATGGAATTTATATAGTTTCAAAATCAGGTGGATTA
ATTTTCAATTATGATCATAACGTACCAAAAATTGAAACTGAGAAAAGATTCACGTATCCA
TTAGATATCAAACTGAACTTTGAAAATAAAAAGGTTTCTGTTGAGTTTGGACAGAGAGAA
GGATTACATGTTGGTCACGTATTGTATGCTGTTAATGGATTGCCAGTTACTGGTAGACAA
TTGGATGATGGTAGAGATGTCTTAGATATAATAGAAAACAAAGAGAGTTATCCCCTAACA
CTAAAATTTGGGCGACCAAAAATGACCACAAATGAAAAAATATTTTTAGCTAGCATGTTC
TATCCACTCTTTGCAATAGCTAGTCAGTTAAGTCCAGAACCAAAAAGTTCAGGCATTGAA
TTCCTTGAAGCTGATACATTTAGGCTGCATTGTTTCCAAACTCTTACAGGTGTTAAAATA
ATTGTTATCGTGGATCGGCATCAAATTGGTGCTGAAGTATTCCTTAAAAAGGTTTATGAA
CTCTATGCTGACTACGCCTTAAAAAACCCTTTCTACTCCCTAGAAATGCCAATCAGATGT
GAGTTATTTGATACAAACCTGAAGGCTATGCTGGAACAGGTGGATAAAAATGGTATTGCT
AGTATATAGTTTGTTGTAACAACTTTTTGTTATGTAAGTCTTAATTTATCTAAATAAAAT
TTATTATT
>i0_HQ_Rweevil|c1450/f3p0/624 isoform=c1450;full_length_coverage=3;non_full_length_coverage=0;isoform_length=624
tagctattttagtcgacgatatggcggatacttgtgaaccatctgccatgctgctgaaaa
gCTGATGGAGGCAGGCGCGACTAAAGTTTACGCCATCCTAACCCACGGCATTTTCTCAGG
ACCCGCGATCAGCAGGATAAACAACGCGTGTTTTGAGGCTGTCGTGGTCACCAATACCAT
TCCACAAGACGAGCATATGAAACAATGCTCTAAAGTACAATGCATAGATGTATCGATGAT
GTTTGCTGAGGCTGTGAGACGTACACACAATGGAGAGAGTGTATCTTATCTGTTTTCGAA
TGTTCCATATTAAAATACTATTAACATCTCCATGTATGCTAGAGTTAAGGTATAAGTAAT
ATTTTATATTAAAACCCTATATAATTGGCTCTAAAATCCTTATTAAAAGTTATATTGGAG
CACTAATATAATTAAAGTTTTACAGTATATATTTTTATAGTAGAGAGAATACCTTGTTGT
TTTGAGTTGTGTTTATGAATAGTAATAATCATTACTTTGGCAATTTTATATATTTTCAAT
TCGTTTCTAATTGTTGTTTGAATGAAAATTATTTTAGGCATAAGTGAAGTTATGTTTAAA
TAAAATAAACATCAATTCtgtttt
>i0_HQ_Rweevil|c1459/f12p0/664 isoform=c1459;full_length_coverage=12;non_full_length_coverage=0;isoform_length=664
atccaaggttgggtaattagctgtcatagaaatagctgtcggcTTTTAATACATTTAATA
AAGTTGCTGTAAATTTTAATTAAACGTTTGTATTAAAAACGCATTTAAGTATAATGGCTG
CTATAAGATCAATGTCCCGCCTTCTTACTCTCAGAAATTTAAGTACGACTTTAAAACGAG
GATATGCTGATGAAATGAGCTTTACTTTTGCTTCTGGAAATCAAGTCTTCTACGACGGGA
AAAGTGTAAAGCAAGTTGATGTGCCATCATTTTCTGGTAGTTTTGGCATATTACCTCAAC
ATGTCCCTACTTTAGCTGTATTGAAACCAGGTGTTGTTTCTGTCTATGAAAATGAAGGAA
ATGTAAAGAAAATTTTTGTATCTAGTGGTACGGTTACTATTAATGAAGATTCATCAGTAC
AAATTATAGCTGAAGAAGCTCATCCAGTTGAAAATATAGATCTTTCTGCTGCTAGAGAGA
TATTGAGTAAAGCTCAAAGCCAATTGTCATCAGCAGGCAATGATCAAGACAAAGCAGAAG
CAGAAATTGCCATTGAAGTTGGTGAAGCTTTAGTAAAAGCTGTTGAATAAAAACATACCA
TTGTACTGAATCAGTAATTTTTTGTTATATGTATAGCTCTATGAAATAAAATTTCTGTAT
TATT
>i0_HQ_Rweevil|c1461/f3p0/707 isoform=c1461;full_length_coverage=3;non_full_length_coverage=0;isoform_length=707
atatcaggttctatatatggttttagtgaacaataatgttaaagtttttattgttgtttc
aatttaTTTGTTTCTCATTATCTGATCATGCTATAGTTTACAAAATAACATCATGTAATA
ACGAACAATATCCAATAATGGTCTCCCATGTTAAAATACAGAAACAAAACTACAAATTAT
TTATATCTGGCAGTTTGGAAACAAAAATTAATATAAACAACCCAATTAAGGCTCAATTAA
ATGTAAAAAAATATATCAAGACATTGAATATATGGCTGCCAGTACCATGTATAGATAAAA
TGGGTTCTTGTTCTTTTGATGATTTATGTCATTACGGTATACCGAACAATGAAACTTGTC
CCGACGATTTTATTAAAAATAACGTACCATGCAGATGTCCCATACCAACAGGCAACTATA
CCATTAATCCAGATATGCAAGTATTCACAATACCAAAAAAGATATTAAATAGGTTTTACA
CACACGTTCCATCAGGTACGTATTATATAAAGATGTCTGTATCGAACAGTACTTCACAAA
TTACATGTTACACATTTTATGTAGACTATAATAATGACCCCAATAATATAGATAATATTG
ATAATGTAATACTATTAACATAATATAGAAATTCTATATAATTTATAAAAAAATTATTGA
TGTATATTAGAGGGCCTTAAAAAATAAATAAATAAAATGTAAAATAT
>i0_HQ_Rweevil|c1462/f10p0/501 isoform=c1462;full_length_coverage=10;non_full_length_coverage=0;isoform_length=501
aacttctctttagaaaccaagtaagcaacactgcactgtacttctagcctttcagcgTTT
TGTTTATATTTTACAGTTTCCTCCTATTTTAAAATGATGACGAACGTATTTTCAATACTT
TTGTGTTTTATATTTCTAATAACTGTTACTCATGCCATCGTTTGTCTCCCGAATTTTTGC
GATACAGTTAAATGCAAGGAACCAATCTGCCACGGAGAAAACATGGTAATCAAGAAAGGA
GGCCTTTGTAAATGTTGTAACACCTGTATACGGGTTCTAGGTGAGGGAGAAGCCTGCGGA
CAGCTGGACTTTCTGCGAGGGACCCCGCCAGTGTCGGAATGCGCAAGCGGGCTGGCCTGC
GTGGATCACACGTGCCAAAAACTGAGCGATATATTGAGGGATCTTAACAAAGAGACTAAA
TAAACTTTCGTATAAATCAGTAAACATTTATATTAACTAAAAAATGTTTGATTACTTAAG
TAAAACATGATATACACAAAG
>i0_HQ_Rweevil|c1467/f2p0/507 isoform=c1467;full_length_coverage=2;non_full_length_coverage=0;isoform_length=507
caaactagcacTCGGAAAATTATAGCGTATTCTTCAATTAATCATACTGGTTGACTTATT
TCAACTTTTCTCTCTTCATTAGATATTTGAATTATCTATATATTAATTTATTCCTTTATT
CTTCTTTCAACTGTTTATTTTTTTAATAAATTTAATATTTTCTGAATACAACAACTTAAT
TTTATTTACAGAGATAAAAAAAATACTAAATTAATCATTTTTCTTAATTTCTTATCTCTG
GATGGATTGCCTCCTTTTATAGGATTCTTCCCTAAATGACTAGCTATCATAATAATATTA
AAAAGTAATTTTTTTTTTACATGTATTATTCTAATTATTAGAACTCTTTTAACTTTATTT
TTTTATGTCCGATTAACTTTCTTTTCTATAACTAATAAAACTATAGAAAATATTCTTATT
ATTATTAAACATATAAGATATCCAGCTATCCTACTAAATTTATTTCTTCTCTTAGATTAA
TTTatataatttttctactcaatcttt
>i0_HQ_Rweevil|c1474/f2p0/435 isoform=c1474;full_length_coverage=2;non_full_length_coverage=0;isoform_length=435
ctccttttgtaacttgtgtttatcgtaagtggacgcgtttcgtgtctttagacttaaaaa
aaaaAAATGCGTTACGTTGCTGCTTACCTGTTGGCTGTTCTGGGTGGAAAAGCCTCCCCC
AACTCCGGAGATATTGAGAAAATCCTTGGCTCAGTTGGTATTGAAGCTGATGCGGAAAAA
CTCAAAAGGGTAATTTCAGAACTTAACGGAAAGTCTATTGACGAATTGATCGCACAAGGT
CGTGAAAAACTTAGCTCAATGCCTGCTGGTGGTGGTGCTGCTCCTGCTGCCGCCGCTGGT
GGTGCTGCACCAGCTGCTGAAGAAAAGAAAGAAGCCAAGAAAGAAGAACCTAAAGAAGAA
TCAGAGTCGGATGAAGACATGGGCTTTACTTTGTTCGATTAAATTTTTTAAGTACAACTG
TTTTTAATAAAACTT
>i0_HQ_Rweevil|c1476/f4p0/735 isoform=c1476;full_length_coverage=4;non_full_length_coverage=0;isoform_length=735
cttccccatattcctagattatttaaagttaaaattccacccaatgctagccctatatgA
GCTACAGAAGAATAGGCAATCAAAGATTTTATATCTCTCTGTCGTAAACAAATTAAAGAA
ACAACTGAACCTCCTACAATAGCAATTACTATAAATAAATTATTAAATAACTTATTGATT
CTTACAAAAATTTTCATGAAACGTATTAATCCATACCCCCCTAATTTTAATATTACCCCA
GCTAAAATTATCGAACCTGAGATAGGAGCTTCTACATGAGCCTTGGGAAGTCACAAATGA
ATTATATATATAGGTATCTTAACAAAAAAAACCATATTAATACAAAAATATAAAAAATAA
TTCTTAATATCCCTAAAAAAATAAAATTCCAGTGTATTTAATTTTATATAAATATAAAAA
AGCCCTATTATCATAGGCAGAGATATCAATAAAGTATAAAACAACAAATAATTACCAGCC
GAAATACGCTCTGGTTGGTATCCTCAACCAATAATAAGAAAAAATGTAGGAATTAATCTT
ACTTCAAAAAATAAATAAAACAAAAATATATTTATTGAACTAAAAGCTAAAAATAAAGAT
AATAGTAAAATAATATTTACTAGAATAAATAAATTTAGAAAGTTCCTTTCTTTATAAACA
CTTTCGCTAGCAATAAATATAAGTAAACAAATCAACAAACtcaatataatcaaagaaaaa
gataataaatctatc
>i0_HQ_Rweevil|c1478/f3p0/671 isoform=c1478;full_length_coverage=3;non_full_length_coverage=0;isoform_length=671
aaatccataacgaaggtcatgtggtctgtcatgatttttgctgaaagtcttaaattaatt
tGAAAAACGAGAAAACGATTTTAATTACACTAGATATTTACCACGTTACGTTAAAACTAC
ACGGAAAACCTTTGTGATAGTATCAAAATCAGTCTGTACTACGTTATTTTATTTAATACC
TTTTTTCTCGTGGCTTTATTTAATCAAAATTCTAATTTAAGTCATAAACCATGTCCTCTC
CAATATATATTGAAGAAGAACTCGGCCGTAAATGGGATAAATGTTTATCAGATTCTGTAA
TAAAGTTTGGCGGAGGTATAGTACTAGGCTCAGTGTTTTCTTTACTGTTCTTCAAAAGAA
AGAGGTGGCCCATTCTAATGGGAGGTGGATTTGGTGTCGGTATGGCATATTCTAACTGTG
AAAAAGACCTCAATGCTACAATTCGTGGTTGTGAAGTGGCATCTCAAAATCCGCAGAAAT
AATTATATTTCCCCTTAGTGCATATGTTACTAATTTATTTTATGTAAATTATATGTAGCA
TGTATATATATTTTATATTAATCCTTGGGTTTTCAATTAATGGATCATAGTAAGTCTTAA
TTTAGAGATCAGGCAATTGGATAACCAAATAGTGTGCACAtggtgctgttttttttaaat
aaaagttatag
>i0_HQ_Rweevil|c1492/f3p0/789 isoform=c1492;full_length_coverage=3;non_full_length_coverage=0;isoform_length=789
atgttaaacaataaaaaaaaccatcctttccatttagtagattatagccCCTGACCTCTT
CTTGGTTCTTTAAGAACATTTACAACAATAATAGGATTCATTAAATGATTTCATTTTTGT
GAAATTGATCTTCTTAGACTTGGAATACTTACCAATACTTTAATTATATATCAATGATGA
CGAGATATTGTCCGAGAAAGAACTTTTCAAGGACTCCACACTCAAAAAGTTACTATGGGT
CTTCAATGAGGAATAATTTTATTCATTACTTCTGAAGTATTTTTTTTCATTGCCTTCTTC
TGAGCTTTCTTCCACTCTAGTCTCTCACCTTCAATCGAACTAGGAATAACCTGACCACCT
AAAGGAATTACTCCTTTTAATCCTATCGAAATTCCCCTTTTAAACACCCTTATTCTCCTA
ACATCCGGACTTTCTATTACATGAGCTCATCATGCTATCATAGAAAATAATTATAATCAA
TCTTTTCAAGGACTCCTTATAACTGTTATCCTAGGAATTTATTTCTCTATTCTTCAAGGA
TACGAATATTATGAAGCACCTTTCTCTATTAGAGATGGTATTTATGGATCTACATTCTTT
ATAACAACAGGACTTCACGGATTGCATGTCCTTATTGGGTCAACATTCTTATTAATCTGT
TTAATTCGACTTTACAAAAATCATTTCTCATCTATTCATCACTTTGGGTTTGAAGCTGCA
GCTTGATACTGACACTTTGTTGACGTAGTTTGATATTTCTTTatgtctctatttattgat
gaggtagat
>i0_HQ_Rweevil|c1494/f2p0/816 isoform=c1494;full_length_coverage=2;non_full_length_coverage=0;isoform_length=816
attcctcaaatagcccctcttaattgattaatcctttttctttttttattattctgttta
tcttaTTTAATATTATAAATTACTTTTTATTTATTTATAAGCCATTAAAAATTAATAAAA
CTAAAAAATCTTTAAAAATTAATTGAAAATGATAATAAATCTTTTTTCTACTTTTGACCC
CTCTACTAATCTAAATACTTCTCTGAACTGAATAAGAAGATTTCTAGGCCTCTTAATTAT
TCCCTCAATATATTGAATTATCCCGTCTCGAATTCAAATTCTATGAATTAATATTATTCT
TATTCTACATAATGAATTTAAAATCTTGTTAAAAAATACAAACTCTAAGGGAGCAACTCT
TATAATAATTTCTTTATTTAGACTAATTTTATTTAATAATTTCTTAGGATTATTCCCCTA
TATTTTTACTGCTTCAAGTCATTTAACAATAACCTTGTCTCTCAGGCTTCCCCTATGAAT
AACATTTATATTATACGGATGAATTTTTAATACTATTCATATATTTGCCCATCTTGTACC
GCAAGGAGCCCCAAATGTCCTTCTCCCCTTTCTTGTAATTATTGAAAGTATTAGAAATTT
AATTCGGCCAGGAACCTTAGCTATTCGGCTAACAGCCAACATAATTGCCGGCCATCTCCT
AGTAACTCTAATAGGAAACTCAGGATCTATTCTTTCTATTTCTTTACTAAATTTTTTAAT
CATTGGACAAATTCTTTTATTAATTCTAGAATCTGCTGTTGCTATTATTCAATCTTATGT
TTTCACAGTATTAACAACCCTTTATTCTAGAgaagt
>i0_HQ_Rweevil|c1501/f4p0/480 isoform=c1501;full_length_coverage=4;non_full_length_coverage=0;isoform_length=480
tttgccggtttgccgcccgcgattccaacactcagggttgtatcgattgagtgggcgAGA
CCGGTCCTGTACCGTGTGCGGGACGGTCCGCGGAGCGCGCGTGCACATCGAGAGAATGCG
AGACGAACGAATGCCAAAACGTCCCTCAGTCCGTGGGTCCTTACAAAATCGAGAGTATTT
TTTTTTAAGCAGAGTGGAGAAGCATTTATTACAGCCCGTTGGCGGCAACAGATCAACCGT
TTTATACCAAAACATGTTTTTTACGTTCATGGGTCATTCCGTGGAGTGCCATTGTTTTCT
ACTTTTTTTTTCCCTACAATTGCGTCTTTATATTCGTCACATCACTCTGTAATAGTTCTG
TTATTGTTAATTTTTTTGTCCACCATAAAACAGTGTATTGTAAACTTGGAAAGAAAATAG
TGATTGAAATTTATGTACCAAGTGTGCTTTAATTTCTTATTAATAAAGACGGAATTTTTC
>i0_HQ_Rweevil|c1503/f3p0/757 isoform=c1503;full_length_coverage=3;non_full_length_coverage=0;isoform_length=757
agatcgaagTAACCTTCGAGATTGACGCCAACGGTATCTTGCAAGTGTCCGCCGAAGACA
AAGGCACCGGAAACAGGGAGAAGATCGTCATCACCAATGACCAAAACCGTCTTACACCCG
AAGACATCGATAGGATGATCAAGGATGCCGAGACTTTCGCCGACGTCGACAAGAAACTGA
AAGAACGCGTCGAAGCCAGGAACGAATTGGAAAGTTACGCGTACTCTCTGAAGAATCAGT
TGCAGGACAAGGACAAGTTGGGCAGCAAGGTCAGCGGAGACGAGAAAACCAAAATGGAGG
AAGCCATCGAGGAAAAAATCAGGTGGCTCGAGGAGAATCAGGATACCGAAGCCGAGGAAT
ACAAGAAACAAAAGAAGGAGCTCGAGGATGTCGTCCAACCAATCATAGCCAAACTGTACC
AATCGTCGGGAGGCGCTCCACCACCACCGTCGGGCGGTGATGACGACGACGAGCTGAAAG
ATGAGTTGTAAGATATGTTTCCCAAATCCACCAAGACTGATTCGGATATAAACTTTTAAA
TAACTTCTCAGTGATTATAAGTGCGTGATGTGAATGTTTGAAAGGATGCGTCAACTATTG
TTTCCTGGTCTTTTTTAAATTTAGTAGCTCATTTTTTTTTTGTATCAAAAGTCTAGTTCT
ATTTATTTATTAGATCAAGTGACAGATATGAACAGGATTTTGTATCTGTGTACTTGATTT
GTTGTACTTTTTATTTTACAATAAAATAGTACCGTAT
>i0_HQ_Rweevil|c1507/f6p5/426 isoform=c1507;full_length_coverage=6;non_full_length_coverage=5;isoform_length=426
aattcaattctgattgtcaactgaattgtgtttctaacctATTATATTTGTATAAATTAT
TTTTATTTCTAATAGTTTATTTATTACGTATTACATTATAAGGAATGGCTTCTGGATTAG
ATAGTTTCGTAAATCATACTGTCTCAATTATCACATCCGACGGTAGAAATTTTATAGGAA
CTCTAAAGGGTTTCGATCAAACAATCAATATTATCCTTGATGAATCTCATGAAAGAGTTT
ACTCTACTACTTCTGGAGTGGGACAAGTAATGTTAGGCCTTCATATAATTCGGGGAGACA
ATGTAGCTATAATAGGATTAATAGATGAAGAAATAGATAATAGACTTAATTTATCTAGTA
TTAAAGCAGAACCACTAAATCCTGTTGTACATTAATAAGAAATAAATTGTTTATATAAGG
ATATAT
>i0_HQ_Rweevil|c1509/f2p5/388 isoform=c1509;full_length_coverage=2;non_full_length_coverage=5;isoform_length=388
atgataattaataagaattaaaaaattaaaattaaaattaTTAGGTGAAATTTTCTAAAT
TTAATTTTTAGATTATGAGGTTGAGAAATTCAAGTAATAAACTAGGATTAGATACCCTAT
TATTTTGAGTGTAAAGTTGTATTTCCTTATTAGTAGTAGTTATGTTCTTGAAAATAAAAA
GATTTGGCGGTACTTTAGTCCATTTAGAGGAACTTGTCCTATAATTGATGATCCACGATA
AACAGTACTTATATTATATTAGTTTATATATCGCCGTAGGTTGAATGTTTTAGAAGAATG
AAAATGTTCAAGAGGTTTAAGCTAGACAGAAAATCAGGTCAAGATGTAGCTTATATATGA
GTAGAGATGAGTTACAATGAAATTATTT
>i0_HQ_Rweevil|c1520/f6p5/658 isoform=c1520;full_length_coverage=6;non_full_length_coverage=5;isoform_length=658
aatgtttcaaaaaaagatactaaattttttattttttTACATATAAAAAAAATTTTTTTT
ATAGTAATTAAATTTTAAAAAAAGTTGTATAAGTATAAAAAGATAAAAAAAGTGCCAGCA
CTCGCGGTTATACTTTAAATTTGATAAATGTTTGTAGTAAAGTAAATAAAAAGATTTTTT
TTTATGAAATGGTGAAATAATTGATAGTTTATAAATGTATTTTGTTTATAAAAACTTTTA
CATAGGATTAGGATTAGATACCCTAGTACTAAAGGATATTTTTTAGAGTAGTAAGAAGAT
TTAATTAAACTTAATTTTTTTGGCGGTTTGTTATTTTATATAAAGGAGGTTGTAACTTAA
TAGATAACCCACTTTTTTATTAACTATTTAATTTTTATGTACGGTTGTTTTGGCAAAAAT
AAAATCATCACACACCCTTAAATAATAAAAAATCTAACTCAGATAAACGTGTAAAATTTT
TTAGTAAAATATGTCCTACTTTATTAACAATTAAATTAGAATTGAGATTTTTAGGATTTA
TAAGTAAATTTTTAATTAAATTAATAATTGATTATAAAAAAACAAAAGTTCATATCGCCC
GTCACTCTTTAAATAGAAAAGTCGTAACAGAAGTAggggcattagaaaataccccttg
>i0_HQ_Rweevil|c1522/f4p0/654 isoform=c1522;full_length_coverage=4;non_full_length_coverage=0;isoform_length=654
ACTGTTCCCATAAGTATGGAAATAATGGTTGTAATGGCGGCCTTATGGACAACGCATTCC
GTTATATCAAAGCTAATGGTGGTATAGACACAGAACAATCATATCCATACCATGCTGAAG
ATGGAGTGTGTCATTACGACCCCAAAAAAAGCGGCGCTACTGACCGTGGCTATGTTGATA
TCCCTTCCGGCAGTGAAACCTCCCTAATGTCTGCTGTAGCCACCATTGGCCCTGTATCTG
TTGCAATTGATGCAAGTCATGAAACCTTCCAGCTTTACTCTGATGGAGTCTATTCAGATC
CAGAGTGTAGTGCTGAACAACTGGATCATGGTGTACTTGTCGTCGGTTACGGAACTGAAA
ATGGTAAAGATTACTGGCTTGTTAAGAATTCTTGGGGCAACAGCTGGGGTCTGGATGGTT
ACATCAAAATAGCCAGAAATAGCAATAATATGTGTGGTATTGCCACACAAGCGAGCTACC
CATTGGTGTAAATAACTTGTGATAATTATCATAGCCTGTAATAGCTGTATAATAATATTT
TACTGATAGCTTTAGGAAAATCAGCTCTCTGTTATTAATATTTTTATATCGATCTTTTAT
TTTTATTTATAGTACTTTGGAATTTCCTTAGGTTTAATATATTACTTTGGTAAT
>i0_HQ_Rweevil|c1533/f2p0/713 isoform=c1533;full_length_coverage=2;non_full_length_coverage=0;isoform_length=713
atagtgtaagagttattataaattaaaggtttaataaaggaactcggcaaattaatttcT
CACCTGTTTATTAAAAACATGGCTTTTTGAAGATAATTTAAGGTCTAACCTGCCCTATGA
TCTACGGATTAAATGGCTGCGGTACCCTGACCGTGCAAAGGTAGCATAATCAATAGTTTT
TTAATTGAAAGCTGGAATGAAAGGTTGGATGAGGAAATAGCTGTCTCTATTGAAATTTTT
TTGAACTTTATTTTTAAGTAAAAAAGCTTAAATATATCTAGAAGACGAGAAGACCCTATA
GAGTTTTATATTTTTTTAAATTAGTATTTTTAGGATTAATAGATATTGATTTATTTTAAT
ATTTAGTTGGGGTGATTAGAAAATTAAATAAACTTTTCTTTAATCAAAACATTGATTTAT
GAATATTTGATCCTTCAATAGAGATTAAAAGAAAAAATTACCTTAGGGATAACAGCGTAA
TTTTTTTTGAGAGTTCTTATCGAAAAAAAAGGTTGCGACCTCGATGTTGGATTAAAATAA
ATTTTTGGTGTAGGAGCTAAAAAAATTAGGTCTGTTCGACCTTTAAAATTTTACATGATC
TGAGTTTAAACCGGCGTGAGCCAGGTTGGTTTCTATCTCTAGAAAGGTTAAAGTATTTTA
GTACGAAAGGATTCTATACTTAGTTTAAAATTTTATAGaagaattatattaat
>i0_HQ_Rweevil|c1542/f2p3/868 isoform=c1542;full_length_coverage=2;non_full_length_coverage=3;isoform_length=868
taaataagataaagaagtaggattggaagtttttcatctttaatagtgtgttacaactaA
GTTATTTGAAAATAATATTTTTATAAAACTTTAAATTTTTTTATTAAAAAATAATTTTTA
ATGATAAAAAATTAGAAATAATGATAAAATTAGTAAAATATAGTGTAAGAGTTATTATAA
ATTAAAGGTTTAATAAAGGAACTCGGCAAATTAATTTCTCACCTGTTTATTAAAAACATG
GCTTTTTGAAGATAATTTAAGGTCTAACCTGCCCTATGATCTACGGATTAAATGGCTGCG
GTACCCTGACCGTGCAAAGGTAGCATAATCAATAGTTTTTTAATTGAAAGCTGGAATGAA
AGGTTGGATGAGGAAATAGCTGTCTCTATTGAAATTTTTTTGAACTTTATTTTTAAGTAA
AAAAGCTTAAATATATCTAGAAGACGAGAAGACCCTATAGAGTTTTATATTTTTTTAAAT
TAGTATTTTTAGGATTAATAGATATTGATTTATTTTAATATTTAGTTGGGGTGATTAGAA
AATTAAATAAACTTTTCTTTAATCAAAACATTGATTTATGAATATTTGATCCTTCAATAG
AGATTAAAAGAAAAAATTACCTTAGGGATAACAGCGTAATTTTTTTTGAGAGTTCTTATC
GAAAAAAAAGGTTGCGACCTCGATGTTGGATTAAAATAAATTTTTGGTGTAGGAGCTAAA
AAAATTAGGTCTGTTCGACCTTTAAAATTTTACATGATCTGAGTTTAAACCGGCGTGAGC
CAGGTTGGTTTCTATCTCTAGAAAGGTTAAAGTATTTTAGTACGAAAGGATTCTATACTT
Agtttaaaattttatagaagattatatt
>i0_HQ_Rweevil|c1554/f3p3/854 isoform=c1554;full_length_coverage=3;non_full_length_coverage=3;isoform_length=854
gagtcagcacaggaactcctgagaagctgctcatatttttacatcgTTGACACAGAACAA
CTAAAACTCTCAACATGGCGGACGATGAGAAAAAGAAGTTGGAAGAGGAAAAGAAGAGGA
AACAAGCCGAAATCGAGCGCAAGAGGGCCGAGGTCAGAGCTCGTATGGAGGAAGCCTCCA
AAGCCAAGAAGGCCAAGAAAGGTTTCATGACTCCTGAAAGAAAGAAGAAACTTAGGTTAC
TCTTGAGAAAGAAAGCCGCTGAAGAACTGAAGAAAGAACAAGAAAGGAAAGCAGCCGAGA
GGAGGCGCATCATTGAGGAAAGGTGTGGTAAACCAAAACTTATTGATGAAGCCAATGAAG
GTACGATAAAACAAGTATGTGAGGGATACTATAGACGTATTGTCGACCTTGAAAATAAGA
AATACGATCTTGAAAAAGAAGTGGAACTCAGAGAATATCAGATCAACGACCTGAACAGTC
AAGTCAATGACCTCAGAGGCAAATTCGTCAAACCCACCCTGAAAAAAGTATCCAAATACG
AGAATAAATTCGCCAAGCTGCAAAGGAAAGCCGCCGAATTCAACTTCCGTAACCAACTCA
AAGTCGTCAAGAAGAAGGAGTTCACCCTCGAAGAAGAAGACAAAGAGAAGCCCAAACAAG
AAAAGGCTGAATGGCAGAAGAAGTAAAATTCCACCACTAAAATACGATTTTTTAAAATTA
TTTTTTCTTATCGAATATTTATTATTACGCACACTGTCAGCGGTCTTTTATTTGAACCAC
AGATTGTCAGCACTATACCGTAAAAATTTAACAATAATTTATGTTTaatttaaaccaaat
aaaattgtaattct
>i0_HQ_Rweevil|c1556/f2p0/528 isoform=c1556;full_length_coverage=2;non_full_length_coverage=0;isoform_length=528
agtcagattcagtgttgacgatctgtacagcaataacaccaaacaGCTTCATCATGAAAT
CGTTCGTTTTGTCCTTCGCTGTTTTGGTTGCTCTGGTCGGTTTGGCAATGGGAAAACCTG
CCGATACATACACCACCAAATACGATAACATCGATTTGGATCAGATCCTAAAAAGCGACA
GGTTGTTGAGAAACTATCTCAACTGCCTGCTGGAGAAAGGAAAATGTACTCCAGATGGTT
CTGAATTGAAACGCGTGTTGCCTGACGCTTTGGAAACCGAATGCAGCAAATGCAACGAAA
AACAAAAGGACGGAGCCAGGAAAGTCATTCACTTCCTCATCGATAACAAACGTCCCTGGT
GGAACGAGCTGGCCGTTAAATACGACCCTGACGGTACCTATTTGAAAAAATACGAAGCTG
AAGCCAAGAAAGAAAACATCAAATTATAAATGTGATAAATAAAGCCTTTTTAGTTTTTAT
AATACAAATTAACCACAAATAGTTTTTAATTAAAggcttaatatagtt
>i0_HQ_Rweevil|c1564/f3p2/836 isoform=c1564;full_length_coverage=3;non_full_length_coverage=2;isoform_length=836
agtcagcacaggaactcctgagaagctgctcatattttTACATCGTTGACACAGAACAAC
TAAACTCTCAACATGGCGGACGATGAGGAAAAGAAGAGGAAACAAGCCGAAATCGAGCGC
AAGAGGGCCGAGGTCAGAGCTCGTATGGAGGAAGCCTCCAAAGCCAAGAAGGCCAAGAAA
GGTTTCATGACTCCTGAAAGAAAGAAGAAACTTAGGTTACTCTTGAGAAAGAAAGCCGCT
GAAGAACTGAAGAAAGAACAAGAAAGGAAAGCAGCCGAGAGGAGGCGCATCATTGAGGAA
AGGTGTGGTAAACCAAAACTTATTGATGAAGCCAATGAAGCAACTCTAAAGAGGGTAATT
AAGGAGTACTATGACCGCATGTATATTTGCGAAGAGCAGAAGTGGGATTTGGAACGCGAA
GTTAGAAAGCGAGATTACGAGATCAACGACCTGAACAGTCAAGTCAATGACCTCAGAGGC
AAATTCGTCAAACCCACCCTGAAAAAAGTATCCAAATACGAGAATAAATTCGCCAAGCTG
CAAAGGAAAGCCGCCGAATTCAACTTCCGTAACCAACTCAAAGTCGTCAAGAAGAAGGAG
TTCACCCTCGAAGAAGAAGACAAAGAGAAGCCCAAACAAGAAAAGGCTGAATGGCAGAAG
AAGTAAAATTCCACCACTAAAATACGATTTTTTAAAATTATTTTTTCTTATCGAATATTT
ATTATTACGCACACTGTCAGCGGTCTTTTATTTGAACCACAGATTGTCAGCACTATACCG
TAAAAAATTTAACAATAATTTAtgttaatttaaaccaaataaaattgtaattctac
>i0_HQ_Rweevil|c1565/f3p1/725 isoform=c1565;full_length_coverage=3;non_full_length_coverage=1;isoform_length=725
agtccgaagattcaccttcaagtcatcggttcagttagtatcatacaatcataacaACAA
TCAACATGTACAAAATCGCCGTGGTATCCGTGATTGCCCTTTTGGCCATCCAAGGTTGCT
TGGCAAAACCCAAGGCGAAACAAGCACAAGCCATCGAAAAATCCCAAATCGACGAATTGG
CCGCCAACGCCCGTGACGTAATCAAGAGCGTCAGCTCGTCAATCGAAGGAAACTTGCCCG
ATTCCAAACAGGTATCCGACTCCATCGTAGAGAACACCCAGAAAATCGCCACCAAACTGA
AGAGCATCGTCGATGACTTGAACAAACAGACCGCAGACCACAAAGGTGACTTCGAAAATG
TCCTGAAACAATTCGAAGAGAACTTCAAAGCTACAGCTACCAATCTCGAGAAAGCCGTTG
GACCCGAAGCCACCGCCAAAGCCAAGGACCTCAAGAAGAGTCTCGATGATGGAATCAACA
ATGCCATTACCGAAGCACAAGAGTTGGCTAAAGTTTTTGAGCCCAAAGCCAAACAACTTC
AAGCTGACATTAACTTGCACCTAAAGAATCTCTTGGACCAAATTGTCGAATCTGGCAAAA
ACTTGAAAAAAGACTTTGAGAAGAACTTACCCAAACAGTAGAAACTGCAACTAGATATAG
AGTATTAACTGCTATAATTTCTGACTGATAATAATTGTATCCATGTAAGAGAAATATATT
TTTAT
>i0_HQ_Rweevil|c1576/f3p0/516 isoform=c1576;full_length_coverage=3;non_full_length_coverage=0;isoform_length=516
acacagtcaacgaagacactttggttccgaagACAGAGCAACTGTAGAAAGTAAACAATC
CGACAATGAAGACCTTTATTGTTTTGTCCGCTTTCGTATTGGCAGTGGTTTTGGGTGCTA
CAACCAAAAGCTCATGGAACAGTGTCCACCAAGCCTGCCAAGCCAAGCCCGGTGTTTTCG
TTGATGATGCCATTTTTCGAGAAACTGAAACGCGGTGAAAAAGTACAACTACCTGCCAAC
TTCGGCGTTCACGCTCACTGCATGTTGGAAGGCTTCGGCATCCAGAACAGCCAGGGAGCT
ATCCAGCAAAGCGGTGTGAAGAAGGCTGTACAAGAAAGCGTGTCTGATGCCTCCAAAGTA
AACCAAATCGTCAGTGCTTGCTCGGTGAGCAAAGGCACCAAGGAAGCGACCGCCCTCGAA
ATATTCAAATGTTTCGGCCAGAACAAAATTGACATTGGACAATTTTAATTTATTTTTATC
TCTTGTTCTAAATGAGTAAcacgaataaatattttt
>i0_HQ_Rweevil|c1579/f3p0/429 isoform=c1579;full_length_coverage=3;non_full_length_coverage=0;isoform_length=429
ttttgtaaaaattattaaaagtaagtttgAAAATAGAGATCATTGAATGTTAAAACACAA
GAAAGTTATGAGTTTGATTATTTCTTAGAAAAAATTAATAAATAATTATAGATTATTAGT
ATTGTTAAAGAAATTTAGTAAAATTTTAAAAGAAGAATTTATTTTTTGTACCTTGTGTAT
CAGGGTTTATTAAATAAAATTTTTAAATTAAAATTTCTCGAATTCAAAAGAGCTATTAGA
ATATAACTTTTATTGTTGAATAAATATTGTAAATATTATAATAGATGTGAAATGCTATTC
GTTTTTGAATATATCTAGTTTTTTAAGAAATAGATTTAATCTAGGGTTTTTAGAATATAA
ATTTAATTTTTTAAATTTATATTAGAAAAAGCTAATATTTTAAGGGATGAGCTttaaaat
aaaaatttt
>i0_HQ_Rweevil|c1581/f3p0/880 isoform=c1581;full_length_coverage=3;non_full_length_coverage=0;isoform_length=880
aggagctcgacgttagtaatcgcattttccgtttttcgtcattgattttcgttctccatc
aacaTTTCACCCTCTTCAGGGTGGTCGGGTGGTGGGGGGTGTCTTACAAGCGGGTCGCTC
GCTGTGTTATATAATGAGTGTGCAATAACATAAAACTAGGACTAGTGTGTATAGCGTAGG
ATCAGTTAGGAAACTAAGAAAATGCCGTGGTATCAACCCGCCGACGACGATGAAGAAGAC
CTGATGTTCTCGCCAGCCTTGATGGCTCGGAGAGCGTCAGAAAGTTGGATTGACACACCA
CCAGCCGAGATCCTGGCAACACAAACAACGCTTCAACGCAAAAAGTCTTTACCCGATGTA
CAAGAATTACCGAAGACGACACGACAAATGCCAAGGGAAGAAGTCTCTTTATTAGGTTCG
GCTCGCCGTGAAGAGATCCGTAGGCAAATAGACGAGCAAGAACGTCTTAGAGCGAACCCG
CTTCTCTATCTAGTCAGCCCACAAGTTAGGGAATGGGTGTACCAACAACAGTTAGTCCTT
ATACTTCTTTTCATTAATATCTCATTAGCTATCATGTTCTTCAAGCTATTAACGTAGCCC
TTGAAATGCGTCAGTTTGACGCTACACCAAGACATCCCAACAACTACTATATCCATTTAT
ACATGCAAAAGGAATAAAACATTATCATATTGATTATATCCTTGTTAATTATTTTTATTT
GTTAAAATACCATATTGTAAATAAAAATTATTTATGATAATAAAATACTTAAATATGTTT
CAATAATTTATACTATTATTTGATATATTTAACATTTCAAATGTTAATGATATAAAGTCA
AATATTTTGTAAATataaatactgtttaataaaaaaatat
>i0_HQ_Rweevil|c1582/f4p2/754 isoform=c1582;full_length_coverage=4;non_full_length_coverage=2;isoform_length=754
attggtaaataaaagtcggaagagtgtacacgttttactaaTTTTACGTAACAAAACGAC
CGAATAAAGACGTTTTTGTGATAAAAAAAATAGTCAGTAATCATGCCACGACGAGGAAGG
TCATCCCCGTCCCCCTCTAGAACCACAACTCTCCCCGCTAGGGCGGCTCCAGCCCCGCCA
CCACCAGCTCCAGTTCAAGCTGCTCCTGCACCATCTCAGGGCCCTGGCTTGTTTGGACAA
ATGGCTGCTACAGCTGGTGGTGTTGCTGTTGGTTCAGCTATCGGACACACAGTTGGTCAT
GCAGTAACAGGATTATTTAGTGGTGGCTCTAGTGAACCTGCACCAGCACCACAACAACAG
GCTGCTCCAGTTCAGCAATATGGCCAACCACAACCTAATGAACCCACTGGTCCATGTGCC
TGGGAAATCAAACAATTCTTACAGTGTGCTTCCACACAATCAGATTTGACACTTTGCCAA
GGGTTCAATGAAGCTATTCAGCAGTGCAAAATTAGGAATAATATATAATGATTTTCTTAG
TATTAAAAAACAAATTAGGGAAGGCCATGTGTTAGCAGCCAAGTAGCACAGATAATCCAG
CTGTTATATTTTTCTTTTATTTTTTAAAATGTTATTTAATAAATTATTTTCACATTATTT
TTGTTGTAAATAATTGTGATGTATTTGTAGTGCCAGAAATTGTAATTGTCTATCTGGTTT
GTTATTTACCTGCAATAAAATGGTTTATTACTTG
>i0_HQ_Rweevil|c1584/f5p0/366 isoform=c1584;full_length_coverage=5;non_full_length_coverage=0;isoform_length=366
atacacacacacgcatcatcgatatttgtcgttgcatctagctgtttTTTTTCTTTCACG
TTTTCCATCGAGTAAAAGCGGAAAATATGAAGGGCGTTTTCGGTTTCTTGGTTATTTGTT
TTGTAGTGTTTTCGGTTCAAAATTATGTGGATGCAGGCACACTTTCTCTGGACGTCATCA
GATGTCAATATCCATCCAGCTGTTATAAAAATTGTCAGCAAAAAGATCCAAACACCACTG
GTGACTGTAGTGCCAAAAACAGTCTCAATCAATATTACTGTCGTTGTATTTAATGCTGGA
AAATACTTTGGATTTGCACTAAACGAACAATAAAAATGGCTATGAATTCTTAATAAATAT
AAGCAT
>i0_HQ_Rweevil|c1585/f3p0/741 isoform=c1585;full_length_coverage=3;non_full_length_coverage=0;isoform_length=741
aagttaattttttttcattgcatcaaaacaaagtgattccataatcacctattataatca
atTTTTATTTATATTTTTAGAGGCAATTCATAAATATGACACAAACGTACACTTTAGGAG
ATCGATATGTTGTTTCTGTCGAGGAAATGGATGAAGACGGAGATCAGTTAACAGCGGAAA
ATACTGATGATTCTAATCACGATGAAAAAGCCAACATGCCTTTGAGAGAACAGGATCGTT
TCTTACCCATAGCCAATGTAGCAAAAATAATGAAGAAAGCAATACCAGAAACTGGTAAAG
TAAACAACAAAATTGCCAAAGATGCCAGAGAGTGTGTACAAGAATGTGTTTCTGAGTTCA
TTAGCTTTATAACTAGTGAAGCAAGTGATCGATGTCATTTAGAAAAACGAAAAACAATTA
ACGGAGAAGATATATTGTTTGCTATGAGTACTTTGGGCTTTGATAATTATGTGGAACCTT
TAAAATTATATTTACAAAAATATAGAGAGGCTGTTAAAATTGATAAGAATTTAACACAAG
GGGATATATATGAAGAAAGCTCTGAAGAGACATACAATGCTGCATCAACCTCAGAAGAAG
GTACAGTGATTTATACTTTACAAGTACCAGACAACGGCACCACTCACCAATATCAATTAG
GATAGTTATTTTTTGTTTTGAAAAATAAATTGAAAATCATAAAAAAAAAAAAAAAAAAAA
AAAAAAAAAAACAcatactac
>i0_HQ_Rweevil|c1587/f2p0/923 isoform=c1587;full_length_coverage=2;non_full_length_coverage=0;isoform_length=923
ATAGAAAATTTCAGTAAATATTTTTTATATGTTGTAATAACGTTGTTTAAGATACATTTT
TAATATCATAATTACCTGGATGGAAAATTTGCCAAGAACAAACTTTCTATTTCACTGTAT
GTTACTTAAATTTGCAGCTTAAGAAGGCATAAACTATACTTTATTGTATGATAATGATAT
CTTCTAATAACCAGTAAAACTAAACAATTTCTAATAAAATTCAAAAAGACAGTGATTGTC
AGAACTTATTAAGATAGATATCCGTTTTATTTTGTTTTGTTATTTCTTACCAATCATCCA
ATAAAAATACTATATTGTAGAATAATTGTTAAATCATAGTAATCATGTAAAGTATTGCAA
AGAGAAACCATAACACAAATCCAAGGGTTTGTAAATATTTTTTTGTTATTTCCGAATGTA
CAATCAGTTTTTTCAATAAAGCAGGCAAAGTGATACATATAGACATGTGCTTTCTAAATG
TTAGCGCAAAGTTGTGTAAATATTATTGTATAATTATTGTAGCAAAATTGTACTTATTTA
TTTTCACCTTCGATCGTTATTATCGTTCGAGAAATGCCGACATTGTTCCGTTCGTACATT
CCAGTTGTTTCTCGTAGATGTTAAATGTTCTATTCGACAAGAATAAATTCGAAAAAAAAA
CTTTACATATAAAAAAATCAAATCACTTTTAGTCTTTCCTGTTTCATATCGGAACTCATC
TTTAGACAATATGCTTTCGATCGTGATGTTTCCTTGTGTTTTTTCGAACTGCAATAGCTG
ATAAAACTTAATCATTGTACTAGGTATATATGGTGCTGTTGTTTTTTGTTGTGAAGACAA
AATCTATATAGATAGAATCTATACACTTGTTAAATAAGACGTTGTAATATATTagagtct
attaaaattatttgctgaaatag
>i0_HQ_Rweevil|c1588/f3p0/960 isoform=c1588;full_length_coverage=3;non_full_length_coverage=0;isoform_length=960
agtacgggactttTATGTGACCGGTGTGGTAGATCAAAACCATGGAGGTCTACTCTAGGT
CCTCATGGTTTTTGCTGCTTCTTGGAGCCGCCTTAGTAGCTGCTACCTTAAACGAATCTC
CCGATTGTCCTACAGCCGATAAAGTTTCATGTGTGAATGGAATTAAATGTGATTCAAATG
ATGATTGTCAGAATTCAGAAATATGTTGTCAAAGTCCCTGTTATACGAAACGATGCATAA
CAAACCCAAAAGGAGTTCAAGGTGCAGCTGATACTGATGGACCTTCCGAATCCGACTGCA
GGCCTTACATCGAGAAAGCTCTCAAGGAGCTCGAGATTGGTGAGGTAGCTCAATCAGATG
AAAAAGACGAAAGCATTGAAGATGTTCCTACCGTGGAAATTACTGACGACTCCAGCCACC
AAGAAGCGGAAACTGGTGACCAAGGAGATGAAAGCGATGAAACCGAAACTGAAAACGAAA
CAAACGCTCAATCTGTCGAAGAGGATGAAACCCAACAGGAAGCTCCTTTAGATGCGACTA
GTGACGAAGATGTTGAAGCTGAAGTTGAGGCGGACGCTGACGCCGAAGCCACACCTGAAG
AACCAACATTAAATGAAAGTCCAGAAGAAACCGAAGCAGAAGAATCAACGAAAAATGAAG
AACCTGAAGTAGCAGCTGAAGAGGCTGCAGCAGAACTACTTGAAGAGGTTCCAGTCGAAG
CTGAACTAGTTCAAGAAGCAGCGGATGTTCCAGAGCTAGCTGAGGAAAGTCAAGAGGGAA
GCGTTGTGGTCCCAGGTTCACCCGAAGAGGAAAGTAAAGAGGAAGAAAAAAGTGCCGAAC
AGCCAGAAGAAGTTAACGTCGTAGAAGAAGATGGAGAAAGTCAAGAAGATGAAGCTAAGA
GTGTAGAAGAAGGAGGAAAAAGCGCcgaggatgaagcaagcactgaagaggcgaaaagtg
>i0_HQ_Rweevil|c1590/f2p4/719 isoform=c1590;full_length_coverage=2;non_full_length_coverage=4;isoform_length=719
agacagttaaaatacgcgaacgagaagcatacgcacgtacgtaactttgtcaacgaatcG
TGATTAGAACGTTCTTATAAGAAAATTAAGAAATTATATCAGAATGTCGGACGTCGATAT
TAGCGGACAAGCGGTTTCTCCTTCGTCGAATCAAGGGAGTGGAGGAAATTCCGCCGCCGT
TGTTAACGCATCGTCAACAGGCACACCGGCCGGGTCGAATTCATCTTCGGTGTCGGCTAC
GGGAGCCGCATCAGCTACAGCCGGTAGCGCAGGTTCGTCTGCAGGAGGGAAGAAAGAAAA
ATCCACTTCGAGCAAGGCGAAGAGTTCTAAATCGAAAGTTAGTCATCCTCCGATCGCTGA
TATGGTAACGAGTGCAATTAAAGGATTGAAAGAGAAAGGCGGAACTTCCTTCAGAGCTAT
TAAAAAATACATAGCGGCCAATTACAAAGTGGATGCTGACAAATTATCGCCCTTTATAAA
GAAATATATAAAGACGTGGATCGCTTCGGGTGTTTTGGTACAAACGAAGGGCAAAGGAGC
TTCCGGATCATTTAAATTAGCGGCTTCGGCACGTAAAGCAGGAGGTACGACAGCCGCAGG
TACGAAGAAAAGAAAAACGGCCACTGCCAAAACCGGACAGAAAAATAAACGAAAACCAGT
AGGAGGTGCCGCGACAGCTACGACAGCCGGTggtaaaaaagcgtctgccaaaaaaacct
>i0_HQ_Rweevil|c1592/f2p4/350 isoform=c1592;full_length_coverage=2;non_full_length_coverage=4;isoform_length=350
aagtcaacagatgaatagtgacgacgctaggcagatgttttatttcGAAAATTTGTATTT
ACCATAGCTCACTTTGGCGCTGTTACTTGTTTTGGCCTATTGTGCTGTTATTGGTTACTG
CAATCCAGCAGCTGAACCTCAGTTTGGATATGGACGCGGTTTTGGTGGTGGATTCGGACG
TGGTTTCGGAGGAGGAGGTTTCGGACGCGGATATGGAGGTGGATTTGGATACCCCGGTTT
CGGAGGAGGTTTCGGACGCGGATACGGGGGTTTCGGCGGCGGCAGAAGATTTGGCTATTA
TGGATGAATATTGATTTTATGCTCGTACTTATAAAATAAATCAATTTAAC
>i0_HQ_Rweevil|c1593/f2p0/506 isoform=c1593;full_length_coverage=2;non_full_length_coverage=0;isoform_length=506
aagaagagcctaagtctgaagaagttccagaaaaagtaattaaattgaagaaaaaaccaa
agaaacCCCAAGAAGAACCAGCCGAGGTTGTTATTCCAAAACCGAAACCACATGAAGAAA
TTCCAGAAGTGAAATCGGAAATCATCATTAAAGAAGAAGAGGAAGTTACCAAACCGGAAC
CATTGGATACGAAGGCTGAGTTTACTATAGTTCAGGAACCACAAGTTCCAGCAGAAATTA
AACCAGAAGACGAAGTACCCTCAGAGGAAATAACTGTATCCATTAAGAAACCAAAGAAGA
AAATAAAACCAACTGAAGAAAAGGAACTTGAGGTTTCTCTTAAGAAAACGCCTAAACCTG
AAGAGCCAGAAGAGGGCGCCACTGATATAAGTGTCAGTGTAACAGTCCCAAGTGAAGATC
AAGCAGAACTAAAGATAACCAAAGAGTCTGAAACAGTTCAGGAAGAAGTTCAACTTGAAt
taccattgaagaaacatgttccagct
>i0_HQ_Rweevil|c1594/f6p6/790 isoform=c1594;full_length_coverage=6;non_full_length_coverage=6;isoform_length=790
acagatattttcgcagtcttggcttgacgacAAGATACTAGAATAAAATGTCTGCTTCTC
GAATTTCAACCTTCATTAAAAGAAGTTGTTTTCACCATAAACCACAGAATATACTTATAA
ATTATAGAACAGCTACCAGTACAAAACACGGTGTAATTTTACCCGAACCCCACTCAACTT
CATTTGGTCTAGTCAAGGTAGTACTTACGGTGGCTACAGGATTATTAATAGGAGCAGGAA
TAAGTAAAAATATTGCAAACTTTTTGGAGGAGAATGATTTGTTCGTACCTGAAGATGATG
ATGATGACGATTAAGAAATGTAATAATATGTGTTAAATAAATATTTAAGAGAGCAGGGTT
GTCAACATTTCTTTTTATTTTGCAAATCAGGGGTTCTAAATAAAAAAAAATATTGTTAAA
TTTTTTATTTTGAACTATGAGATATTCACACTATAAAGGTAAAATATTAAATATTTATTA
ATACATATGTTTGAAAGATATTTATAAATCTAATACTGTTTGTTAATAAGGCAGTCATTA
CTGCACTATTGAATGTATTAAACCATTATAGTGTGTTTCTTTACTTAAAAGATACTATGT
AAAAAATTATTAGTACACATTTTATGACACATCATCACGGAAACCATTAAGATTTTATTC
TGGGGGTTTCTTATGAGGTCCCCAGCCATGAAAACATTTTGTAAATCTTTTAGACTCTTT
ATTTTTTAGTGTTAAAAACAATTTCCTTGGCTGTTCTGATTGCTTTACTCGCATATGTTG
AATATAAACC
>i0_HQ_Rweevil|c1595/f3p2/738 isoform=c1595;full_length_coverage=3;non_full_length_coverage=2;isoform_length=738
agtcagtatcaacgtcgttcggacagaagacggaagagtcgtccaagaacaacaattcgG
AGAACCGATCAGCCAACAGCCTGGAGTAACCGTGACGCATAAAACAACCACAATCGTCTT
AGATGCTCAAGGAAATCCAGTAGAAAACATACCGCAAGACATCAAATCCGAAACGGACGA
AACCAAGCCGGAGCCTCAAGTCGAGGAGGCCCCCGAACAAAAAGAACCAGAACAAAGGTA
TGTGGAAACTCAGCCAATAGTAGAGCAGCATGACACCGCACTAGATACCACTCAAAAGCA
TGTAGAATCAGTCTCAAGTTCCTCGATTACTCAGCAATTCATTGAACAAGAGAAACAAGT
CGCTAGCCCGTCACCTGACAGTAGTAAAGTTGAGGAAGCACCTACAGCTGAACCAGCACA
CAAATCTAAAAAAGACAAGAAGAAGAAGAGTAAAAAAGCTCCAAGTGACGAGCCTCCTCC
AGCAATAATTGTTGACGAGTTTGTTTCTATTGTTAAAGCTGAATCATCAGCACCAACAGA
ACCTGTACCAACACCCGTACAAGTCGAAGAAATCGCTCAGATATCAAAAGTACCAGAAAC
AACAAAAGAGTCAACAACACAAGTCACTTTAGAAGAATCTGTTGTTGAAGATATTCCTAC
TAAATCACCAGTAACACCATCAGAAACACCAGAAAAAATCGAAGAACCTctaactgcgac
ttatgaagaaacaattat
>i0_HQ_Rweevil|c1600/f3p0/665 isoform=c1600;full_length_coverage=3;non_full_length_coverage=0;isoform_length=665
attagtgttgttaatttattGTTAATTTTCAATCTAACCATGTCAAACAAAGCGGTTTTT
GTTGACTATGAAGCTTTAAAACACCTGGATATATCCAGAGAACAACTGAAAATGTTGAAG
CAGATTTTTGATTCCTTCGATCTGGAAAAGAAGGGAGAAATCAGTGTAGACATGATTGGC
CAGATTCTGGATATGTTGGGTCACCAACAAAGCCCTGATGAGTTGAATAAAATCATAAAA
GAAATTGATGAGGACGGTAATGGTGTCATGAGCTTTGAGGAGTTTGCCCATTTAGCCGCC
AGATTTCTGGTGGAAGAAGAAGAGGACGTTGAGGCAATTTTGAGGGAGTTGAAAGATGCT
TTCCGTCTATATGATAAAGAAGGCCTTGGCTATATCTCTGTTGATCTTCTGCGAGACATA
CTGAAAGAATTGGACGATAAGCTTTCACCGTCTGATTTGAACGAAATGATCAAGGAAATC
GATACAGACAACTCAGGAACAGTGGACTGGGATGAATTCAAGGCAATGATGATTGGTTAA
AGATGTTAATGTGGTTCAACCTAGGAACCTAAAGTTCATGGTGTTACTGAATATTTTGAG
AGTGACTATATTTTAATGTTAGTTCTGAGATATAATTGATTCTCATAAATAAAGATATAT
Attgt
>i0_HQ_Rweevil|c1602/f4p0/755 isoform=c1602;full_length_coverage=4;non_full_length_coverage=0;isoform_length=755
aggtcttttagaacagcgccttgaagaggacggttgccccgtttttacaGCCAGATCAAC
ATCTACATAATCTCCCAATATGAGGATCTATAAAGATAAACTGACTGGTGATGAGATGTT
CTCAGATACCTACAAGATCAAACTTATAGATGATGTACTATACGAAGTTTATGGCAAACA
TATATCTAGAAAACATGGTGATGTCTTACTTGATGGGGCCAACCCTTCTGCTGAAGACGC
CGACGAAGGTACCGAAGACGCTGTTGAAAGTGGGGTCGATATTGTATTGAACCACAGATT
GCAGGAAAGTTATGCATTTCCAGATAAGAAATCTTTTACACTATATTTGAAAGATTATAT
GAAAAAGTTAATTCCTAAATTAGAACAAGAGGCACCTGACCAAGTAGAAGTTTTTAAATC
CAATATAAATAAAGTAATGAAAGATATCTTGTCTAGGTTCAAAGATTTACAGTTTTTCAC
TGGCGAATCAATGGAAATTGAAGGTTTAGTGGGTCTTTTAGAATACCGTGATATTGATGG
TGAATCAGTGCCAGTAATGATGTTTTTCAAACATGGACTCGATGAAGAGAAGTTTTAGAA
TAAATATGTTTTAAGAAATCTAATCTATATTTAATTTATATTATATACTCTATAGGATTT
TTAACTTGTTGTGAAATTACTTCCTGATTCGCTTAATTAATTTTGTCCATATTATATGAA
TTTTTTTGAACAAAAAatacagaattttcctacag
>i0_HQ_Rweevil|c1603/f2p0/708 isoform=c1603;full_length_coverage=2;non_full_length_coverage=0;isoform_length=708
acatacacttccataatggtgaactggaaATCATATGTTTTTGTAAGTGAAATATTTATG
AAAAATTATTTTAACAAAGCCTAAACAACTCTGAGATCGTTGAATTATAAGGGAATGTGT
GTCATCAGTAAGTGGAGGAGCTTAAAACGCTTCGTCTATGGCAGATCCAGCTAACACATT
CGCTGCTGCAAGCACTAGCCGCCGTAAGCGTGTGCTGCAATCGCAGCTGCGATCTGAGGC
CAAGCGTCTACGGAAAACTTCCCAGGAAGATTCCAGTTCACAAACAAGAAATAACTGTTC
AGTAAACAAATTAGGAGGAAATTCAAAGGTTAAAACAACTAAATCATTTGGTTTAAGTAA
TAAAAGGGAGCGTTCAAGTTCACAATCTAAGGCTCAAGAAGACTTAGCATCTAGCTCTAC
AAATAAGGTCATAAAAAATAATAGTAATCAATTATATCCTAGACGTTCATCAAGATCAAA
CCCTATTGATCTAACACCGATAGATTTAGAAGGTCCTGAACACAAATTAAGAAAAAAAAG
TAAAGCAGATAAGGGAAAATCTAAGTCTCAACCAAAAGATACAGATAACTTGATAATTTC
AGAACCATCGACATCATCAGGATCTCCAAATCCCAAGAGAATTAAAAATCACCTAATAAC
AAGTGAAAATTTGGATTCTAataataagcacagtgaaagtaaaagcag
>i0_HQ_Rweevil|c1606/f2p3/403 isoform=c1606;full_length_coverage=2;non_full_length_coverage=3;isoform_length=403
cacagtgaaaaatatatatttatattaaaaatgtgtaaatataaaactcgctaaaataAA
AGCTGTTTTTGAAAGAGGATTTTATTGCAGACCTATGTAATTCTTCTATGCTGGTTCTTA
AGCAATTCACAGTTTTAAATCATTTTACATATTTATTATGTATTTTTAAACGTTTTTTGA
TATATTTCTTGAGGTTATGTCCTGCTTTCATTATATATATACATATTTATTTATTTGTTT
ATGTGTATTAAGGTTTAATGTTACTGAATTGTTAACATGTGGTTTATTACAGAAAAAAGG
CTTCAAGATTGGTCGTAATGAGACCCATAAGCCTTTGGGTTTTTCGGTTTTATTTTGTAA
ATATTACACATTGACTTGGTGCTTTTAAAATAAATTTTGGTTT
>i0_HQ_Rweevil|c1608/f2p0/700 isoform=c1608;full_length_coverage=2;non_full_length_coverage=0;isoform_length=700
attcaattgttcggcagtggactaagtgctacaattatttttgtagtagactaaattatg
gATGACGACAACGCTGATTGGCTGTCCGCTGCCACCGAACCCGATCCGGAACCCACCCCA
CCGCCAAAACCCGCCGGAGGTGCCAAGGCCGCTGCTGGCGAACAAAAGGCTGCTGCTCCA
GCCGGAGGAAAAGCTTCAAAGAAAGATGACCGGCCTGAGGCTGAACCCGAATCAGATTAT
TTAGATCCAGACAAGTTGTTGTTGTTTAAGCATTGGATAAGGCCGAGGTTCTTGCCGTAC
AAATACTTGACTGACTACAGATACAACTACTACGACGACGTCATCGATTACTTAGACAAA
AGGAACAAAGGCATCTACCGGGAGATACCCGTCGCCCAAACCTGGGCGGAAAGAGCGCTG
CGCACTTACAATAAACACTCGAACCGACTGGAGAGGTTCCGCCAGAGAGTGGCCGACTCC
AAACTAATGGAAGAATCGAGATTCAGCGGAAAGTTTCACTTGCACCACAGCAAAACCTAC
ATCTACAAGCGATACTCCAGCATTTTATATTAGTTCGTTTTAGTTTTATAGCCATTTGAC
GGCGACGGTTGCCAACGTAACGTAAAAAAAGGAAACAAATTATTGTCCTGTGCGTGCGCA
GAATGTATTTGTAATAGAGATGGGTTtaataaatattttg
>i0_HQ_Rweevil|c1610/f3p0/760 isoform=c1610;full_length_coverage=3;non_full_length_coverage=0;isoform_length=760
cattgtTATTTTCTTCTCTTTTGGCTTTAGGCCTTTGTGCCGAAGAACTTTGCTATAAAG
ACACCCATCGGTCATGTAACTCTGTGTCCAGTAAATTAGTTCCTGGAACACCAAACTGTA
ATGCTAAATACGGAGCTATAGACTTTATGCAACCTGAATTACAACAATATGCCAATCAAT
TATTATATAGATCATTCGATTTCTTGTTAATGTCCACCTATTTCGGTAATTATGTGAAAA
ACAGGCCAGGATTTGAAAAACTCTACAGAAAATATTCCGATAATTTATGGAACGATGGCA
TCGAACTGATCAAATATTTAGACGTTCGAGGAGGCTCTATGGACTTCAAGAATTTCCCAA
GAAATCTTGTTGAAGAGGAAAATACAGGTGCCGAAGCCAAACCTAAACCAGGACCTAACT
GGGACCTTAGCGAATACCTATCGTTGTCCAAGGCGCTGGACTTGGAAAAGGATTTGGCTG
GAGATGTATTTGATATTCATTTACATGCTGATGACCACACCGAAGGTCACTATGATGCTG
AAATTGCCCACCACATGGAGAAGGAATTTGTTGACAAGCACAGAGATATTGTAAGAAGTC
TTGCTGGATATACTAAAGATTTAGGTGAAATGTTGGATACCGCTGATGCTTCCTTGGCCG
TCTACCTGTTTGACGAATTGTTACAATCTGGAAAATATTAAAACGAAAAGTTTTATTAAT
GTGACTTAAATGTATTTTTAAATCATAATAaagtatttag
>i0_HQ_Rweevil|c1611/f2p0/397 isoform=c1611;full_length_coverage=2;non_full_length_coverage=0;isoform_length=397
agttttagaccaggggatataattctagccagaGTGTTACCCATAACCGAAGCTCATATG
TACCAACTGTCGACGGCCGAAAATGAATTAGGAGTGGTCATAGCTCACAGTGAACATGGT
TATCCTATGGTTCCCATCAGTTGGACTGAGATGCAGTGCCCTAAAAGTCTGGTTAAAGAA
CCCAGGAAAGTAGCTAAGGTAATTCCAGAAAATATGGATACTAGTTTTCTAAATGAGATG
GATATTAATTAATGTTACATAGAGCACCAAGAAGAAATATAAGTTTGAAAAATAAGGTCT
GAAGTTTCTGTTTAAAGATTTCAACAATATTCCCATTAGTAATAATATTTAAGAGAATAT
TGTTATAATTACTATAAATAAATTGTGTGTTTGAATT
>i0_HQ_Rweevil|c1613/f3p0/862 isoform=c1613;full_length_coverage=3;non_full_length_coverage=0;isoform_length=862
AGGCTATTGACAAACTTAGCAAAAAACACTTGAGACACATCCAAGCCTACGATCCTCATG
GAGGAAAAGATAACGAAAGACGTTTAACTGGAAAGCACGAAACTTCTTCAATTCACGATT
TTAGTGCAGGTGTTGCCAATCGTGGTGCAAGTATTAGAATTCCTCGTGGATGCGCCGAAG
AAAAGAAAGGTTACCTGGAAGACAGACGACCAGCATCTAATTGCGATCCATACTCTGTAA
CCGAAGCTCTAGTCAGGACATGCATCTTAGATGAGTAAATTATTAGGATTACTTCTATTT
GCATATTTTTATGGATGGATGATGCCTCGTTCATACTTCATTTAACCACACAACATGTTG
TGGCATATAATGAATACTTATTATATACTCTCAGCGTTTATTTTCAAACGTTAATGTTGT
ATTCTTTATTACAATATTGTTTTGTTTACATTTCATCATATTTTTAGTGCAGTTTTATTA
AATTTATGTAATCCCCTAATTTTATAAATGTATTTGTATATTAGGATTTTCGTTCTAAAT
ATATAATATATCTGATAATGTCATATCAAAAAGTACAAGTTGTGCATGTTAGTTAACAAA
ATAAAAGTAATAATCATGTTGTAGTTAATGTTGTATGTAATTATATATGTATATGTTGTT
GTATTGTTTAAAACTAATTATAAAAAACTGTTGTGACGTTGTGAACAAAATATTTAATGA
TATATTTCCATATATTTATTTATACACATGTTAAAAGTATATCAATTATATTTATTGATT
TTATTATTTTGCTCTATAAGTTACTTTATGCACAATTTTTGAAACACATTTATATGTACA
ACGATGTTCAATAAACATATCG
>i0_HQ_Rweevil|c1616/f3p0/646 isoform=c1616;full_length_coverage=3;non_full_length_coverage=0;isoform_length=646
gttgttaatggtttttttgttataaaaagacaataagtaataagaaaattcaaAGGGCCC
TAATTTCAATAATGGGCCCTGAAGCCAGAAAAGGGGAACGTAAAGTTGCACCATTATCTC
CACCGCCGATCATGGATATCTCGGATGATGAATTGGTATCCATATCAGTGAGGGATCTTA
ATCGAACGTTAAAATTAAGAGGTTTATCTCGTGAAGAAATCGTAAGAATGAAACAAAGGA
GGCGAACACTTAAAAACAGAGGATATGCAGCATCATGTCGAATAAAGCGAATTGAGCAGA
AAGATGAATTAGAAGTTGAAAAAACTCAAGAGTGGAGAGATACAGAAGTTATGAGGGATG
AATTGAGGAAAATGAATGAAGAAATGAGTCAAATTAGTAATCGTTATGAGGCTTTGAAAA
GGTTTGCCATCAATAGTAAAATTCATATTCCACCTGAATTAGAAAACTTGTGATATAATT
ACTTTTTACCATACATTTGAGATACTAGATGATAGTTTTTACAAAATTATGGCACACAAT
TATTTATATCACTAACTTGATTAGGCTTTGTTCTATACATTCCTGTTATAGTTTAGTGCT
TTATTAGAAATATATTCCTTGAAGGGTGTAAATAAAGCTATATAAC
>i0_HQ_Rweevil|c1617/f3p0/980 isoform=c1617;full_length_coverage=3;non_full_length_coverage=0;isoform_length=980
attgtgataacttattcgaacttaaccaacatcatttttataaataactgaacgggccaa
caTCTAGCAGAAAGGAATGTCGCATTTCAATATCGTAAATAAAATAGCTTTGGTAACAGG
GGCCGCTTCCGGCATTGGGTCTTCAATGTGCCGTTAAATTACTGGAAGAAGGGGCACGTG
GAGTTACTCTAGCAGATATCAATAAAGTCGCCGGGACGAAAGCCGTTCGGGATATCGAGG
CGAAATTTGGTCCAAACAAGGCAATCTTTGTGTACTGCAATATACAGCACAAATCTGATT
TTGAAAACGCTTTTATCAAAACAATCGAATCGTTCCAGAACATAGATATCTTGATCAATA
ACGCTGGAATATTCGATGATCGCTGTTATGAAAAGGAGATTGGGGTCAATGTTATTGGGG
TAGCTCACGGTATGGTCCTCGGAAGTGAATAAATATATACCGAAATACAGATCAGGTTCG
GAGGGACTTATCGTTAACGTATCCTCTGTAGCTGGAATCAACTCGATACCCTTTATTCCG
ATTTATACCGGTACCAAGTTCGCTATACACGGCATGACCCTTGCCTGGGGAGATGTGTTC
CACTACAACAGGACGAAAGTTCGCGTAGTTGGTGTATGTCCTGGAGCCACCGAAACTCCA
CTTCTAAGGAACTTCGCGGGATTGACTTTGGATCCGGACTACGAAGCGTATATGGCGGAG
GGATTGAAGCTGAGTATCAAGTCAGACGCCTGAACAGATGGCAAACAGAACCATGGAGGT
CATCAAGAAAGCACCCTCCGGTACCATGTGGGTAGTTGAAGCTAACATGGAACCTTGGAA
GTTCGAACTGCCAAACTATCATAATATCGAAAAAGTTTCTCTGGATCAAGTTCAATAAAA
TATTCAGGTGTTTTGATTTTTCTATCTGACAATAAACTTATAACTGTAGAGAATATGTAG
AGAATACAAATAAAAGGTCG
>i0_HQ_Rweevil|c1618/f2p3/436 isoform=c1618;full_length_coverage=2;non_full_length_coverage=3;isoform_length=436
attggccttggatagtataactatggcacataattgttggctgttaaaacagcatttgTG
ATATGCAAAAATGACCAAGAATTACCTTTAAACCAAGTGTACTTGTTGTGATTAATCAAC
ATGAGTAGATGGAATGTTATCTTCAAATATTTGGATGCAAAAGAACTCCTGAACTAGCCG
CTACATATGTGTATACAATTCTAAATTATTTTGCAACAAAATTTGAAGAATTTATTTATA
GTATTTAATTTAATTATCCCGTGTTAGTTAAAGATAAACCTAATTACTATTACTTACCCT
TACATTGTCACACTTTAACTGTAGTTATGCTTTTTGAAATTTTGCCCTTTTAAAGCAATA
AGTAGTGTTCAATATTTTTCCAAAACTGTTACTTGTTAAATATTAAATATTTTTTAAAAT
AAAGACCTTTTAAAAG
>i0_HQ_Rweevil|c1619/f3p0/747 isoform=c1619;full_length_coverage=3;non_full_length_coverage=0;isoform_length=747
aggtcttttagaacagcgccttgaagaggacggttgccccGTACAGCAGATCAACATCTA
CATAATCTCCCAATATGAGGATCTATAAAGATAAACTGACTGGTGATGAGATGTTCTCAG
ATACCTACAAGATCAAACTTATAGATGATGTACTATACGAAGTTTATGGCAAACATATAT
CTAGAAAACATGGTGATGTCTTACTTGATGGGGCCAACCCTTCTGCTGAAGACGCCGACG
AAGGTACCGAAGACGCTGTTGAAAGTGGGGTCGATATTGTATTGAACCACAGATTGCAGG
AAAGTTATGCATTTCCAGATAAGAAATCTTTTACACTATATTTGAAAGATTATATGAAAA
AGTTAATTCCTAAATTAGAACAAGAGGCACCTGACCAAGTAGAAGTTTTTAAATCCAATA
TAAATAAAGTAATGAAAGATATCTTGTCTAGGTTCAAAGATTTACAGTTTTTCACTGGCG
AATCAATGGAAATTGAAGGTTTAGTGGGTCTTTTAGAATACCGTGATATTGATGGTGAAT
CAGTGCCAGTAATGATGTTTTTCAAACATGGACTCGATGAAGAGAAGTTTTAGAATAAAT
ATGTTTTAAGAAATCTAATCTATATTTAATTTATATTATATACTCTATAGGATTTTTAAC
TTGTTGTGAAATTACTTCCTGATTCGCTTAATTAATTTTGTCCATATTTATATGAATTTT
TTTGAACAAAAAATACAGAATTTTCCT
>i0_HQ_Rweevil|c1623/f3p0/616 isoform=c1623;full_length_coverage=3;non_full_length_coverage=0;isoform_length=616
actcctactgaaACTGTTACCAATACTGAAGCAGTAGTGGATAATAAAGAAGAACTGTCG
AATACCACCCAAGAAACTAAAGAATTCATACCAGATATTCTTAAACCAAATGTGCAACTT
GAGGAACAAGTATTAGATGAACCTGATAAATCTAAGCGGAAGAAGCACAAGAAGAAACAC
CATAAGGAGCATCTCACTGAAACTATTGATGTAGACGCTTCTCAAGAACAGCCAATTAAA
GATGACGTGAATACTATTTTCTTGAATAACGAGAAACTGGCTATTGATACGACCAAGAGC
TGGGCTTCAATAGTTAGTTCTAAATCGCAAGTTAAGAAGATTGATAACATTAAAGAGACA
GTAGCAGAACAAGCTCCGAAAACAATTGTTGAGGATGTTATTCATGATCAACCACAACAA
ACCAACTTAGTAGAAGATATTCAGTTTAATGTAGAGGAAAACATTCCATATCAAATAAAA
ACCGATTGGACCCATATTGAAACTGACAAATCATTCGAATATGAAGAAAGAGCCATTGAC
GTACCAAATGAAGACCTGTACAACCAACCAGCTCAACCAATCgatgataaagtggaaact
agcaaaccaaagaaat
>i0_HQ_Rweevil|c1624/f2p0/991 isoform=c1624;full_length_coverage=2;non_full_length_coverage=0;isoform_length=991
aagcatcatttatgtgttcttttagttgccggattcgtgtggcaatatttaaGTTTTTTA
AACGGAGTTATAAAATAGTTCAAAATGTTTTCTTGGACAGTTAGTTTATGTTTTATCTCC
TTTATCCTATCTGTGCAATCTATAATGTGGAACTTAGCACCCAACACACAAAAATGTTTA
AAAGAAGAACTGCAAGGAAATGTGTTAGTTCTTGTAGATTTCGAAGTATCTGAACAACCT
GGTCAAACAGTAGATTATATTGTAACGGATTCAAAAGGACATATTCTAGCCAAAAGACAA
GAAATAGGCAAGGGGAAATTTTCATTCAATACTGAAAGTTTTGATGTATATGAAATATGT
TTTATTTCACATGTTTTGGATAAGCAAAAAGGAATCAACCAGCTTGTTACATTAGTAACT
AAACATGGAGTTGAAGCCAAAAATTATGAAAATTATGCTGAAGCTGCTAATTTAAAACCA
ATGGAGGTTGAATTAAAAAGATTAGAAGACCTTTCAAATGCTATTGTACAAGACTTTGCT
CTTATGAGAAAAAGAGAAGAAGAAATGAGAGATACAAATGAATCAACAAACAGCCGTGTA
TTATACTTCTCTGTATTTTCAATGTTTTGTTTATTGGCATTAGCAACTTGGCAAGTTTTT
TATCTGAAGAGATATTTCAAAGCAAAGAAATTAATTGAATAAACAGGAAAATTTTGATTT
TTGGAATTATTGACTGTCCTAGGGTAGTTTATTTTAACTTATGTTTTCTTTCAATGTTAC
AATAAGTGAAAAGAGTAGATCTTGTGAGTATTGTGAAAGTTTGTATGACTGAAACCTTAC
TTCTACCCTAGTTTTAATTACCTTTTTTTGTAATAGGAACAATACTGTAAATAAAATAAA
TTTTTTACAGAAAATTTATATTGTTAAAATAATTTCCACTATATGTTATACTTTTTGTTT
TTGTATCAAAAAGAAATACATTATTTTTttt
>i0_HQ_Rweevil|c1626/f4p1/845 isoform=c1626;full_length_coverage=4;non_full_length_coverage=1;isoform_length=845
aattttcggtctctttttacacattttgaaacgtagtgtcaccatgtccagtctgCATTT
GGGACCTGGATCAACTGAACCATCAAGAGTCGATGGACTCTTGAGATTATATTCTATGCA
ATATTGTCCCTTCGCTAAAAGGGTGAGATTAGTACTGCGAGCCAAAAATATAGAACACGA
TATAGTCAATATTAACCTCACGAAAAAACCTGATTGGTATTTACAGATTAACGAGAAAGG
TCAAGTTCCAACTTTGCTAGATAACGGGAAATTCTATTTTGAAAGTCTGGATATAGCCGA
TTATCTAGATGAAAAATATCCTGACAGGAATCCCCTATATCCATCTGATCCCGTTCAAAA
GGCTAAAGATCAGGAAGTGATCAAAACACTAATCGCGCCTTTGCTTGGTGCGTTAGGAAA
ATTTACTTATAGCCAACCACCACTGTCGGCTGAAAACTCGGTTTCGCTTTTGTTGCCCCC
CGCGCAAAAGTTGGACGATGAACTAGCGGCAAGAGGAACGACGTTTTTCAGCGGCGAACA
ACCAGGAATGATTGACTACATGTTGTTTCCATTTGCGGAAAGGGTTGGTTTAATTCCGCT
TAAGCTTGGTGAGAAATTACCAATTAAAGACACAGATCTACCCAATCTCAGAGCATGGAG
AAAAGCCATAGTTGAAACACCAGTTATCAAAGAAACACTAACACCAATTGATAAAGTATG
GTCTTTGTATCAAGCCAGATTTAAGGGAGAAGAACCAAATTATGATCTATAGACTTTATT
AATACTTTATATATTTAATTCATAATAAAATTGATTATCGATTCACATCACTTGTGAATt
cgatt
>i0_HQ_Rweevil|c1628/f5p0/473 isoform=c1628;full_length_coverage=5;non_full_length_coverage=0;isoform_length=473
agtaatccttcagatttttgatagatataaagtttttaaaatgcatctcaaaGCAGTTAT
CTGCATCGGTTTAATTTCTGTGGCACTGGGTGAGGAAATTCCGATCGTTTCACTAAGTTC
TGATGTCAGTCCCGATGGTGCCTTCGACTGGAGCTATAAGTCCGGAGATGGTACCGAGCA
ACAACAATCGGGACAGTTGAAGCAAGTAGGCAAAGAAGCTGGCGAAGCTGTTTCGGGATC
TGCTTCTTGGACCGATCCAGAAGGTGGGGCTCATCATTTGAGCTATGTGGCTGATGAAAA
TGGATATCAACCTCAAAGCCCCGATATACCAGTTCCGCCGCCTCTCCCAGCAGCCATTGC
GAGGTCTTTGGAATGGATTGCAGCGCATCCGGCCCCTGTCGAATAAATAAATGTACAAAT
TTAATATGCATGTAAATATCAATATAAAAAATACTGAATAAATATTTTCAATC
>i0_HQ_Rweevil|c1629/f3p0/875 isoform=c1629;full_length_coverage=3;non_full_length_coverage=0;isoform_length=875
aggaatggacaaggaagtATGCTTATGGATAATTAGTCTGTGCTTCAAGTTTAAAAAAAT
ATACTTAAAGGATAGAAGTAACCTGGATGTTGAATAGAGTGGACTGGTAAACATATAAGC
TATTTTTTAAATATTAAAATCATCACCATGCACCTATACCAGTTATTTCAATTATATGTG
AAAATTGTTGCTAGTTCACTCTTTTTAATTATCTCATTCAGTCATACCAAATCACTTTTC
AATTATTGAGTTGTATTTATTAAATAGTCTCCATTACATATTTTGAGAGGTGATCTGAAA
TGGCTATTGAGCTTACTAATTATGAAAACAGTAGTTTTGTGAAATATGGCATGTTTCCTT
TTCCTGTTTAAACAAGAGTAGCACTTTATATATGAAGAATAAAAACTATATTTATATGTA
AATTTATTTTAATAACACCCAAGAAATTAGTATTGGGAATTAGTGTGGTTTTATATCCCA
CCATATGATAAATTGTTTTGGAAACAAAATGCAAAACATCCATGGTTTGATTGTAATAAT
TAGTAATTTTAGTTCTAAGACGTTTATAGATTATTTTAAATTTTGAACGAGGTCGTATTT
TTCATAATTTATTATTTTCTTTAACTTGTATATTTTAAGTATTTTTAGGACCTGATTGAT
CAATTTGAAATTAAAGCCGCTACATATTTTAAATTGGCAAATTAATTTCCTATTGTTTGT
CTATGTAACTGAACCACAATTAAATCTGACAAATGATTTGCGTTAATATTGTTATTTTAA
GTTTGTGCAATTGATTTGTATTTAGACACAATTAAAAGTGAAATATAGTTTGTTGTAAAT
AAAATTATGTAAGGCTttttacaaataaatttctt
>i0_HQ_Rweevil|c1631/f3p22/669 isoform=c1631;full_length_coverage=3;non_full_length_coverage=22;isoform_length=669
ctggatgccttcttatactgggtcgatgaaatcctgtccaaccataacgatgtttatttc
gtgACCATGACTCAAGTCATCCAATGGATCCAAAATCCCAGGACCGTTTCCGAGTCGAAG
AACTTCGAACCATGGAGGGAAAAGTGCGTCGTCGATGGACCACCAGCCTGTTGGGTACCT
CACAGCTGCAAACTTACCTCTAAAGAGGTTCCCGGAGAAACCATCAATCTTCAAACATGC
GTAAGATGCCCCAATAATTACCCATGGTTGAAAGACCCAACTGGAGATGGCATCTTCTAA
GTCAGAAAGAGTAATATAATATAGAAGACTTTTTAATAGTGTCACCCTTGCCGAGCGATG
GCTTTTCGTCGGGTTAAAGTGATTGTAATGTTACATTTTGTATTTATTATTTTTCAATGA
CTGTATGCGTGATCTATTTTTGTTGTTTTATTTTGTAATAAACGGTATCTTATTAAGATT
AGACTGTTAATTTTCTCGATTATTATCCTAGAATATTAGTAAAATCCGAGCCATTGTGAC
TTTCACAATGAATATTATGTAACATACACCAATATTAATGTATTTATGTTAAAACATTAG
AATACTATATAGATTTTGTAAATTTGTACCAATGTGAAAAAACCCTGAATTTGAAAtaaa
cgttttaag
>i0_HQ_Rweevil|c1632/f4p5/803 isoform=c1632;full_length_coverage=4;non_full_length_coverage=5;isoform_length=803
agtacgggacttttatgtgaccggtGTGGTAAGATCAAAACCATGGAGGTCTACTCTAGG
TCCTCATGGTTTTTGCTGCTTCTTGGAGCCGCCTTAGTAGCTGCTACCTTAAACGAATCT
CCCGATTGTCCTACAGCCGATAAAGTTTCATGTGTGAATGGAATTAAATGTGATTCAAAT
GATGATTGTCAGAATTCAGAAATATGTTGTCAAAGTCCCTGTTATACGAAACGATGCATA
ACAAACCCAAAAGGAGTTCAAGGTGCAGCTGATACTGATGGACCTTCCGAATCCGACTGC
AGGCCTTACATCGAGAAAGCTCTCAAGGAGCTCGAGATTGGTGAGGTAGCTCAATCAGAT
GAAAAAGACGAAAGCATTGAAGATGTTCCTACCGTGGAAATTACTGACGACTCCAGCCAC
CAAGAAGCGGAAACTGGTGACCAAGGAGATGAAAGCGATGAAACCGAAACTGAAAACGAA
ACAAACGCTCAATCTGTCGAAGAGGATGAAACCCAACAGGAAGCTCCTTTAGATGCGACT
AGTGACGAAGATGTTGAAGCTGAAGTTGAGGCGGACGCTGACGCCGAAGCCACACCTGAA
GAACCAACATTAAATGAAAGTCCAGAAGAAACCGAAGCAGAAGAATCAACGAAAAATGAA
GAACCTGAAGTAGCAGCTGAAGAGGCTGCAGCAGAACTACTTGAAGAGGTTCCAGTCGAA
GCTGAACTAGTTCAAGAAGCAGCGGATGTTCCAGAGCTAGCTGAGGGAAAGTCAAGAGGG
AGCGTTgtggtcccaggttcacc
>i0_HQ_Rweevil|c1633/f3p0/526 isoform=c1633;full_length_coverage=3;non_full_length_coverage=0;isoform_length=526
aggttggtttgttgtattttaaatcttcaatcatcttcattaatgtagcacatatataag
tTATTTTTATCAAAAGATAATTCCTCTGTATTTCCTTCCGTATTGGCCAATCTATTTTTA
ATTTTAAAATAGTGGTTTTCTTTTATTTTAGGTCAAAATGGTCCAGCGACTTGTATTTAG
ACGACGATTGTCGTATAATACAAAAAGTAACAAAAGGCGCATTGTGCGTACACCTGGTGG
AAAATTAGTATACCAGTATCTAAAAAAACCCAAGAAGGTCCCCAGATGTGGTCAATGTAA
AGATAAGCTGAGAGGTATTCAACCTGCCAGGCCACTAGAAAGATCCCGTTTGTGCAGAAG
AAAGAAGACTGTTAAGAGAGCTTATGGTGGTGTCTTGTGCCACAAATGTGTTAAGGAAAA
GATTGTTCGTGCTTTCCTTATCGAAGAACAAAAAAATAGTTGTGAAAGTCCTCAAAGCAC
AACAGGCTTCTAAGAAAAAATAATTTACATAATAAAATTTAAGTAT
>i0_HQ_Rweevil|c1635/f2p3/393 isoform=c1635;full_length_coverage=2;non_full_length_coverage=3;isoform_length=393
taagtttgaaaaagaataagttaaaacagaaagttatgagtttgattatttcttagaaaA
AATATAAATAATTATAGATTATTAGTATTGTTAAAGAAATTTAGTAAAATTTTAAAAGAA
GAATTTATTTTTTGTACCTTGTGTATCAGGGTTTATTAAATAAAATTTTTAAATTAAAAT
TTCTCGAATTCAAAAGAGCTATTAGAATATAACTTTTATTGTTGAATAAATATTGTAAAT
ATTATAATAGATGTGAAATGCTATTCGTTTTTGAATATATCTAGTTTTTTAAGAAATAGA
TTTAATCTAGGGTTTTTAGAATATAAATTTAATTTTTTAAATTTATATTAGAAAAAGCTA
ATATTTTAAGGGAtgagctttaaaataaaaatt
>i0_HQ_Rweevil|c1637/f3p0/948 isoform=c1637;full_length_coverage=3;non_full_length_coverage=0;isoform_length=948
ggagaagtagattcctgcgatacagacgaggaaacaacgcctcagttgcagcttcgacat
tcgaTCATATCCGACAATTAAAATCAGTGACCATGGGTGTGAAAACGGCGTCTTCGATTC
TGACCGGTTGTCTCCTAGTGGTGGCCTGTTCTGCGATGCCCGCTTACAAGGATCAAGTTG
AATCTGTGCCACGTGCCAAGCCCTACGGCGACCAACCTATCGTTGATACCGGCTATTTCA
GCGACTGGCAAAGCCCCTTTTCCAATCCATTCGGCGGACTATTCGACAACATTGACACTA
TCATGACTCAAATGCGCAAGGAGCTTTCATCTATCCTTCAACGATTCCCCATGGGTAGAG
GCCCCAATACCACCGAGGAAACCGATTATCCCGTCATAGCTGGACCTTTCACGAGGATCA
GCGGTGACGACACGTTGAAAGGCAACACCACGTCAGTAACCAAGCTGATCAACGGTCACA
AGGTCGTCATCAACGAGACCGAGTACAAGAACGACGACATCCACGGGGGCACCTTCTTCA
AGATCCGCATCGTGGACATCGCGCCCGACAGCAGCGAGGTAACCAGCGAGGAAGAGATAC
CCGAATCTGTGAACGCGGCCAAGGAAGATATCGACAACAGTTTCGAGAACGAGATCCCCA
AGTCGAAAGAGGTTGGTAGAACTGAGGAAGTCCCAGAGAAACTTCGAAAACCCGCTTAAA
ATATTCCATTTCGCTCTTTAATCCCGAATTCGTTATCGATGATGATGAGTTGCCTTGTTT
CCGTGCTTGAGAGAGTAGTAACGTTACGTTTTATTTTCCTAACAGGGACTTATAGTCGAT
AATATACAGTATATATCTTTTTTTTTAATGAGCTGGAATAATAACTAACATAAGCAGGTT
TAATGTGTACTACAATATTCcatatagttaataaacctctattaactt
>i0_HQ_Rweevil|c1639/f3p0/706 isoform=c1639;full_length_coverage=3;non_full_length_coverage=0;isoform_length=706
ctttggactttgaacaagaaatggccactgccgccaactccacttccttggaaaagagct
acgAACTTCCCGACGGTCAAGTAATCACCATCGGCAACGAGAGATTCAGGTGTCCAGAAG
CTTTGTTCCAACCTTCCTTCTTGGGTATGGAATCCTGCGGTATCCACGAGACCGTCTACA
ACTCCATCATGAAGTGCGACGTCGATATCCGTAAGGACTTGTACGCCAACACTGTGCTCT
CCGGTGGTACCACCATGTATCCCGGTATCGCCGATCGTATGCAGAAGGAAATTACCGCCC
TGGCCCCGTCCACCATCAAGATTAAGATCATCGCTCCCCCAGAAAGGAAATACTCCGTCT
GGATCGGTGGATCCATCTTGGCCTCCCTCTCCACCTTCCAACAGATGTGGATCTCCAAAC
AGGAATACGACGAATCCGGTCCCGGCATCGTCCACCGTAAATGCTTCTAAATTTCCAAAC
CATGTGATTATCTATACCATCATCGTTCTGACAACTCGAGTTATACGGTCCGTTGTGACC
GTAGCACTGCCCCTTAAGACTTATAAATCATCTCTAAATACTAACCTTTTTGTTTGTATA
ATTTTTAATATCCATTACTGTTAAGATATTAGTATTTTAAATCATGAGAATGTGTAGGTT
AAACAACTCTTTGTATGTaaggttttatgcaattacatcggaattt
>i0_HQ_Rweevil|c1643/f2p0/632 isoform=c1643;full_length_coverage=2;non_full_length_coverage=0;isoform_length=632
ttacgaagaccatggaaatcattgttacactgcgactgtggtaacgagagttgaatgtgc
tggtgCCGGAGGCATTCCTCCAGCAACTTTGATTGAAATTACCTTGAAGGGATATGGCGG
AGCCGATTTCTACGATATCTCACTAGTTGATGGTTTCAACTCTATGGCTTCGATCGAACC
TGTCAATGGAAATGGCGACGGTGGTGCCTACAGCTGCAGAAAAGTACAGTGTGCCAACAA
TATCAATTATATATGTCCTGGTGAACTACAAATTCGCAATCCTGATGGCAACCACGTCAT
AGCGTGCAATTCAGCTTGCAATGCTTTCCGCACTGACCAATACTGTTGCGCCGGGGCTCA
CTCAACTGCAGATACATGCAGAAGCTCCGACTGGTCTGTCAACTATCCGGCAATCTTTAA
GAATGCTTGTCCAGATGCTTACAGTTATGCGTATGATGATAATAAGAGTTTATTCACCTG
CTATGCTAACGAGTATAACCTTAACTTTGGTGCTGCTTAAAGGCATTTCAATAGTTTGAA
AAATATAATTCATTTAAATGTGGATTCATTTTTATCAGACTGATGTTAATAAACATGAAA
TTAAAATTACAAATATATAAATTGACTCGGAG
>i0_HQ_Rweevil|c1648/f2p2/976 isoform=c1648;full_length_coverage=2;non_full_length_coverage=2;isoform_length=976
aatgtttaactatagaaatgttgtttggtatattgtgtttgacatttgctttggctgcat
CCTCCCTTCCTTTAGAGGATAGCACACTGGGTGTTTCTGATAAAGATGTCCTATTTTATT
TCTATAGCAGAGAACATCCAGATGGTATTCATGTATCCATTGACGAGTCGTCAGATGTAG
CCTACATAGGTAGCGTTTTTGACAACAGAAAGAAAACGGTAGTATTGATTCATGGTTGGA
AAGATGGGTATGGATCGGATTCAAATACTTACATCAGAAAGTCACTTTTGGATGCTGAAG
ATGTTAATGTTATTAAAGTCGATTGGAGTAAACATGCAGAAAAAAACTATATTACTGCAA
AAAATGCAGTCCCCAAAATTGGACAGATTAGTGCCAAGTTCTTTCAAAACATAATTCTCT
CATATGATTATTCCGTCGCATCATATACTTTGGTAGGGTTCTCCTTAGGAGCTCATATTG
TAGGAAATGTTGGAAAGTATTTTAATGGAACAATTCCAATAATTATTGGGTTGGATCCTG
CGAAACCATTAGTAAATGTAAAGGATAAAAGTTATGCATTGAACACCGAAGACGCACAAT
ATGTACAAATTATTCATACGGATGCTGGATCAGCTGGACTGAAAGATGCCATTGGACATG
CTGATTTCTATCCAAATGATGGTAAAAATCAACCAGGATGTACCTTAAAAGTTGGATGCA
GTCATGCAAGAGCTTGGGAATATTTCGCTGAATCAATTACCAGTAATCGATTTGTCTCTC
AACAATGCGATAGTTACAATAATTACAAAAATAATCAATGTACTGGTGAATATGCTGTAA
TGGGTGGACTTTATGTCGATACGTCTGCCAGAGGTGTTTACTATCTGACAACAAACTCAA
AATCTCCATATGGAAGAGGATAATAATAACAATTATATTCACCAGGCTATTTAATtctta
attatactttttattc
>i0_HQ_Rweevil|c1649/f2p0/856 isoform=c1649;full_length_coverage=2;non_full_length_coverage=0;isoform_length=856
agataaagaagtaggattggaagttttcatctttaatagtgtgtacaactaagttaTTTG
AAAATAATATTTTTATAAAACTTTAAATTTTTTATTAAAAAATAATTTTTAATGATAAAA
AATTAGAAATAATGATAAAATTAGTAAAATATAGTGTAAGAGTTATTATAAATTAAAGGT
TTAATAAAGGAACTCGGCAAATTAATTTCTCACCTGTTTATTAAAAACATGGCTTTTTGA
AGATAATTTAAGGTCTAACCTGCCCTATGATCTACGGATTAAATGGCTGCGGTACCCTGA
CCGTGCAAAGGTAGCATAATCAATAGTTTTTTAATTGAAAGCTGGAATGAAAGGTTGGAT
GAGGAAATAGCTGTCTCTATTGAAATTTTTTTGAACTTTATTTTTAAGTAAAAAAGCTTA
AATATATCTAGAAGACGAGAAGACCCTATAGAGTTTTATATTTTTTTAAATTAGTATTTT
TAGGATTAATAGATATTGATTTATTTTAATATTTAGTTGGGGTGATTAGAAAATTAAATA
AACTTTTCTTTAATCAAAACATTGATTTATGAATATTTGATCCTTCAATAGAGATTAAAA
GAAAAAATTACCTTAGGGATAACAGCGTAATTTTTTTTGAGAGTTCTTATCGAAAAAAAA
GGTTGCGACCTCGATGTTGGATTAAAATAAATTTTTGGTGTAGGAGCTAAAAAAATTAGG
TCTGTTCGACCTTTAAAATTTTACATGATCTGAGTTTAAACCGGCGTGAGCCAGGTTGGT
TTCTATCTCTAGAAAGGTTAAAGTATTTTAGTACGAAAGGATTCTATACTTAGTTTAaaa
tttttatagaagaatt
>i0_HQ_Rweevil|c1650/f2p0/552 isoform=c1650;full_length_coverage=2;non_full_length_coverage=0;isoform_length=552
TACTCGAGCTTACTTTACTTCCGCTACAATAATTATTGCGGTTCCTACTGGAATTAAAAT
TTTCAGATGACTAGCTACCTACCATGGTACTCGTATTAATTATACACCCACAGCTCTATG
AAGACTAGGTTTTATTTTCCTCTTCACAATTGGTGGACTAACAGGAGTAGTCTTAGCTAA
TTCTTCTATCGATATTATTTTACATGATACTTATTATGTTGTAGCCCATTTTCACTATGT
TCTCTCTATAGGGGGCAGTATTTGCCATTATTGCAGGATTTATTCAATGATTCCCCCTTT
TTACTGGATTAACACTTAATCAAAAGTATTTAAAAACTCAATTTTTTATTATATTTATTG
GAGTAAATATAACATTCTTCCCCCAACATTTTCTAGGGTTAAGAGGAATGCCTCGTCGCT
ATTCTGATTATCCTGATGCATATACTCTATGAAATTCTATTTCTTCAATTGGTAGAATAA
TTTCCTTAATGAGTATTCTATATTTTATTTTTATTCTATGAGAAGCCTTTTCTGTTAAAC
GAATAAATCTTT
>i0_HQ_Rweevil|c1651/f5p0/846 isoform=c1651;full_length_coverage=5;non_full_length_coverage=0;isoform_length=846
gataatgaaaatggcgtcgtgttgtcaggaccagtaatttttttaaaaAGAAATCCACAA
AATTTTCATGACTTATGAGACATCAATATAACCAATTATTAAAATATTTGCTAAAACAGC
AACAAGGCTCTAAATAAGCTATTATTTACCAGAGATTGAAAAGGACAAAAGAAAAATACT
AAGAAAATATCCAATAATACCGTAAAAAACCGTACAAAGTGCGGGATGTGCAAAACGGAG
TGATTGATACTGTGTTATAGTATTTTTCATTGTTACTTATTAAGGACTCTGCTGCCTACA
GGCAAACCAGCACTGTATACTATGTGCTGGATTGCGTTAAAGTTAAAATAAAATGGAAAA
AAGTCGTCATGGAAAAAAAGACAAATCGAAAAAGTCGAAAAAGCGCAGAAACAGAGATGA
GAGTGCCTCCCCCATAGCTCCTAAACCTCTTGTTGAATATTCTGATGTAAGTTCTGAGGA
TTTGTCAGGGCCTGAAGCTGGTGAGATTCAAAGTGGTGAAGAAGGTGGAGTACAAGGTGT
TGAGGACGGGGAAGTTGGGGAATTTAGAGAATTTACAAAAGAATACACCGCAGCCATGCA
TAGAAGTCACAGGAGAAGTTATATGGAGGAAATGTATCTGGCAAGGAACTCTGCATTATT
AGTAACTCCACAAGTTCGGAGGCACAGACTAGACCCAACTATGATACCGCGTTCACCTAC
TCCACCTCTTTTAGTAACCACACGCGAACGCCGTCACTCAGCTTCAGACTCTTCAAAGTC
TAGCGAGATGAGACGTCGAATAGTCGAAGTGGTGTCGCCCTATGGCAACGAAGACTACGA
GAACAT
>i0_HQ_Rweevil|c1652/f2p0/853 isoform=c1652;full_length_coverage=2;non_full_length_coverage=0;isoform_length=853
acattaagtttggtgccagtcaggatttgtttttttttgcaagaATGAAGATGCAGATCG
ATGATGCTGAAGCTATCGATATTTTGGAGAGTCGAATTAAAGCTATCGAAGAGCAGGTTC
TTCCTAGGGAGGCTATAGCTGCCGAAGAAGCCCAGCAGTCGGTTAGCGACCTGCTCGTGG
AAACTGAAACTATGATCAACTCAGCTTTAAGCTGCAGGAAGCCTATTAGTTCCATTCTGA
AAAGGATGAACGACATTAACGACTTTCTTGATCCATTGAATGGAGAGGGAGATCTAGAAA
TCGAAGCCAAAAAACACTACTTGCTACAGCTATATCCTGAGTTCATGGAAATCCTGAAGG
TTATACAGAGTTTCGAAGGATTGATTCCATTAGGTGCTGCAGGACCATTACATCGGGTCT
CGGAGCTGTCTGATAAGTTGCATACAACTACTGCAGATACTTTAGAGACTTATGAAGAAT
GTAAAAATGTTACCCAGGAAGTTCTGGCAGCACTACAAAAGTATAACAATGTAGTAAACA
CTGTGAAGCTGCTGTTTGCGCAGATCGATAAGGTGATTTCTGATGTGGAGGAAGATCAGA
AGCTGGCTTTGGAGAGAGAGGAATAACTGTAGAGAAAATTTTAAAAATCTCTCTCTCTCT
CTCACACACACACCATATGTATGTATTTATTAATATTTATTTTAAATGTTCCAAACATTT
CTGTTATGTTAAAATGATATTATAGTTTATATATTCCAATACTAATATAATGTTTCCAAA
TTTGTAGCTGTGCTTGTTTTTGTTAAAGTATGAGACTGATAATTAATAAGTAAATGAATA
AAATATTCTGGTT
>i0_HQ_Rweevil|c1655/f3p0/755 isoform=c1655;full_length_coverage=3;non_full_length_coverage=0;isoform_length=755
aatCTACTCGTCAACAAAAGAAAAAAGTCAAGACAAGTTCCAACAGCTCTATGGTCATTG
AACAAGTTGAAGAATCCGTTAGCAATAAGAAAAATAAAGAACCTGAAGATTCTCCCGTTA
AACCAAAAGGCACGACCACCGTTAAAACCACTGAAGAAGAAATTATAGAAGAGGAGCAAC
AAATAAGAAAGATTCCAGTCAATAAACCAGAAGAAACAGACGATGTGCAAGAACCAAGTT
ATCAGTCTGCTCCACTTGAAGAATCTCCTGTTGCTGCTAGACCAAATGAAATTAATACCG
TTGAAGAACAACCATTAGTAAAACAAGTACCAATTACTATTGTTGAATCAATTACAACAC
AAGATGTCCAACAATCCACTCGTCAACAAAAGAAACAAGTGAAGACAAGTTCCAACAGCT
CTGTGGTTATTGAGCAAATTGAAGAATCCGTTATCAATAAGAAAAATAAAGAACCTGAAG
ATTCTCCCGTTAAACCAAAAGGCACGACCACCGTTAAAACCACTGAAGAAGAAATTATAG
AAGAGGAGCAACAAATAAGAAAGATTCCAGTCAATAAACCAGAAGAAACAGACGATGTGC
AAGAACCAAGTTATCAGTCTGCTCCACTTGAAGAATCTCCTGTTGCTGCTAGACCAAATG
AAATTAATACCGTTGAAGAACAACCATTAGTAAAACAAGTACCAATTACTATTGTTGAAT
CAAttacaacacaagatgtccaacaatctactcgt
>i0_HQ_Rweevil|c1657/f2p0/367 isoform=c1657;full_length_coverage=2;non_full_length_coverage=0;isoform_length=367
cccgaaccatacggagaacgttacagacaatgcAAAGCCATCGGTTTGGGTTAAATCATC
ACAACTGCTTCTTAAATTATTGCTAAGTTCCAAAACGCCCTATAATATTGTTTATTTATG
TTCAGCTTTTTTCGTTTATTACGCTATAAAAGCAAATACTAATGATTTTACACCGAACAC
TGGAAATTGCTCTGTTAAGTGTACCGAAAGTGTAACGTGAATTTAGTACGAATTGGAATA
TTTTATTTAAACCGTTAATGTTACACAAGCGATGATGCTTCTCTAAAATTAAGTAAAATA
ATGATATTCTCCTTGTAGTTCTTAATGACGTATCGAAAAGTTTTGAGACTGTAACGAAAT
ATATTTT
>i0_HQ_Rweevil|c1658/f2p3/827 isoform=c1658;full_length_coverage=2;non_full_length_coverage=3;isoform_length=827
gtttctgaaaatggcgataatctagttgggaacgtcattgttttttatccttatTTTAGT
GTTTTAATTTCAGTTTCCATATAACGTTTACAAAAATATATTACGTAGGATACAGATTTA
ACTGTCAGGTTTTGTCCAAGCTCTTTAAGTTGTCTAACTAGTGTCAAAGATTGTGAATAT
GGAGAATCCGTCAGGCTCAAGGGCTCCATCAAAGTTGGAACAAACCCAACAACAAGTTAA
TGAGGTTGTTGGTATAATGAGAGTGAATGTCGAGAAGGTTCTTGAAAGAGATCAAAAGCT
GTCAGAGTTGGACTCCAGGGCAGATGCCTTACAAGAGGGTGGTAAAAGATTTGAACAACA
GGCCCAGAAGTTGAAAAGAAAATACTGGTGGAAGAATTTGAAGATGATGATTATCATTGG
AATTATTGCAGTTATTTTACTAGCAATCATTATCATTGCATTTAGTGGAAGCTCTTCCAC
TACCAACAGTAGCAGTACTAAAGCAGTTGAGGATGTTAATATGAATGTAAATGCATCAGC
TCCCCATTAATAATCCAGAAACATTGCCTTGAAGTTACTCAATTTTTAAAAATAGCCAAA
TATTTCAAAACTTTATAAATATATGTAACTAATCTATTTTTCTAAAAGTTTACAAATTAC
ATTAAGTGCCTTAAATATATTTCTAAACAGGTGGTTGTGGCACAAAGTGCGAGTGACAAT
TATAATGTAAACATTCAACTTATTTCACTGACAAAGTATTAAATTTATTATTATAATTAT
ATAAAATTTATGTTATTTTCTTAACAAGTAATCATtatattaattat
>i0_HQ_Rweevil|c1659/f2p0/877 isoform=c1659;full_length_coverage=2;non_full_length_coverage=0;isoform_length=877
aactgtaggcaccctgaaaacaaaataactatgtcattttttcggaaatatgataaataA
ATGTAAATCTACGGTTTTAGCTACAAAATGAGATGTATTCATATTAACATTCGCAAAGCA
ACTTTTATTCTACTCACTTTTTTAGCTAATAATATTCGAACAGCTGATAATCAAATACCA
CTTTCTAATGAAGAATTTAAGAAAAGTAATAACACTAAAGAAACAAGCCTTACTAAGAAT
AATATCATGAACTGTCCATTAAATATGGAATGTAAAGAGCTATCCATACAGTGTTTGGAT
TGTAAATTGAATGAAAATTGTACCTACGGTCAAGAAGTTACTGCTGAATGTCAAATAAAA
TCTCAAGTTAAATGCAAAGGTGACACCAAGTTTTTAAAATCTCATATATGTAGGTACTGT
TACCAAACTGAAAACTGGGAGCACGAATGTGAGCTGAAAGCAACTTGTGAATCAGTTGCA
TCACCTAGAGATATTTACATAACAAATTGTACTGTTAAAAATAATTTATTGTGTTTAGGT
CATAGAACATTCAATAAAAAAGTTAAATGTAACTGGACAGGTGGTTATAAATGGTTGACA
GCTTTAATACTTAGTATAACATTAGGTGGGTTTGGGGCAGATAGATTTTACTTGGGACAT
TGGCAAGAAGGTATAGGAAAGTTATTCAGCTTTGGAGGATTAGGTGTATGGACAATTATA
GATGTTGTCTTAATATCATTGCATTACCTAGGACCAGCTGATGGTTCACTTTATTTATAA
GGTGTAAACATAAACTCAAAATTATTGTTTATTAAACTTGTATTATATTATTCTTTTTTG
ATAAGACTGtatatttaaataaaatattatactatgt
>i0_HQ_Rweevil|c1663/f3p0/841 isoform=c1663;full_length_coverage=3;non_full_length_coverage=0;isoform_length=841
tattaaacaaaatggtgtcgttgatgctttaattagaggccttacgacccaacccagtca
aaaGTTGGATATTTGTTATGCTGAAGATTTAATAAATAAGCTCTACACTAATGGCCATTA
TGGATTTGATGTATTGAGTTTTGATATTCAAAGAGGTCGAGATCATGGTCTTCCAAGCTA
TAATAAATTCAGAGCTTTATGTGGACTAAAAAAAGCGAGAAGTTTTGCAGACCTTAGGGA
TGTTATGTCATTAGAGGACATTGTTGCTTTGTCGAAAGTATATGCTCACCCAGAAGACAT
AGATTTAATTATAGGTGGACTTCTAGAAAAGCCAAAAAAGAATGCATTGTTTGGGCATAC
ATTTTCGTGTATAGTTGCTGATCAAATGATACGCACTCGAAAAGGGGATAGATATTTCTA
CGACAATAAAGATCAACCAAAGCCATTTACAGAAGAACAGATAGGCCAGATTGAAAAAGT
CACTTTAGCCAGGATAATGTGCGATAATGGTGATGATATAAAACGCATGCAACCCAAAGT
TTTTGAGAGCATTTCTTCCAGCAATGAGTTGATAGACTGTTCGTCAAACAAGATACCTAA
GATAGATCTTAGATATTGGTCTAGTCCCATACAACCAGAAACTACACTTGTTTAAAGGTT
ATTTAATATTTATAAAGACTGATAGGCCTGTTTAATTTATGTACAAAATCATCTCAACAT
TATGTTAAAAATGATATGATGTAAGATTTGTGAAAACATTGTCACTATGTATCATTAGTT
TTTTAATTAGCCACCATATTTAATGTATGGTTCATTTAGTATCtaaatatattatttata
t
>i0_HQ_Rweevil|c1665/f2p4/879 isoform=c1665;full_length_coverage=2;non_full_length_coverage=4;isoform_length=879
agaagacgtccaaacgcaacagtccaagaggaacgactccaacaacaacaacgattcatt
aacgaaggACAAAATCTATTCCAGACGGCCATCGGTCCCTGAATCTGTGGCGTCGAAATT
GAAGGGGAGACTGCAACTGGAAGATATCGAACCCAAAGTGGATAGTCGAATGGATGTCAC
GTACGATCCAATCCGACCAAATCTGCCTAGTACCACGACACAGTTGCCTCCTATTAGTAT
CTTAGCGAAGGTACCGTCGAGTCCGTCTTGCGATACTCCCGATTCCCCGGAAAGTGCCAC
CATCTATGACGACTCATGGGTGACTAATTTCGTGAAGGAGGAACCGGACGACAGGTTAGC
GGTGACGAACATCAACGGCTTAGACGACCTGGACAATATTGACCTGTTACCAATGGACGA
TATAGATTTAGAAGAGTTAGCGGACATCGAGACCAGCTTCGAAACGTCCAATAGTCAGGG
GTCACATTTTAACTTCACATGTCCCAACAATATCCCAATATTCTCCAGTGCCTGGCCCGA
GGGGTTTATGAACTGCTGAATGAGAGGAGTTAAAAGACTGTTGGTTGCAGGCGTACTACT
GTTCGATAACAGCCCAGGAGACGTTCATGATGGGCGTCTCTCGTACCTTTCGAGGATGGC
TACCAATTATTATAAATATATTGTTCTTCAATCCAACTACCTGAGGCTACTGCGACATAA
CATATTTTATTGTATTTAATCAACCCCTTTATTTGATCTCATTTTTTGTTTTTATTATTT
TTTATATTTATAATGCGAAAAGGAAAATAACCTACTGGTCATTGAAGTTCACCATAACTA
TATTTtatatatatacccatttactagtgcctagctctt
>i0_HQ_Rweevil|c1667/f3p0/1003 isoform=c1667;full_length_coverage=3;non_full_length_coverage=0;isoform_length=1003
gttgtcaagagttgcactcgttaaattgtagtagtcctctgaaggattaAGTGTTTTTAT
TATATAAATTAAATTTATAAAGATGAGTTGGCAGGATTACGTTGATAAACAACTTTTAGC
CTCCAGATGTGTTACCAAGGCGGCTATCGCTGGACACGATGGAAATGTATGGGCGAAGTC
GGAGAATTTTGATGTTACAAAAGAAGAACTTGCAAAGTTAGTTCAAGGATTTGAGAAACA
GGATATCCTTACCTCATCAGGAGTTACACTTGCTGGGAATAGATATATATATCTATCTGG
TACAGATAAAGTCATAAGAGCCAAATTGGGGAAAGTAGGTGTACACTGCATGAAAACAAC
TCAAGCGGTCGTAGTATCCCTATATGAAGATCCTATTCAACCACAACAAGCAGCATCTGT
GGTGGAAAAATTAGGTGATTACCTGATTACTTGTGGATACTAAAGGTTTTCCTAGCCGCC
TCAAGCAGACATGGACCTGCAGTGACAAAATTTAAAATAATTTTTTTTAATGTGATATCA
GCATAAGTTTATGTTAATTGACATATTAATGCTGATATTTTGGTTTTTTTTGTACTAAAT
TTTGAACAAAAGTGTACTAATTTTTAGAAGCCGCTAGACAAAATATGAGTATGATAATTG
AAATATCCTTCTCATATTCTGACTGTGGTTATGCCAATATTATATTTTAAAGTGGCTTTT
AATTTTGTTTTTCTTTTCTTCTCTTATAAGGCGCGTTTTAGGTTCGAAAATTTTTCAAAA
TTCATAATGCCATATGCCATATGAGTTTTGAAATTTGAAAATATGCTTTTTCCATATGCA
AGCATTTGATACTGAATTTAAGGTTAGATTTTTTTAATTAAAAAACCTCTAGTCCCACTT
CTGTTTCTGGTATTATTCATATTATCTGCTGTAAAGTTCTACAAAATGCACAAAAAGTAA
AATAAGATTACCTTTATTtgtaaaattgaataaataaagagtg
>i0_HQ_Rweevil|c1670/f6p0/664 isoform=c1670;full_length_coverage=6;non_full_length_coverage=0;isoform_length=664
acagtacgaacaatcgacttgcaacgaaaacaactagaacgaaaccgacgAAAAACACAG
TGTTTACAGTGTTGTTTAAGTGTAGTGGTTCTAATTAACGAAAAAAACAAAAATCATCAT
GTCTCTGTTGCCTTACATTTTCGATCAACAACCCAGCGAAGCCGTCTTGTCTTGGCCATC
ATTGGTATCTTTCGACGACGATTTTTTCAAGCCCCAACGTTTGTGCAACGTTTGGGAACA
GCTCACGCAGACTCACAAGGATATCACCATCGACAAAGAAAAATTCCAAGCCAACATCGA
CGTACAACAGTATAAACCAGAGGAAATTACTGTGAAAATGACTGGAGAAAAAACAGTGAC
CATCGAGGGCAAGCACGAGGAAAGTCCCGAAAATGGATATGTGTCCAGATCCTTCGTGAG
AAACTTTACACTTCCCGAGGATTGCGACGCCCAGAAACTCCAAACCAAATTATCCTCCGA
GGGTTTGTTGGTGTTATCAGTTCCAATGAAGAACGATACCGAGAAAATGCAAATTAGTGA
GGTAGGTTTCAACCAGAACTCCGCTCAAAAGAACTTTGAAGAAACCACACGCGAAAAAAA
GCGTACCACCAAGAAGACGGTTAATCAATCATCAACATCTTCACAAcaatcagtatacga
gcac
>i0_HQ_Rweevil|c1671/f3p0/990 isoform=c1671;full_length_coverage=3;non_full_length_coverage=0;isoform_length=990
gagacagtctttgacgccgtgtgccatgGGTTCTTGTGCCATCGTCGTATTGATATTCGC
GGTTTTACTGCAAAACGCTTGGTGCGACGTTTCCCCTACACCTATCGTTATGTGGCACGG
AATGGGAGATTCTTGCTGCTTTCCATTCAGCTTGGGCGCAATCAAGGATAAACTAATCGA
TTCTATACCTGGGCTCTATGTTCACTCTCTACAGATTGGCGATAACATTATTGAGGACGT
GGAAAATGGTTATTTGATGCACCCAGATAAACAGATCAAGTTGGCGTGCGAGCTCATTCA
GAATGATACTCAGTTGGCGAACGGATACAATGCCATTGGTTTCTCGCAGGGTGGACAGTT
TTTACGGGGTCTGGTGCAAAGATGCCCAAATCCACCGATGAAGAATCTAATATCCGTCGG
TGGTCAACACCAAGGCGTTTATGGTTTGCCGAATTGTGCCACTGTTGCCGCTACCGTCTG
CGATTACATAAGGAAGCTTCTGAATTATGCCGCATATGAGGAGTGGGTTCAGAATGGTTT
GGTACAGGCCACCTACTGGCACGACCCTCTTAACCCTGAAGAATACAAAAACGGTAGTAC
GTTTTTGGCGGATATCAACAACGAAAGAGAAATCAGCCAAGATTACGTTAAAAATCTCCA
GTCTCTGGAGCACTTTGTTTTAATCAAGTTCGATGACGACACAGTCGTTCAACCGGTGGA
AACCGAATGGTTCGGATTTTACAAGCCGGGACAGAGCGTAGAAACTCAATCCTTGGAAGA
GTCGGATTTGTACAAGAATGATCTTCTAGGATTGAAAGGCATGAATGAATCCGGGAAATT
GAAATTCTTGTCTACTCCCGGCAATCATCTCAAGTTCCAATGGGACTGGTTCGCTGAAAA
TGTGTTAGAACCATATTTGAAATAAAGTTACATATATATATGGCTTGTTTGTTAAAAATA
ATAGGTAATTAAAAATAAAGTAATTTAgac
>i0_HQ_Rweevil|c1672/f2p0/786 isoform=c1672;full_length_coverage=2;non_full_length_coverage=0;isoform_length=786
atgttaaacaataaaaaaaaccatcctttccatttagtagattatagcccctgacctctt
cttggttcTTTAAGAACATTTACAACAATAATAGGATTCATTAAATGATTTCATTTTTGT
GAAATTGATCTTCTTAGACTTGGAATACTTACCAATACTTTAATTATATATCAATGATGA
CGAGATATTGTCCGAGAAAGAACTTTTCAAGGACTCCACACTCAAAAAGTTACTATGGGT
CTTCAATGAGGAATAATTTTATTCATTACTTCTGAAGTATTTTTTTTCATTGCCTTCTTC
TGAGCTTTCTTCCACTCTAGTCTCTCACCTTCAATCGAACTAGGAATAACCTGACCACCT
AAAGGAATTACTCCTTTTAATCCTATCGAAATTCCCCTTTTAAACACCCTTATTCTCCTA
ACATCCGGACTTTCTATTACATGAGCTCATCATGCTATCATAGAAAATAATTATAATCAA
TCTTTTCAAGGACTCCTTATAACTGTTATCCTAGGAATTTATTTCTCTATTCTTCAAGGA
TACGAATATTATGAAGCACCTTTCTCTATTAGAGATGGTATTTATGGATCTACATTCTTT
ATAACAACAGGACTTCACGGATTGCATGTCCTTATTGGGTCAACATTCTTATTAATCTGT
TTAATTCGACTTTACAAAAATCATTTCTCATCTATTCATCACTTTGGGTTTGAAGCTGCA
GCTTGATACTGACACTTTGTTGACGTAGTTTGATTATTTCTTTATGTctctatttattga
tgaggt
>i0_HQ_Rweevil|c1674/f3p0/446 isoform=c1674;full_length_coverage=3;non_full_length_coverage=0;isoform_length=446
agctttaatacagtctactcaggcggtatggaactttcttccatcttggttcattTCTAA
CTTGTTTTACTAAAAGCCGGTTTGATTATCAGTTTAAAACTTTTCCAAGAATACAGTCAA
ATTGCTATGTGTTCGAAAATTGAAAAATCCGGTTAATAAATAGCAGAATGAATTAGTTGG
AGGATCAAGTTCATATGTTACACAATTTGTAAAAAATTCAATAAGTTATAGTATGGCTGT
TGTACCTAGTCGAGCTCGTGTCTATGCTGATGTTAATTCTCACAAACCCCGTGAATATTG
GGATTATGAAAGTTATGTGGTTGATTGGGGACAACAAGATGATTATCAATTGGTCAGGAA
ATTGGGCAGAGGCAAATACAGTGAGGTATTTGAAGCCATCAATGTAATTAACAATGAAAA
GTTGTGTagtaaaaatattaaagcct
>i0_HQ_Rweevil|c1675/f2p0/505 isoform=c1675;full_length_coverage=2;non_full_length_coverage=0;isoform_length=505
gatacaagatttggacaccatcaatttgtgataattagtggaactttcttagctgtgaca
cgaagttACATGTATTCATTAATTTTGGTTCAGGATGAATCTTTTTGCCGAGTTCCAGTT
GAAATGTAGACTTATCGAGCATTTTCTCAATGGCGAATACATATTGTACACTGATGAGTT
GCCATGACCATTTTCATACAACACCCCCATTGAGATTACTGTTTTTTATATAATAGACAC
GAGAGGAATTGTTGACTGTTAACATTTTCTTTGTTAATTCTTGCTGAAAATGATTGTAAG
GAGTAAAACACCTTATAAAAAGAAAAAGTGTATTATCTATACACATTCACCGACAAAATT
ATTTACATTATGTAAACTAGACTTAAAATTAAGCTTTACTAGTCAAACAAAGTATGTTTA
CTGTTAAGATTATTACTTATTGTAAAAGTTACATTTAAAATATTGCCTTTTGTTTTAATT
TTTTATGAATAAATTTATTTTTTCT
>i0_HQ_Rweevil|c1676/f2p0/715 isoform=c1676;full_length_coverage=2;non_full_length_coverage=0;isoform_length=715
atacataagcaagtatattaaattatacattaTTTCTTTAAAAATGGGTGATACAAATCA
ACCTCCACTTTCTCATGATGAAGCTTTAAAATTGTGCAAACAAACTCCAGAGGAAACCAA
GGATTTCATAATGCAACAAACAATGTTTAGAATAAAAGATCCAAGAAAATCTTTACCATT
TTATTCAGAAGTCCTGGGTATGAAACTTCTTAGTAAGCTAGATTTCCCATCCATGAAATT
TTCTCTATATTTTATGGGTTACGAAGAAAGTACTCCAGGTGATTTATCATCTGGTGCTAG
AATTGAATGGGCTTTAGGAAGAAAAGCTACGATAGAATTAACACACAACTGGGGTACTGA
AAATGATACTGAATTTTCATATCATAATGGCAATCAAGAACCAAAAGGATTTGGTCACAT
TGGTTTAGTAGTACCAGGATGTATATAAGGCTTGCTGAAAGATTTGAAAAACTGGGTGTT
AATTTTATTAAAAAGCCAGATGATGGAAAAATGAAGGGGATTGCCTTCATTACAGACCCA
GATGGATATTGGATTGAAATTTTAAATAATAAAGTTACTGCAGATATCGCTCAGCAATTT
GCCTGAGCACAGTTCTATTTTTTTTACTAGAAGCAATAAATGACAAGTGAGCTTATGAAC
ATTATATTGCTATATTTTATTTAAATTTTTTaattattaaaataaaacccatgtt
>i0_HQ_Rweevil|c1677/f2p0/754 isoform=c1677;full_length_coverage=2;non_full_length_coverage=0;isoform_length=754
ttgctgagtctcaagatttattatcttatgcatttggtattgacggtgtagatagatata
ttAGAGTCTATAGAAAGGAAAATGCTCCTTGTGAAGATGAACTAGCTGCTAGAAGACGTG
GTGAACCTTGGAATGAGGAGATTAGACAAAAACTTATTAAAAGTAGAGAAATTCAAAAAC
TTGAAGCTCAGGAATCAGACTATACAGAAAGACAGAAAGTAGTTCCTAGTAGTAATTATA
AAGATAAATATGCTCACATAATAGGACAAGAAGCAGCATTAGAGGCAGCTAGAAAAACTG
AAACGAATAAATCATATGGATTTGTACCTAGTGAAAACAAGAAGGATGTCAGGTCTATAG
AGCAAACAATGGCTGATATTAGAGCTAAACGTCGCAAATTAAATGAAGAAAAGGAAACTT
CAAATTAAAATTCAATATCGTAGTATTTTAGAATTATGTGATAATTAGTAGGCTTATGCA
ATGTATTAACCTTTTTACTTTCTTTTAATGATCACTGTATTATATTTGTTTGAATTGTTA
TATAAAAACATCAAAATCCCTGTTGGTGAAATTAAAGTTTAATTATTTCTTTTTTCAGAA
AATGTATAATTATTTTTATAAGTTTTACATTAATTTGCTAATTTGGAAGTCAATTTTTGA
GTGGTTGGAGTTATTAAATATATTACAATTTAGTTTATATTGTGATCAGGACTGTTTTTA
AATGTAATTTTTATGACAAAATAAATAATTAAAG
>i0_HQ_Rweevil|c1679/f2p0/438 isoform=c1679;full_length_coverage=2;non_full_length_coverage=0;isoform_length=438
acaatctagcgagcgacgacagattctgctcggtcagagcccgctgcgaatcgttaattt
ccaaatagTTGAAAAATTCGAAATGTCGCCAAAACGGAATCTAACGCTGGTAATTTCCAT
ATTAGTGCTATTGCTGAGATGCTTCTCTTTGATAGCAGCGAGTCCTCAAAGGCACCAAAT
CAATGAACCCAACAGCTATGAGGCGAAATTGATCCCCAACAACGTACAACAGGCCCGACA
ATCTCTCGGATATGATAATTTCCAAAGGGTGCCTTCCAGAACTAACACCGCCAAAAAATT
TGCCTGGGAAGAATTTGATACGCCCAATGTCCACTTCAACTTTTAATACAATGCGTTTAT
GTAAATAGTATGAAAAATAATTTTGATCACATTACCAATAAAAAAAACGGATACAATTCA
CCGTTATGTTGATTTtgt
>i0_HQ_Rweevil|c1681/f2p0/780 isoform=c1681;full_length_coverage=2;non_full_length_coverage=0;isoform_length=780
ttaaaggacctgaaggtttctgataatagtttgatctggaattccgatctggtggaaacc
ctggaaTTGCAAAACTTGATGCTTAACGCAATGATGACCATTACTGCAGCTGAGAACAGG
AAAGAATCTAGAGGAGCACATGCGCGTGAAGATTATAAGGACCGTGTCGATGAATATGAT
TACAGTAAACCATTAGAAGGACAACAAAAGAAAGATCTCAAAGACCACTGGAGAAAACAC
TCGCTAATCACCATTGATCCCAAAAACGGCAAGGTCAGCATTGGATATAGAGCTGTCATC
GACGAGACATTAGATACACAAGAGTGCAAAACGGTACCACCAGCGATCCGATCTTACTAA
GAATATTCCTTGTTTTTTATTAACTGCAAATTGCCCATAAAAGGTACTTATACATTTTCT
TCAGTTACAAGCGAACAAATTGTAGTTCTTATTATTATATATATGAAAAGCAATGTATAA
CAATCATCTTATTACTATATGTTACCTGAATGTGTAACATTTCTGGTCAAGTACAGTACT
TACATAAAATTGTTGTAATTATATAAATCTTTAGTTATTTATTAGAAATGGAGTATTTAT
ACAAATGTCCTTAAGATGGACAGTCTTTTTCATTTTCTTTCTCTCATTTAATAAAGTATT
GATACTATATGTGTAGGTATTTATTGATTAAATTTTAAGATAACAGAAGTAAATTGGTTA
CCTGAAATTATCTTGTGAATATTGTACACACTTTACGACTAAAAAAATATAAAAAAAAAc
>i0_HQ_Rweevil|c1682/f11p0/425 isoform=c1682;full_length_coverage=11;non_full_length_coverage=0;isoform_length=425
atcttcgtttgacacctgtgaacgaGCATCTTATTCATCATGAAAGTAGTCGCTATCTTG
TTCGCCCTCGTGGCTGTTGCCGTAGCCGCTCCTGCTAACCCAGACCAGGAAGCTTCCGTC
TTGAGATACGAGAGTGATAACATCGGTGTCGATGGATATAACTATGCCGTTGAAACCAGC
AATGGTATCAACTTACAAGAACAAGGACAATTGGTCAATGCTGGATCTGAGAATGAAGCC
ATCCAAGTACGTGGTTCCTTCAGTTACACCGGTGCTGATGGTGTAGTCTACACCGTCAAC
TATGTAGCTGACGAGAACGGTTTCCAACCCCAAGGTGCACATTTGCCAGTTGCTCCATCC
AAGTAAATTACGATGATTTTTTGTCGCCTTCTCTGTACATATTAATAAAGATAACTAAAT
AGTTG
>i0_HQ_Rweevil|c1683/f3p0/914 isoform=c1683;full_length_coverage=3;non_full_length_coverage=0;isoform_length=914
atactactggcaagttcgagttcaaggctgttacgtaaattattttttcaccttcgtggt
tCTATTTTTATGATTAAGGACTTGCCTACGACCGTGGAACTTCGCGAAAATGTAGATACT
GATAATGAATTTAAAAAATATCGGTTGGGACGCGATGTTATGAGTTTTTCTGGCGATGGC
TGTAACGCTGGTGGACAAAGTCGTCGATTTTCACCGTGAAAAAGACTGGAGGAGGATACT
GGATTTAAGGGAGCAGTTTAGTAATGAAGATACGCGGAAAATTCTGTGGGCTTGGCCCAG
TGAGGAAAATTTGTTATTTTTACGAGAAGCTCTAATAAGCGAACATATGGAAGGGGTGGT
GTCGATAGGCTGTGGTTGCGGTCTCTTGGAATGGATTCTGCAGCAATATACAGGCCTTTC
CGTCAGTCGGCATTGAAGTAAATCGCCCGTGGTGGGAGAGCAAATATTCCAATCCTTCGT
TCATACCACTGACTTACATAGACGATCAAGAAGACGTCAATTTAAACCCATCGTACGCAC
TACTATTTTGTTATTTCAACAGCGGGCCGGACTTCCGTCAATACGTTAAACAATACAGTG
GCAAAATGATCATCATTATAGGACCCGATGAGGGATCTGGTCGACACACGGACCCGCAAC
CGTTCTCTCCCGAGTTCGGTTCGTCAGACTGGCACCTGGTCCGATCGCAACAAGTAAAAG
ACACTGAAGATTTCATAGCCGTTTATCAAAGAAGTCACGTAACAATTTGAAGCAATTTTG
ATCTTGACACGATCGGTCTTGCTCAATCTACCGGGCTTTTTTCTTTGTGTACCGTTATCA
GATGCGTATTGTACATTTCCTTGTTCACTGACCTGAACTGGCACATCGGACAAGTAAACA
TTAAATCCTTCTCC
>i0_HQ_Rweevil|c1684/f2p0/733 isoform=c1684;full_length_coverage=2;non_full_length_coverage=0;isoform_length=733
aggtcgctggtgttttgaggagaactaacatcgacgacaagatggcgacaaggaaaagaa
ggtcaAGAAGAGAAGAAGGAGAAGCGCCAGCAGCTGAAGCACCAGCTCCCGCACCAGCCC
CAGCCGCCGAGACCAGAACATCGTCCAAGAGTTCTTCCAAGAAAGCCAAGCGCTCTGGTT
CCAATGTCTTCTCTATGTTCTCGCAGAACCAAGTAGCCGAGTTCAAGGAAGCCTTCCAAC
TGATGGACCACGACAAAGACGGAATCATCAGTAAAGAAGACCTCAGGGCCACCTTCGATG
CCGTCGGTAAGATCGCCAACGAGAAGGAATTGGACGAGATGATCCATGAAGCACCCGGAC
CAATCAACTTCACCCAATTGTTGGGCTTATTCGGTTCCCGCATGGCTGACTCTGGTGGTA
CCGATGATGATGAAGTTGTCGTAGCTGCCTTCAAATCTTTCGACGACAACGGCACTATTG
ACAGCGAGAAATTCCGTCACGCTCTCATGACCTGGGGTGACAAATTCTCCGCCAAGGAGG
TGGACGATGCCTTCGATGCCATGGACATCGACGACAACGGAAAAATCGACACCCAAGCCC
TCATCACCCTGTTGACTGCCTCCACCGAAGAAGAAGGTGAAGGTGAAGCTGCCTAAATAA
ATTAACTTTTTTTCTGATTTCATTTCTATCATACCTTCTAAACATGTATTAATAAAGAGA
Taaatgtaaactg
>i0_HQ_Rweevil|c1690/f3p0/514 isoform=c1690;full_length_coverage=3;non_full_length_coverage=0;isoform_length=514
TGTACAAAAAGAAAAGCTATTACAAGCTATATTGTCCTTAGCTTTAATTTGATTTTTAAC
TTTCTATAGAACAATTTTTAGCTACCCACATATTTAAGCAACATTGTTGTATATAAATGT
CAGCATATGTATCGTTAGTTTTTGATGTCCAGTTAAATCGAAACGTTCGACCAGATGCAT
GTCAACTAAGAAACAACAAGGTCCCGTGCATCTGAGTTACCTCAAACTTAGGTATTAAGA
TGGTATATATTTCCTTTTGTTTTATTTTAGTCACCTTGTGAAATTCTTTTGTATGAAGCA
AGTGTTAAAGCTTTGTGGATGTCTTTTGTCTAGCTGTTGTTTTACCGGCGGAATTTTCGG
GACAAAATCATCTTGTCTCACCAACCCCGTATTAAGTGTGATAAGTTCCAAGGACAAAGA
CATCCAAATTGTTGTAGAGTAATTACGATGTAGAATGGTTTCTGTAATGAAGGGAACAGC
GAAATTATGTTGAAAAATAAATAATTTGTACATT
>i0_HQ_Rweevil|c1691/f2p0/408 isoform=c1691;full_length_coverage=2;non_full_length_coverage=0;isoform_length=408
ttttgtataaaaattattaaaagtaagtttgaaaatagaataagttaaaacaagaaagtt
atgAGTTTGATTATTTCTTAGAAAAAATTAATAAATAATTATAGATTATTAGTATTGTTA
AAGAAATTTAGTAAAATTTTAAAAGAAGAATTTATTTTTTGTACCTTGTGTATCAGGGTT
TATTAAATAAAATTTTTAAATTAAAATTTCTCGAATTCAAAAGAGCTATTAGAATATAAC
TTTTATTGTTGAATAAATATTGTAAATATTATAATAGATGTGAAATGCTATTCGTTTTTG
AATATATCTAGTTTTTTAAGAAATAGATTTAATCTAGGGTTTTTAGAATATAAATTTAAT
TTTTTAAATTTATATTAGAAaaagctaatattttttaagggatgagct
>i0_HQ_Rweevil|c1692/f3p0/995 isoform=c1692;full_length_coverage=3;non_full_length_coverage=0;isoform_length=995
gtatcagtgtttttgtattagcaagatgaaactaatcgtttttttagcttttGCTTCTCT
GGCTCGAGGCATTCCGCATTATCCCTTATGGGCTGGATTGGGATCAACTTACAATTCGGA
TGTTATTCTTCCACGGATATCGTCTAAACATCTATTTCCATTAATATTTACTCAGAAGGC
ACCTGTCGCTGAAGGTAGTGCTAGAGATATCGTGTGGACCCTCGGCGCAAAACGAAATAC
AGGTATCGAGGACGCCGTACGTGACTTGGAGAGAGAACAGAGCTTTGCTGTCGACACTAA
TAACTTCAAGACAGCAGATGCATTGGGCGTAGTGAAACAGGAACTGAGAGAGAAACAGGA
AAATTTGGATTTTGGTAAAGTAAAACGCGTGGAACAGCTTAAGGATACCTTAGAGGCAGC
CATTGAAGCTCAGTTGATCAGTAACGACGTGGATCGCTTAGTAGGACACTTCAGTAAGAC
CGCTGATCAGGACAATGAAGTTTTCGAAGCCAGAATCAAGAAACTCGTCGACAAGTGCAC
CATAGTTGATATAGAAACAGAACTCATAAAACAGCAGAAAATCATCCACCAACTGGCTGA
ACAGGAACATTTTCTGGAGCAGCAAAAACAACAGCTGGAAAGTCAAAAAGCAATCGTCGT
CAAGACCTCCAACATCGTACCCGTCGAGAAACTGACGTTGGCCGAGGAGAAGATCAAGGA
GGAGCAAAGATGTTTGGTTAGCGAGAAATACGCACGGTTTCTCGTCGTTAAGATACTCAG
AGTGAAGTTGCTCCAGGAAGAAGACAAGTTGATGGGAGACTCCTTCTTAAAAAATGTCAG
AGAAGATGCGGCCGAAGAAAGGCGAGATGTTGGGCTGAATGTTTTTCCAGGAATGGGTAA
ATATTTCTATGGATACCCAAAAATGTGCCCAAATGGGTTTGGTTTTTGTTGATCAAATCA
CTGTAATTTCatgaaacaaataaacaagatttgag
>i0_HQ_Rweevil|c1693/f2p0/754 isoform=c1693;full_length_coverage=2;non_full_length_coverage=0;isoform_length=754
cagtttcaacgaaaatgcatccgagtgagtcgattcaagcgacgatgagtttgggattca
gaaaaaagctctTAGATGTATCTTTACCTGAAGGATTTCGATCCCAATTCTATACCACAA
ACAGGGGAGGAATATTTGCAACATGTTATATATGAGAGGACCAAGAAATGTAAAAAGTGG
GTTACAGCTAACAAAGATTTCTCGAGGTTTAACAAAAACCAAACTGTTCATATAAACAAT
GATGTCGTTAATAAAAAAGCACTAGATAAGTTTTATCCTACCAAAGAGTGGCAAGATAAA
GCACTTGAAAGTTTTACTCAACTAAGGAACTTTGTGAATAACACTGAAAAACCAGCGCCT
GGGAAAGATAGGTTCAAATATGATGATTTGTTGGCATACATTCAAGGTGCTCCACCAATA
TTTTCGGAAATAACACAGTATTCACAGGCAGCAAAAGTACAAATGTTACAGGACATATCT
AATGCTTTAACCACTGATAATAAGCAGTTGACACCAAATGCCGGAGCTTGGATCTATGCA
ATTTTAGTCTTGTTAGAAAAACCTTTGACTCCAGACTGTTGTTTCATACTCAGAGAATTC
ACAAAAAAGTGTTCAGATATTCGTGCTAATCTAGATAGTAGTATTAGTATAGAGGATTCA
TTACCTTTAAGTTTATTTATTTGTATTATATCTAGGTTTTTTAACCAGCTGGATTTATCT
GGACTAAATACTTTGTGTAAAGTAAatgtatttt
>i0_HQ_Rweevil|c1694/f2p0/506 isoform=c1694;full_length_coverage=2;non_full_length_coverage=0;isoform_length=506
cTAGTGAAGAGGCAGTTAACAAAAACAACCTAAAACCTCTTGCTAGATTAGTGGGTTACT
CAATAGTAGGAGTTGATCCTAGTATTATGGGTATTGGGCCAGCACCAGCTATCAGACTTC
TTTTGAAAGCAACTGGAAAAACTCTAGATGACATTGATCTTGTAGAGATCAATGAGGCAT
TTGGTGCTCAAACTTTGGCTTGTGCTAAAGAGTTAAAACTTGATATTAACAGGCTCAATG
TAGATGGAGGAGCTATTGCTTTAGGTCATCCCCTTGCAGCCTCAGGAAGTAGGATTACAG
CTCACCTGGTTTATGAATTGAGGAGAAGAAAGGCCAAATTTGGAATTGGTTCAGCCTGTA
TTGGTGGTGGTCAAGGTATAGCCCTTCTCGTAGAAGCACTATAACCTGATTAAGATATTA
AACATTTGTATTGTTATTGATTTACTATTTTTATATATTAAATATTCATTTTTATATAat
aattttaaaaaaatatatattatttt
>i0_HQ_Rweevil|c1696/f2p4/470 isoform=c1696;full_length_coverage=2;non_full_length_coverage=4;isoform_length=470
attgtggtttcagtcttgaaacttgagcacaatcctccggtgtaccgacgtttcgacgac
GCGCTCGACAAGTGGTTACGAAAGAAACTAACCCAAAATAAACCTGAGAACCAAGATGCC
TTCGCCAAGTACTTTGGTCGGTTCGGCCACTCGTTACATCGCCGGAAGAAACGCAGTGCA
GACCGTCTACTGGAAGAGTTCCACCAGCAATCAGAACAAACTGTTGAAGCTCTCCAAGAC
GTGCAATTTCGGCAAGGCACCCACACCACCCAGGAAGGTCAAGGAGATGCAACAGATCAA
GTTCATCTGAGTATTAAAGGTCTGAACCTTCGTGTTCAGAGCCATTTCTTATTTTTGTGA
TACTAATATATTTTTAATATTAATTTATTACAATCGATGCTTGTTAAAATCATAATTAAT
TTATTTTGTACTAATTATtaccttttgtttaatgaatatatatttttttg
>i0_HQ_Rweevil|c1697/f2p1/442 isoform=c1697;full_length_coverage=2;non_full_length_coverage=1;isoform_length=442
cagaagcttttgataatGTTGATGATGATGATGATGATGAGGAAAGTGAGGAAAGCAGTG
AACCGGAAGAAGAAGATTCTGTTTTAGCAACTCCCCCTAAAAAACCAATCGCTAAATCAG
TAAATGATTTTATAAATAAGGAGAAAAACGACCTACTTTAATCATCTCACGTATTTTTGG
TTATGAGAATTAGATTCCTTTATTTACCCAGTTGTTAACACCGACGTGACGAATTGTATC
CAGATAGAATATTTTGATTCGAATATTAAAAAATAAACGCGATGTGATATTATTACTCGA
ATTTCTATTTATTATACTCTTAAATAGTATATATTATAATTTCATTTTTATGTATATAAA
TTATTAACGAAATGTTAAATTTGTGTGTCAGCGAAAATAATGTAACACTTATCTTAGATC
AAAATAAATTTTAAActaatat
>i0_HQ_Rweevil|c1699/f2p3/665 isoform=c1699;full_length_coverage=2;non_full_length_coverage=3;isoform_length=665
aaaacagacgagaattgtacaatacctagcctcatttaatggagccacaatctgatcaga
atgatcaaccGGCAGTTGAACAAAACGAAGCTAAATTACAACGGATAAAAACAAAATGTT
TGCCTGGAGTAAAGATTACCCTTATTATATCCATTTTACTCTCTTTGGTATCATTCATTA
TCGGAATATGGGGTACACATAAATGTCCAGTAGAAGATAACATACCATTTTTCCTAATAG
TCATAGGGGGAATTGGATTGTTATCAAAGGTTCTTACATACGTTAGAGAGAAATTGGTTA
AACTAAACGATAAAACACAATATATTATGTCCGTCCTGTATACGGTTGAGATCGTGTTTC
TTCTAAATGGATCATTTTGGGTTTTCAAAGTTTATAAACCGAGTTTCGATCCAACTGATG
ATGATAAATACTGCAGCAAAACAGTTTATATGTTTGCATTCGCATACTTATTTATACTTT
ATGGCATGGTTATTCTAGTAATATGTACATTCCTTTGCTTTTTAGGATGTATATTATGTG
TGGTTGCTACATCTGATGATACTGATGTAGAAGCACAGAATCAAAGTGAAACACAACCGA
TACGACAATAAACATTTGATTTGTTCATTACATGTATTTGTTGTATATAATTAATAtttg
cacat
>i0_HQ_Rweevil|c1702/f2p0/857 isoform=c1702;full_length_coverage=2;non_full_length_coverage=0;isoform_length=857
tgttatcaaaaataatgcttaataccctgaagatgtacaacaaattataagtggaaaatt
gGCAATCAAATATGCTGGTCGGGATATTGATGCAATGAAGGCTGTGGCTCAAGCATCTCA
CAAAAGGTCTTTGGCAGATTTTCAACAAGCTGTTAAGTTATTTAAGAGAGAATTAGAAGA
TGACGTTATAGTTAGAGCTCACCTGGGAACCTTATATGACAATATGTTAGAACAGAATCT
TTGTAGAATTATTGAACCTTATAGTAGAGTACAAGTTGATTACATTGCAAAGTCCATCAA
GCTTCCCATGCCACAAGTAGAGAAGAAATTATCACAGATGATACTGGACGCTAAATTCCA
TGGAATTTTAGATCAAGGTGAAGGTGTTCTAATCGTATTCGAAGCAACCCCAGTAGACAA
AACCTACGAAATGGCATTAGAAACAATACAAAGCATGAGCAAAGTAGTGGACACACTATA
TCAAAAAGCTAAAAAGTTGTCATAGGTCATATTGAAATACTTAAAATCTAAATTTTTTTA
AAAACAAACAGACTGTATTTTTCCTATTTTAGTATGTATTTTACCTGAACCATCAACTAA
TAGATATTTGATTATACTTTTGATTTTTTTTGCTAAATGTGTTGTATGTTATGGTGTACA
TAATTAACATTGTTTTAAAAGATTTTTTGGGTAAATAATTGTGTAGTGAACTAATAATAA
TACATTTCCTGGATTTTTGTAAGTTACGAATTTGTTCTTTACATTTTCTTTTTTTTTCGA
TCCCAGATTTTGTATATGATTTAAACAAGTAGTTAACACCGATTGTTTATTATGCTTAAT
TGAATAAATAGTATAAC
>i0_HQ_Rweevil|c1707/f3p3/858 isoform=c1707;full_length_coverage=3;non_full_length_coverage=3;isoform_length=858
actcactTTTGGTTTTAAAATTTAAACGCACCTATCGAATAAACATTTTCCGGTAATAAG
ATATCTAAATTTAAGCGTTTTCCTTATTGAAACATTGAGGAATTATAACACTCCTTAACA
ATAACCTCAAAAATTGTATACTAACTTTATTTTAAATATAATATTAAGAAAATAATCCAA
GATGTCTTTAGTAGCTGATTATAGTAGTGACACTTCCGATACAGATTCAGATGATCAAGA
CATAATCAAAACAGAAGTGAAAAGTGAACCTAGCGATTTTAAGACAACTCTACCTAACAT
TAAACTACCAGTACCTGACTTTGATAAGACAAAAAGGAGTAATGTTGAGATCAAAACATC
CGTTTTTACAAATCCTTTCTTAGAAGATGAAAACGCCAAAGAAGCCATGCTTCAAAAACA
TGTAAAAATGGTAAACACAAAAGATGTCGTTGTAATAAATGGAAAGAAAATATGTTGGAA
TTATAGAAAAGGACGTTGTAGATTTGGTCATAATTGCAAGTATGCCCATGATTCAGATAT
ACAGAAAACAAGTGAGCAGCTAGAAGCTGAAAAAGAAACCTCCATAGCTCAATCAGTTAT
ATGCCAAAAATCAGCAACTGGTCAAAATTACACACTTCCACAACCCTCACAACAGGAAAT
AGATAAAATTAATGAAGACTGTGAAGAAAAGAAGAAGAGAAAACGACCAGGACTTACACA
AGGCTTAGTACCTGGTAAAAAAGTTATGAAACAATATTTAAATCAGAAATCATAAAAATT
AGTTTATATTATTGATGTATTTATTTGTTTTAAATACTTACAGAAAATAAACTTGAAATA
TATTCACAAAATCTTTAT
>i0_HQ_Rweevil|c1709/f5p0/660 isoform=c1709;full_length_coverage=5;non_full_length_coverage=0;isoform_length=660
attcaattgttcggcagtggactaagtgctacaattatttttgtagtagactaaaTTATG
GATGACGACAACGCTGATTGGCTGTCCGCTGCCACCGAACCCGATCCGGAACCCACCCCA
CCACCAAAACCCGCCGGAGGTGCCAAGGCCGCTGCTGGCGGACAAAATGCTGCTGCTCCA
GCCGGAGGAAAAGCTCCAAAGAAAGATGACCGGCCTGAAGCTGAACCCGAATCAGATTAT
TTAGATCCAGACAAGTTGTTGTTGTTTAAGCATTGGATAAGACCAAGGTACCTTCAATAC
AAGTACATCTATGACTACAGGCGCAGTTACTATGACAATGTTCTGGAAGCCATAGAAAGC
CGTAGAAAAGGTTATAGAACAAACATTCCCAGACCTCAGACGTGGGCTGAGCGAGTGTTG
AGAACTCACAGCGACCCCTTCCACAAACTGGAAAGCTTCGATCGGTACTTGGAGGACGTC
AAACTAGTCACCAGGTCCGAAGTCAGCGGAAGAATCTACAGCCAGTACAATTGCGAGAGC
TTCAACAAAAGATATCTAAAGTTGTAATTTATTTTGTCGCATTAATTGGTAAAGCCTTTA
TGTTTTCTATTTCATTAATACTTTCATTTTCACTTATGAACCAAATAAATAATTTAGTTT
>i0_HQ_Rweevil|c1710/f2p0/804 isoform=c1710;full_length_coverage=2;non_full_length_coverage=0;isoform_length=804
agttcaaatcgagattttgtggttaaggtgacttgaactgtgtgtttttgtttatattca
AGTGAAATAATTAAAACCAAATGCCTCTAATTCCGCTATTGTTCGCCGATCCTGAGGAAT
GCCGGGCGTTTTCCCGGCCGCCAAGAATATTTCACCAACATTTCGGATTGGGATTGGAGC
CGGAGGATTTTTTACAGCCTCTGACGGTCAACAATAGGGTTTTTACGAGAACACCGGCAG
GCTATTTAAGAAACTGGAGAAGCGAATAATTCTCAAAAAGATACCGGCTCCACTGTCAGC
ATCGACAAAGATAAATTCCAGGCGTTTTTGGACGTGCAGCAGTTCAAGCCGGAAGAAATC
AGCGTTAAGGTAAGCGACGACGTCCTGACCATCGAGGGCAAGCACGAAGAGCAAGAGGAC
GAACACGGTTTCATTTCAAGGCACTTTGTCCGTAAATACGTCATGCCGAAAAATTGCGAC
GTGGCCAAGATAGAATCCAAACTCTCCTCCGACGGAGTTCTTACCATCACGGCACCAACA
ATACAAAAGACTGATGTAGAACACAAAACAATTCCAATCACCCAAACAGGAGAACCGGCC
AAGCAACAGGCTGTCGAACAGCAAAAGTAAACAGCATTAATATCAAACATTCTTTGGTGT
TTTTATATTCATTTTGTATTTTCCTGTATTAACTTTAATCTAAAGGCTGATAAAAATTAC
TATATAATTAATATTAATGAAAGTGTTATTTTCATCGAACATTCCTAAATGtaatattta
ctaatgataaataaagttcgtggt
>i0_HQ_Rweevil|c1711/f4p1/494 isoform=c1711;full_length_coverage=4;non_full_length_coverage=1;isoform_length=494
aaataagtcagaacgtttcgtttgcacacggcctgagcccttcgcTTACTCCGGAAAAAC
ATGAGCAGACTAATGCATCTCTTGATTCTTGCTGTTGGTGTAATGGGTACTAGCCCACCA
CACCCTTGTCAATGCTGGCCTGATTGGCAACCGGTCAAGGACGGCGATCAATGGTATTGT
AAGAACGGAGATCGAAGCTTCTCCTGCAACATAGATATCCCACCATTATGTATTTGCATG
GAAAAAGGTAAACCGGTCGAACTCCCTCTTGGAGAGACAAACTGTATCCACCTCGATCAA
TACAGATTCGACAATACCCGCTGCGAGATCACACCAGAATTGGAGAAATGGTTCGGAAAA
TATCCCCAGTACAGATTATATGATTGATACAATACATTTTGTGACAAAACCTCGCACGCT
TTTTAGAAAACTGTCGTCGCTATTGCTTGCTTCCAGCAGATTGTTGCAAATAAATCCCAa
acatatttaatttg
>i0_HQ_Rweevil|c1714/f2p0/357 isoform=c1714;full_length_coverage=2;non_full_length_coverage=0;isoform_length=357
acgacacagctgaggaaaaaactgctaagaaagagcaAGAAGATTGAAAAAGAAAAAGAA
TCAAAAAGGGAGGAACAAAAAGCCCAAAGTAGAGAATAAAGAATCTTCATCAGAAGATAG
TGAGAGCTCTGATAATGAGCAGAGTGACGAGGATGATAAAAATTACAGTACAAAAAATAG
TAGTGAAAATAACAGTAAAATTGATACTGAATCAATTCAAGACCAGATTGTTTCAAATTA
TCTGGAAAAAGTTGAAGAAAAGTCAAACGGTGATGATAATTTTAGTAGTGATAAAAATTG
TAATCAATCAGATTATAACACTGAAgtaacatcttattaaatatagtaatatttcac
>i0_HQ_Rweevil|c1715/f3p1/797 isoform=c1715;full_length_coverage=3;non_full_length_coverage=1;isoform_length=797
AGATTGAAAATATGGTTAAAAATGCTGAACAATATGCACAACAAGACAAGGTTAAGAAAG
AAAGAGTGGAAGCTATTAACCAGGCTGAAGGAATCTTACATGACACTGAAACGAAAATGG
AAGAATATAAATCCCAACTTCCACAAGAAGAATGTGATAAACTCAAGGAAGAAATTACTA
AAGTGAAAGAATTATTAACAAAGAAGGATGAAGCGGACCCAGAAGAAATACGTAAAGCTA
CAACAGCTTTGCAACAGAGTTCCTTAAAACTTTTTGAAATGGCATACAAAAAGATGGCAG
CTGAAAGAGAAGGAAGCGGTAGCAGTCAAGAACAACAAACGGAAGAACCCAAGGAAAAGA
AAGAGGAGAAAAATTAAGCCCACATTATGTTAATCCAAAGACTTTTTTTTTCGAATAGTT
GTTCCCGTACCTCGGCCGACCCAGTGTATAGTTTTAGTGTTCGGCTGTTTCGTTTTTCGA
TTAAAAAGCTGCGATAATGTGATTTCTTGCGCGCGTTTTAATTCGAAGACAGCGACTGTT
TAGACTGATTCGATGAAAGGGAGAGAGAGAGAGCGAGAGACATACGGGTGTATCAGTGAA
AGTTAGAAAATGTACAACATTATCTATATTGTTTTCTTTTTTTATTGCGATTACTTGATA
GTATGAAGATCACAAGTGTACAGGTTATACTTTTGTCGGTTAATTATTGATTTTTGATAG
TGACTGTCAGGACGTATTGTTTCTCCAGTAATCTCTGTGTTATTAACTTTAAAAATTTTA
TGTAAAAATACATATTT
>i0_HQ_Rweevil|c1717/f5p0/566 isoform=c1717;full_length_coverage=5;non_full_length_coverage=0;isoform_length=566
attgtctagtagacgtttgtggcgtATAGTCTGTGAGCCTCAGCACGTTCAAAAGCGGAC
AATTTCATCGGCTGTTATCAACAATTCTCCAATGACCCTAACGCGGAAAATAATCAACAC
CAACAATGCTCCGAGACCTATAGCGCCGTACAATCAGGCTGTCCTTTTGGAGTCAACGCT
CTACGTTTCCGGATGTTTGGGTTTGGACAAGGACTCGATGAAGCTAGTCGAGGGTGATGT
TACAGTCGAGACCCGCCAGGCATTGAAGAACCTCGGTCATATATTGAACGCGGCTGGTTC
CTCCTTCGACAAGGTGTTAAAAACCACCATTTTCATGAGTGATATAAACGATTTCGCCGC
CATAAACGAAGTCTATAAGGAATTTTTCACGAGGGATTATCCGGCGAGATCCGCTTTTCA
AGTAGGCAAGCTACCATTAAATGCAAGAGTAGAAATCGAGGCCGTGGCCGCAGTTGGTAA
CATCAAAACAATCTGCTGCCATTAGTATTATGTACGTCTTTTTTATGTATATATTTTAAG
ATTATGATATTTCgaataaagtatat
>i0_HQ_Rweevil|c1718/f2p0/505 isoform=c1718;full_length_coverage=2;non_full_length_coverage=0;isoform_length=505
cgtattaagggtataaATAAGGTTTCCCCCAAAGTCAGGAAGCGTCTTGCAACTTTTCCG
TTTGTTGCAAATCAACAATGGCGTTTTTGTCAGACTTAACAAGGCCACCATTAACATGCT
TAGAATTTGTGAACCCTACATCACCTGGGGTTTACCCTAACCTTAAATCTGTTCGGGAAC
TCATCTACAAAAGAGGTTTTGCCAAAGTGAATGGACAGAGAAATTCCTATTACCAGTAAT
AAGATTATTGAAGATTAGGTTAAGCAAATCTGGTATCATTTGTGTTGAAGATTTGATTCA
TGAAATTTTCACTGTTGGTTCCAGTTATTCAAGTATGCTTCAAACTTCTTGTGGCCATTC
AAACTCAATACACCAACGGGTGGATGGCGTAAGAAGACAAACCATTACGTAGAAGGTGGT
GACTTTGGAAATAGAGAAGACAAAATTAATGAACTTCTCAGAAGAATGGTTTAAGTGTCT
GTAAACAgtgtatttgtaataaatt
>i0_HQ_Rweevil|c1719/f5p0/615 isoform=c1719;full_length_coverage=5;non_full_length_coverage=0;isoform_length=615
aaccgcaaagtatagagtttgagtttatagtacttacagacgatcatAGAATAGACCAAT
ATTAATACAATGTCAAGTAGATGGTATCCAATATATCAGAAAGGAGGACCGCAATTGAGG
GTCTTTTTACCAAATTTTTGGATGAAATTAGTAAAACCTAAGCACGAACAACCACCTAAT
ATTGTTCAGTTTGCTTGTTCTATGGAAATGACGAAATATGATATTAAGAACTACTTAGAA
AAAATATATAACGTAAGTGTAGTTGAGGTTCGTACTCGAATAGCTCTAGGTAAAACCAGA
AGGGATCCTGGATTAGGGTATATTGTTAAGGATGATGACACAAAAATATGCTTATGTGAC
TTTGCCCAAGGAAGAAAAATTTGAATTTCCCACTTTATTCCCTAAAGTTTCTACTGATTT
AGAAGATTATGAAAAAACTATTAAACAATCAAAGGATGGATTTAAAGCATATGTAGATAG
AAATAAAAATAGGCCAGGAATGCCAGGATGGTTTACGATTTAGATACTTATACAGTAGAA
AATGTAAATTTGAATTTTTTTATAGTTCATGTAAATATATGTATTAAAAATATAAAATAA
AGGGATTATTAATAC
>i0_HQ_Rweevil|c1720/f3p0/1000 isoform=c1720;full_length_coverage=3;non_full_length_coverage=0;isoform_length=1000
gccttcgccatattgaaagatccttgtttattacgtaaatttataaaagcatcaAAATAT
TACTAATAAATATATCTTAAGTTCAAGATGTTGCGAAGTGCTCTTGTCCCAAGTAAGGAA
GTTATCTGTAATGCTTCAAACTTGTTAAGAACTCTAACAGGTAGTTATGGTAATGTGCAG
ATACAAAAAAGAGAAGAATCAACGACCCAAGTCAGAAGTCAATCAGCTCAACCAGCCTCC
CAGGCTTCTCAGACAGTTAAACCCTATTCGCCTTTTCAAAATACTAATAATCTAGCAGAA
TATGCTTTTGCTCGTTTAGATGATTTACTTAATTGGGGTAGAAAAGGTTCAATTTGGCCT
TTAACTTTTGGTTTAGCTTGTTGTGCTGTTGAAATGATGCACATTGCTGCTCCAAGATAT
GATATGGATAGATATGGTGTAGTATTCAGAGCATCACCTCGCCAAGCTGATGTTATCATA
GTAGCAGGTACACTTACTAATAAAATGGCACCTGCATTAAGAAAAGTATATGATCAAATG
CCTGAACCTAGATGGGTTATATCAATGGGTAGTTGTGCTAATGGAGGAGGTTACTACCAT
TACTCCTATTCTGTTGTTAGGGGCTGTGATCGTATAATCCCTGTAGATATTTATGTACCA
GGTTGTCCACCAACAGCTGAAGCCTTGTTGTATGGTGTATTGCAGTTGCAAAAGAAAGTT
AAAAGATACAATACATTGCAGATGTGGTACCGTAAATAAAAGAATATTGTTTAAAATAAA
TAGAAGAATATGGCAATATCACTTGTAAATATAATTTTAAACATTTTTGCCCTAAATTAA
GAACTAACCAGACTCCAAACAGTGATTAATGTATGTAAATAAAACATAGTATTTTGGGTT
AATGATTCAATAGTATTTACAAATTTTATTAAATATTTGTGACTTAGGATGCCCGTAATG
TTATGTACTGAAAtattaaataaatttcttctattttggt
>i0_HQ_Rweevil|c1721/f2p0/861 isoform=c1721;full_length_coverage=2;non_full_length_coverage=0;isoform_length=861
agataaagaagtaggattggaagttttcatctttaatagtgtgttacaaCTAAGTTATTT
GAAAATAATATTTTTATAAAACTTTAAATTTTTTATTAAAAAATAATTTTTAATGATAAA
AAATTAGAAATAATGATAAAATTAGTAAAATATAGTGTAAGAGTTATTATAAATTAAAGG
TTTAATAAAGGAACTCGGCAAATTAATTTCTCACCTGTTTATTAAAAACATGGCTTTTTG
AAGATAATTTAAGGTCTAACCTGCCCTATGATCTACGGATTAAATGGCTGCGGTACCCTG
ACCGTGCAAAGGTAGCATAATCAATAGTTTTTTAATTGAAAGCTGGAATGAAAGGTTGGA
TGAGGAAATAGCTGTCTCTATTGAAATTTTTTTGAACTTTATTTTTAAGTAAAAAAGCTT
AAATATATCTAGAAGACGAGAAGACCCTATAGAGTTTTATATTTTTTTAAATTAGTATTT
TTAGGATTAATAGATATTGATTTATTTTAATATTTAGTTGGGGTGATTAGAAAATTAAAT
AAACTTTTCTTTAATCAAAACATTGATTTATGAATATTTGATCCTTCAATAGAGATTAAA
AGAAAAAATTACCTTAGGGATAACAGCGTAATTTTTTTTGAGAGTTCTTATCGAAAAAAA
AGGTTGCGACCTCGATGTTGGATTAAAATAAATTTTTGGTGTAGGAGCTAAAAAAATTAG
GTCTGTTCGACCTTTAAAATTTTACATGATCTGAGTTTAAACCGGCGTGAGCCAGGTTGG
TTTCTATCTCTAGAAAGGTTAAAGTATTTTAGTACGAAAGGATTCTATACTTAGTTTAAA
tttttatagaagaattatatt
>i0_HQ_Rweevil|c1722/f3p3/894 isoform=c1722;full_length_coverage=3;non_full_length_coverage=3;isoform_length=894
gcaacgttcgtcagacgacgttagtgtatttaaCTAAATATTTATAGCTTTCTTTCACCT
AAAGTATGTTTTAAAAGGTTGCGCTTACACCAAAGTGAGCTTACAAAATATATACATACA
TATCTGTAGGTATATATTTTGTTCTATATAATTACAAGTGTATCATGGCTCGACATAGGG
ATATCAGAAATATGGATTATGAGGATGAATATGATGGTTATGATGATGTTTACGGGCACT
CTGTAGATGACGATTATTATATATCTCCCAGCAACAGGCAATTTATATATAACAGAGAAT
CGTCTCGAGATTCGAGATTTGAACATACCGAGGATAACATTGAAGAAGCAGATGAAATTG
ATGAATTGACAGATACAGATAAAGCAAAACTATTATCTTGTATTGATCAAATTAATGATA
ACCTTGGTCATACTGCTATTCCAAGAAATGATCTGATAGATTTAATAATGAAATTTAATT
TCAATACAGAGTTGGTATTGAATGCTATATTAGAAGATCCAAAATACAACAAACTGGGCA
CATTGCAAAAAGGTAAGGAGAATAGACAATACCTTGGTAAAACATGTTCGACTCCCAATG
TTGCTTTAAAGTGGCCCAAAAATGTTAAAAGTATTGGTAGTTCTATTCAAAATAATACCC
AGAATAATGGCTTCATAATCCCTAAATTATTTCTTCAGAACTCTTCTGAATCAAATAACA
GAACTAGTTTTAATATTCCAAATATTTTCACATCTAAAGAAGAAAAAACTATCAACAACA
AACTTATAAATCCTAAATTAGATAGAACTCATCAATATAATAATGTCTTGAACAGCCAAC
CTAATGAATACAGCTCATTATCAGATCTTGTAACAATCATTtaaaaaatatttt
>i0_HQ_Rweevil|c1723/f6p12/1002 isoform=c1723;full_length_coverage=6;non_full_length_coverage=12;isoform_length=1002
aacactagtggggttaatgtaacgattgtaactacggaatTATTGCATAACAACATATTT
TATTAACATTATAAAGCAAAATGATCAAATCCGGTTACCTTAGGACCATTAGTCAAGTTG
TAAGCAACCAACTAAATGTAGCGGTTTCAGGAACTGTGTTACCAAAAAAACAAGTTGTAC
AAGTCCCTTTTCAAGGTAGTACTGTTTTAACTCTAAGTAGAGCTCTCCCCAATGCTAATT
TCTCTGTATCTTCAGGTCCTGCTGTTACTTCTCAAGTCAGGTGGGCTCACACTGATATTC
AAGTTCCAGATTGGACATCATATCGTCGAGATGCTGTAAAAGATCCAGAAGTTCGTAGTT
CTGATTCTGAAGATAGCAGGAAAAATTTCACTTATTTGCTTGCTGGAGGATTGGGTGCAA
GCTCTGCTTATGCTGCTAAATCTGTAGTTACACATTTTGTTAGTTCAATGAGTGCATCTG
CAGATGTACTTGCTTTGGCAAAAATTGAAATAAAATTATCCGATATCCCTGAGGGAAAAT
CTGTAACCTTCAAATGGAGAGGTAAACCCTTATTTATTCGCCATAGAACTGAACAGGAAA
TTGCCGCTGAACAAGCTGTAGCTGTCGCATCACTAAGAGATCCCCAGCATGACAATGATA
GAGTACAGAATCCAAAATTCTTAGTAGTACTTGGAGTTTGCACACATTTAGGATGTGTCC
CAATTGCAAATGCAGGCGACTTTGGTGGATATTATTGTCCCTGCCATGGTTCCCATTATG
ATGCCTCTGGTAGAATTCGCAAAGGCCCTGCTCCATTAAATTTAGAAGTGCCTGAGTACA
CATACCCATCTGAAGGTTTATTGGTAGTTGGTTAATTTTTATGTAACTACTGATACAAAG
TATAAATAAATATGAGAAATGTATCTGTTAAAATGTATTAACATCTAGAATTTCCATAAT
CTTTAATTTATTTCTGGATTAACTGTAAAATATACTATAAGG
>i0_HQ_Rweevil|c1724/f3p4/902 isoform=c1724;full_length_coverage=3;non_full_length_coverage=4;isoform_length=902
gttccagaacttccactggtagtatctgataaagttcaggaaatgaaaaagaccaaggaa
gctgtACAGTTTTGAGAAGATTGAGGGCTTGGGGTGACATTCAAAAGGTATACAAAAGTC
AAAGATTCCGTGCCGGTAAAGGTAAAATGCGCAACAGGAGAAGAATTCAACGTAAAGGTA
CCATTAGTTGTCTATCACCAAGATCAAGGATTACGCAGAGCCTTCCGTAATATTCCTGGA
ATTGACCTAATAAGTGTAGATAAACTTAACTTGCTGAAATTAGCTCCTGGTGGTCACGTT
GGCCGTTTCGTTATATGGACCGAATCTGCTTTCAAAAAGCTTGACAAAATTTTCGAAAAC
TGGAAGACCCCTTCTACAAAGATGTCCAACACCGACCTGTCCAGATTGTTTAAAGCTGAT
GAGATCAAAGCTGTTCTACGTCCACCACAGAAGAAAGTTGTACGTCGCGTCCGTCGTCTC
AATCCACTCAAAAACACCAGAGCTATGTTGGCTCTTAATCCATATGCTGCCGTATTGAAG
AGACAAGCCATCCTTGCTGAGAAGAAGAGGAGTTTGGCTAGAGAAGAATTACTGGCTAAA
AAGCGAGGTATCACCTTGCCTGCCTCCAGTCCGGTTATTAGATCAGCAAAATTGCAAGAG
CGCAGGAGAGCAGCGATATTGAAATCAAAAAAGGCCGCCCCAGCTAAGAAAGCTGCCCCC
AAAAAAGAAGCACCAGCGAAAAAAGCCCCCACGAAGAAGTAATTTGACGTTACTGTGGTT
TATTAGCTGTGGCGAATAAATTAATAATAAACATTAAAAATCAGACATTTATTGTTTTTT
TAAATATGTAGACATTACATAAGTGTAttttaatctataattaaagagacctgggttatc
tg
>i0_HQ_Rweevil|c1731/f4p4/356 isoform=c1731;full_length_coverage=4;non_full_length_coverage=4;isoform_length=356
TCTTTGAAGTTGACACGTAGTGATTCGGTTTTTTAGATATTTTTATCTATTTTTTTAATT
CAATAGTGTTCATAACAGAGACGTAGTTGGATAAAATGCCCAAGCAAATGAAACCAGGCA
GAACTAAGATAACTTCAAAAGAAAAACAAAAATTAAAAAAGGAATATCAAACTGCTCAAA
AGCAGATATACACAATAGCTTTACCAACATTGGCGGTTATTTTCGTTTTTATTGTAGCAT
ATGTTTACTTGAAAAGTAGGCCTAGGAGTGATTATATTGACTAAACTGTACCCTATTAAA
ATTAGGTTTAATATCAGAAACATGAATTATTATTTTGTATAAAATAAATACTTTTT
>i0_HQ_Rweevil|c1732/f3p1/756 isoform=c1732;full_length_coverage=3;non_full_length_coverage=1;isoform_length=756
gcttttagaacagcgccttgaagaggacggttgcccCGTTTTTAGCGAGCCACAGCTCAT
ACATCTACATAATCTCCCAATATGAGGATCTATAAAGATAAACTGACTGGTGATGAGATG
TTCTCAGATACCTACAAGATCAAACTTATAGATGATGTACTATACGAAGTTTATGGCAAA
CATATATCTAGAAAACATGGTGATGTCTTACTTGATGGGGCCAACCCTTCTGCTGAAGAC
GCCGACGAAGGTACCGAAGACGCTGTTGAAAGTGGGGTCGATATTGTATTGAACCACAGA
TTGCAGGAAAGTTATGCATTTCCAGATAAGAAATCTTTTACACTATATTTGAAAGATTAT
ATGAAAAAGTTAATTCCTAAATTAGAACAAGAGGCACCTGACCAAGTAGAAGTTTTTAAA
TCCAATATAAATAAAGTAATGAAAGATATCTTGTCTAGGTTCAAAGATTTACAGTTTTTC
ACTGGCGAATCAATGGAAATTGAAGGTTTAGTGGGTCTTTTAGAATACCGTGATATTGAT
GGTGAATCAGTGCCAGTAATGATGTTTTTCAAACATGGACTCGATGAAGAGAAGTTTTAG
AATAAATATGTTTTAAGAAATCTAATCTATATTTAATTTATATTATATACTCTATAGGAT
TTTTAACTTGTTGTGAAATTACTTCCTGATTCGCTTAATTAATTTTGTCCATATTTATAT
GAATTTTTTTGAACAAAAAATACAGAATTTTCCTAC
>i0_HQ_Rweevil|c1733/f4p0/381 isoform=c1733;full_length_coverage=4;non_full_length_coverage=0;isoform_length=381
cacatactttttagaagacacaggggacgcattccCAGTCACCGAAATTAATCAATATCA
TGTTTAAATTTGTTGTAGTCGGTCTTTTGATTGCTTTGGCTGTTAGCAGTCATTGCGCAC
CAATGGATGAAGATTTTCAAGACGATCTTGCTGAAGGTCCTGTTCGAGTGAAGAGAGCCA
CCTGCGATCTGCTCAGTTTCGAAGTGAAAGGATTCAAACTAAACGACTCTGCTTGTGCTG
CTCACTGTCTTACACTTGGTAAAAAAGGAGGCCACTGTAACTCGAGCAAAGTGTGTGTTT
GTCGAAACTAATACCTGCAAATTTATGTTCTGATGTTATTTTGTTGTTATTTCAGTTGTT
TGGAAATAAAGTTGTATTAAt
>i0_HQ_Rweevil|c1734/f2p0/1005 isoform=c1734;full_length_coverage=2;non_full_length_coverage=0;isoform_length=1005
cgtttttgaatatatctagttttttaagaaatagatttaatctagggtttttagaatata
AATTTAATTTTTTAAATTTATATTAGAAAAAGCTAATATTTTAAGGGATGAGCTTTAAAA
TAAAAATTTTAAAAGAAAATAAATAAGATAAAGAAGTAGGATTGGAAGTTTTCATCTTTA
ATAGTGTGTTACAACTAAGTTATTTGAAAATAATATTTTTATAAAACTTTAAATTTTTTA
TTAAAAAATAATTTTTAATGATAAAAAATTAGAAATAATGATAAAATTAGTAAAATATAG
TGTAAGAGTTATTATAAATTAAAGGTTTAATAAAGGAACTCGGCAAATTAATTTCTCACC
TGTTTATTAAAAACATGGCTTTTTGAAGATAATTTAAGGTCTAACCTGCCCTATGATCTA
CGGATTAAATGGCTGCGGTACCCTGACCGTGCAAAGGTAGCATAATCAATAGTTTTTTAA
TTGAAAGCTGGAATGAAAGGTTGGATGAGGAAATAGCTGTCTCTATTGAAATTTTTTTGA
ACTTTATTTTTAAGTAAAAAAGCTTAAATATATCTAGAAGACGAGAAGACCCTATAGAGT
TTTATATTTTTTTAAATTAGTATTTTTAGGATTAATAGATATTGATTTATTTTAATATTT
AGTTGGGGTGATTAGAAAATTAAATAAACTTTTCTTTAATCAAAACATTGATTTATGAAT
ATTTGATCCTTCAATAGAGATTAAAAGAAAAAATTACCTTAGGGATAACAGCGTAATTTT
TTTTGAGAGTTCTTATCGAAAAAAAAGGTTGCGACCTCGATGTTGGATTAAAATAAATTT
TTGGTGTAGGAGCTAAAAAAATTAGGTCTGTTCGACCTTTAAAATTTTACATGATCTGAG
TTTAAACCGGCGTGAGCCAGGTTGGTTTCTATCTCTAGAAAGGTTAAAGTATTTTAGTAC
GAAAGGATTCTATACTTAGTTTAAAATTTTTATAGAAGAATTtat
>i0_HQ_Rweevil|c1740/f3p0/735 isoform=c1740;full_length_coverage=3;non_full_length_coverage=0;isoform_length=735
accagtagttatcatttgctggatcgtgttacgctgcgaaaaTCTGATCACGTCCTTGGA
AGATATTCAATTACCATGCAACGATACGCAGTGGTACTACTGATGTTAACTTTAGCTGTA
TACGAATGCAATTGTAAAGTTTACGGCAAATGTGAATTTGCCAAAACGATGAAATACAAT
GGCATCAAATCAATAGCAGATCTGGGAACGTGGACATGCATTGCCTTTCATGAATCAAGA
TTTGATACAAATGCCATCAATCATGTTACTGGGGATTACGGTATCCTCCAGATAAGTCAT
TATTTTTGGTGTTCAGATTCTAATGTTCCTGGAAAAGGATGTCATATAACATGCCAATCT
CTACTCAATGATGATATAACTTCAGACATCGTGTGCGCCAAGAAAATATTCAATGAAACA
AAGAACGGACCAAAGAAAAATGGATTTGCGGCATGGACTACATACTCAAAATATTGTACG
GGAGATCAGAGATCTTGGGTGTCAGGATGTGGTTTATAATAGTTAATTTTATAATTTAAA
GATATTAACTTTATATTACGTAAAAATTATCAATTATATACAGTATTATTAAATTTACAA
TAACAATATATAATAATTACTACAATAGTAACAGCAAAATTACAACTTATAAATTTGTAC
TCCAAATTTAAACATACCATATGTGTTTAATACTTGGTATTTTCGAATTGTATAATAAAC
AATAAAGGTCCTTTG
>i0_HQ_Rweevil|c1741/f2p0/662 isoform=c1741;full_length_coverage=2;non_full_length_coverage=0;isoform_length=662
ttGCATATTGTTTTCATCGTTGAGCATTTAACGTATTAGTTCTCTTAGAAATGGAAATAT
TTAAATATCAATTGTTTGACAATGATTGCATGTTTTTAAAAAGCATGGTTGGGAGAATTG
TGAAAGTGAACACTGTCGAACACACAACATACTTTGGAATTGTGTACGTGATTGATCCAG
TACGTAAAACTATGGTGTTACATTCTAAGCAAGGTACATCAAACGGGAAAACTGTTTTTA
TTTTTCTTCATGTAGTTGAAACCATTGAGGTGCTGACCAATGATGTTATTAAGAAATATT
TGGCACACAACGAGCCTAATAATGTGAATGGTGACATGGTGTTCGAGAGGGAAAGGGTGA
GAAGATGGTTAGAGAACATGTATTTAGAGCCTGAAGAAGAAGGAGATTACTTAAAAATTG
GTGACATACTTATTGTACCACCATTCGGAGTTGATAATATTATTTCTAATAATATCGATG
CATTGGAGAAAATTAGAAAGGCTATTGGTTCAATGCCCGCTGAATTTTGTAAAATTTGAT
ATGTATCAACATCTATATTATAGTATAATTGATTGTAAGTGGATTTTTATATATTATAAA
AATACATGTTATACTAGAATCTTTATTTATGGAATTAATAAATATTTTTTTTATTGTACA
AT
>i0_HQ_Rweevil|c1742/f2p4/970 isoform=c1742;full_length_coverage=2;non_full_length_coverage=4;isoform_length=970
ggtcctgatgtgatatgtcgttggtgttataggtgtgtagtgttagtagtGCCAAAATGG
CAGAAAATGGACGAGATATCTCAGAGAAATCAAAAAACACAGTTGATAAAGAAGCGAGGC
TGCGTGATTTGAAAGAACGCCAAAATGAGGAGAGACAAAAACGGTTGGCAGAAATGAGAG
CACAAGCGCTGGCTGCACAAAAATTTAAAGAACAAAAGGAACTAGAGCGAAGACGGCGTT
TAGAAGAATTAAGAGTGAAAGACGATCAGCGCAGGCAGCAAGTGGAAGAAAGAAAACGAG
CCATAAACGAAGCAGAACGGGATAGGCTGGAGTCGATTCTGCGAAGGAACCAGGAGAGGG
ATGCAAGAATAGAAGCGAAGAAGAAAAATGAAAGGAGCAGCATTTTCGCATTTGGTTCTT
CTACACCTCGTATGCTAGATCCTACGGATGTGACGGTCTCATTTTGGGGCCATAGAAGAG
CTACTTCCACTCAGAATATTACTACGGCTTCATCCGGTAGCTCGTTGACTAGAAGACAGT
CAGAGAGAGATTTGGATGTTGGCAGTAAGAAGAGAGCTACTTCGGCTGGAGGTTTAGAGA
GAGCTGGCGAAAGTATGATAAGTCCCACAACGCCCGCAGGATGCGCAAGTGGATATACAG
GACGTCGCCGAACAGACTTAGTACCGACAATCCCTTCGAGGGATTCCTCTTTTCATTCGT
CCACATCACGCAAGTCCCTCAACCACTCTCCAGCATCCTCTAGACCAAGTAGTTCTATGA
GCCAACAAAGCACAAATAGCGTGACAAGCTCAGTCAATGTTAAACACCGCTTGTCAACTA
CACCTCGTCGACCTCGTCCTGCTAGTATCGCAGTTACTGGAATTTCACATGAGAGAAATA
GTTTTGACAAAGGCGAAAATAAACCTCCTCTGCCTAAGACGCGAAagcctttgtctaaga
ctaatacatc
>i0_HQ_Rweevil|c1743/f3p0/993 isoform=c1743;full_length_coverage=3;non_full_length_coverage=0;isoform_length=993
atgtcaatcatgagtcataacagtttatattgtctatagtaaatattttttagataaatt
ctATTTAAAGCAATATACTATACATTTAATTAAAATGGAGTGGCTTTTTGGAAAGAAACT
TACACCGGAAGAACTGCTTAGGAAAAATCAAAGAGCATTAAATAAGGCAATGAGAGATTT
GGATCGAGAAAAACAGAAAATGGAACAGCAAGAGAAAAAGATAATCAATGATATAAAAAA
ACTGGCAAAAGATGGTCAAATGGACGCTGTTAAAATTATGGCTCGGGATTTAGTACGAAC
TAGACGATATGAGAAAAAATTCATGTTAATGAAAGCAAATATACAAGCTGTATCGTTGAA
AATACAAACATTACGATCCCAAAATGCTATGGCACAAGCTATGAAAGGAGTTACAAGGGC
TATGGCAAGTATGAATCGACAACTAAATTTACCACAAATACAAAGAATATTACAAGAATT
TGAAAAACAATCTGAAATTATGGATATGAAGGAGGAAATAATGAATGATGCTATTGATGA
TGCAATGGAAGGGGATGATGATGAGGAAGAGAGTGATGCTGTTGTTAATCAAGTATTAGA
CGAGCTAGGTCTTCAACTTACAGACACATTATCAGGTCTGCCTCAAACAGGTGGAGCATT
ACCAGCTTCAGGTAGTAAGCAGCCTGTGGCCCCTACTGCTGTAGCTGGAGGTGGAGGAAA
TGGGGGATTATCTGACGCAGACGCAGATCTGCAAGCTAGGTTAGACAATTTAAGAAGAGA
ATAATAAACTGTTTTGTTTAGAACATTCACAGAATACTGGCTTATGTGATAGACTGTTGT
CGAACCGGATTGCAAAATAAAAGTTATGTAGTGCTTCAACACTAACTACTATAAAGGAAA
TTAGCATTCTTATTTTAATAATGGAAAGCATTTTATAAAATATGTTATACATTATAATTT
GTTatgtaagacaaataaaaatactgttgattg
>i0_HQ_Rweevil|c1746/f4p6/896 isoform=c1746;full_length_coverage=4;non_full_length_coverage=6;isoform_length=896
gtcgccaaaatgccgcagttcgatatcctggacaaggtaGCTCTAGTGACGGGCGGAGCC
TCGGGCTTGGGCCTTCTCTACGCCATCAATTTGCTGGAGGAAGGTGCCCGCGGTGTGACT
CTAGCCGACATCGACAAAGTTGCCGGAGCCAAGGCACTGGAACAGATCGAGAAAAAATAT
GGCGAGAACAAGGCCATCTTTGTTTATTGCGACGTGGAACGGAAGTCCGATTTCGAAGGC
GCTTTCGTTAAAACAATTGAAAAATTCCAAAACATAGATATCTTGATTAACAACGCTGGG
ATATTGAACGATCACGTGTACGAGAAGGAAATTGCCATCAACGTCAATGGGGTAGCCTAT
GGCGTGATCCTAGGACTGGACAAATACATACCCCAGTACAAGTCGGGCCCAGAGGGTCTC
ATCGTTAACATATCGTCCATAGCCGGAGTGTCCCCAATGGCTATGATCCCGATTTATGTC
GGTACTAAATTCGCCGTCCACGGCATGACGCTTTCTTGGGGCGATTCCTACCACTACAAC
AGGACGAAAGTACGCGTAGTAGGCGTTTGTCCGGGAGTTACTGACACTCCCCTCATCCAG
CTTATATCAGGAAGGAACCTGGGCCCCGTATACCAGGAATGCTTGAAAGATTTGACGGAC
TACCCAATACAGGCACCTGAGCACATGGCTAACAGAATGATGCAGATCATTAAAAATGCA
CCCTCTGGCACCATGTGGATCGTCGAAGGTAATTCCCTACCGTTCAAGTTCGAATTGCCG
AACTACCAAAAAATGAAAAGGGTCTATCTTGACGAAGATCAATAAATCCTTCATTTTACA
GTATTTTGTACTTTGTAAGTAGTTTTGTACGTCATGTGACAATAAATATTTATAAT
>i0_HQ_Rweevil|c1747/f3p0/352 isoform=c1747;full_length_coverage=3;non_full_length_coverage=0;isoform_length=352
agttgtatagttaataattaccaatatgaagtggaccctgtttgcaATCGTTGTTTTATC
AGTTGTTTCTGTAGTATTTAGTGCCCTAGCATTTCAGCCAAAGGATCCGACCAAGCCCGG
GCATTGCTATTCCGATACAACAGGTCCCATGAAAAACCAGGAGAGCAAACCATTGAAGGG
TTGCGGAGTTGCAAGCTGTCAATCAGATGGTACATTGGTGTTCGAAACATGTGGTGTGAT
AGTTGGAAGACCAACCAAACCTGATTTGTCGAAACCATATCCTGATTGTTGTTAAATCTT
TGCTTAAAAATGTAAGCTATGTTATGCTATAATATGTAGAAATATATACTGT
>i0_HQ_Rweevil|c1748/f2p0/316 isoform=c1748;full_length_coverage=2;non_full_length_coverage=0;isoform_length=316
aAGAAAATCTGACGAGCTGTAAAGGGGTTGTGTATGTAAGAAAATAAGGAAATAAAAGAC
TTTTTTTATATTGTTGCAGTGTGCGGTGTATTTTCCTCGATTTTCTTTTGTTTAATAGTG
TGTAACTCCTTATGACTGATTTATTTTGTTAATTGAATATTAATTCCACATCCTAACCTG
TGGATAAAACATTTTTCAAATTTTATATGGTACTACGTTTTTTTTTTCGTTGTACAAAAA
GAAGCAGAATAAATTATTGTATTATACTTTTTTAATATAGTTTTATTTATAAGTAAATaa
agtttatattaaactc
>i0_HQ_Rweevil|c1749/f10p3/623 isoform=c1749;full_length_coverage=10;non_full_length_coverage=3;isoform_length=623
atttacagttcgttacaaaacgtagtggacgtGTCGGGCCATGGAGCAGGGACAGTCGCA
AGCGTTTTTCGTATTTAAACTTCTAAACATTTTAAGTAAGTTCTAGTAAACATGGCCCCA
AAACAAAGGATGCGTATTGCCAACGAGAAAGCCAGCAAAATGGTTACGATGAGAGGAAAC
GTACCAAAATCATCGAAACAAGACAAAGATCAATCTCCCGTGGGTCCATGGTTACTGGCG
CTGTTTATTTTTGTTGTTTGTGGCTCTGCAGTGTTCCAAATAATCCAATCTATCCGTATG
GCATAAAAGAGACTTAACTTTTCTTACAATAAAGGTGTAATCATCAGACAAATTTTTGTT
TATATAAAATGTCCTATAATTCTGTAATACATTAGTGCAATTATTTTTATTACTTTTTGT
AAATTTATATTAACAATTGTATGTAATATGTTTTTTGTAATCGTAATTTACAACAATGTA
CAATAAAATATAGAATTTATATTAAAGTATAACGCATTTAGGATGCAGGCACTACCTAAG
AGATTCATATTTATGTAAAAAGTAAATCATTCCAGTACATTTGAATTTCTGTAGAGTTAT
TTGAGATTCAATAAATTATTATT
>i0_HQ_Rweevil|c1750/f3p0/755 isoform=c1750;full_length_coverage=3;non_full_length_coverage=0;isoform_length=755
ATCAGAAACCCGAAGTACAACCTGAAAAAGTTGTTGTAGAGGAATTACCGCAAGAAATTT
TGGAAACTACTGTGGTTGATGCAGGTAAAGTGAAGAAACAAATCGTGAAGAAACGAACAT
TGAAGAAACGCAAAGGTGATAAAGAGGAAACTACGCATATAGTAACTGTTGAAGAGGAAG
GACGAGCACCGGAAACTACCGTGACAATTGAAGAACAGGCAATTCCTGAACAGGATACCA
AAAAACCAGTGTATGTCGTCGAGGAATTGCCCGAAGAAATTAAGGAAACTACCGTCATAG
TAGCAGGAAAACCCAAGAAGAAAATCGAAAAGAAACGATTAATCAAAACCAGAAAAGGTG
ACAAACAGGAAATTACACAAATCGTAACAACAGAACAAGAAGGTGAGAAACCTCAAACTG
TAGTAACAATCGAAGAAATCGAAACGCCAAAAGATCAGGTCCCCGAACAACCGGAGCAAG
TCGTTGAAGAACTTCCAGTCGAAATCAAAGAATCTGTCGTCGTGGAAGAAGGCATCGTAA
AGAAAAAGGTACAAAAGAAACGTACTCTTAAACGAAAGAAGGATGGCAAGGAACAAACAA
CTGAAATTATTGTGGTTGAAGAGGAAGGGAAACAACCAGAAACTACAATCGTTGTACACG
AAGAAGCTCTACCCATTGAAGAGCCGGAGGAAATTCCCATAATAGAGGAATTACCAGAAG
ATgttcaagaaaccacagttgtcgataagggcgtt
>i0_HQ_Rweevil|c1751/f2p4/359 isoform=c1751;full_length_coverage=2;non_full_length_coverage=4;isoform_length=359
acatacacacacacgcatcatcgatatttgtcgttgcatctagctgttttttttctttca
cgtTTCCATCGAGTAAAAGCGGAAAATATGAAGGGCGTTTTCGGTTTCTTGGTTATTTGT
TTTGTAGTGTTTTCGGTTCAAAATTATGTTGAAGCTGACAGTTTACCTCTCGAGGTGAGC
TTGTGCGAATATCTGTTCATTTGTGAACGTCACTGTGAACAAAACCACCCGAATACTAAA
GCTGACTGCAGCCTCAAAAACAAATTTGGCCAGAATTACTGTCGTTGTACCTAACACTTT
GTAATTTGCTAGATAAATATAAAATACATTGAAGAAGATTGCTTGAATAAATGATATTG
>i0_HQ_Rweevil|c1752/f3p0/950 isoform=c1752;full_length_coverage=3;non_full_length_coverage=0;isoform_length=950
catccagcgcatgccaccattcaaaggacctggagcggtacctggagcactTGACTACAT
GTCATTCTCCACGGCTCTCTACGGAGAATCCGACTTATAAATGAATCACAGTCCTCTACA
TTAATCGAGTGGGTGTTATTTTTTCTTTAGCTGTAAGATTTTTGAAGTAAAAAAAAACAA
ATTCAATGAAACGTCACACGAATACCTCCTCCCTCACCATCCACGCTCCATCACCGTTCC
ACATTTCATTTCTTCGTCGCTGGATATTCGTTTTTTTTTTGTTTTTTATTTTTGCGATAT
TCGACCACTTCTTAATTGAAGTTAAGCTATTCGAATTATTTTTATTAGGAATGCGGTGTA
CTGTGCCAAAAAATATTATAATCATTACATATCGATGGGAAAAAAAATTGAAGTGTTTTG
TGCCATTGAAATTGACTGAAAATCAAAACTTAAGCCCGACACACACGTAACCAATATATT
TATTAATATATATATATATATAAAACAACAATACACGTTCATATAATTTAGGATAAAGAC
GAGAATATTGGGAAATGTTTACAGCATAATTATAAGTTTAACGAACTTGAGCCTAAGTTA
TATGAATGGAAATAATCACTTTTGTGTTTTATCTTTTTTTGTTTGTTTTTAATGTGTACC
TACCTACTTTTACCTAAATTAACTTTATTTATTTAGTTGTACAGATAAAATTGTTTTTTT
TTGTTTTAGAATTTTATTACCTTCTTTCTTTCACGTCTCTTATCGAAAGCTTGTAGCTAT
GTATATGAAAAACATTAATTTTTAATTTCGATTTTTACGTGGTTTATAGATTTATTTTGT
TATTTATGTCACGGCCTAGAACTGTGAGTTTCACTTTTCGATAGCATTAACTTTTTATTT
ATATTATTATTTTAAATAAAGCCATAAATATATAAATACATATATATTTC
>i0_HQ_Rweevil|c1754/f2p18/536 isoform=c1754;full_length_coverage=2;non_full_length_coverage=18;isoform_length=536
gacactcaagttatagcacgatgatgggaaaagccgcagtcatttattttgttgtAGTTC
TCCTGTGCGTACTGTTTACAGGTCAGGTGATATCTGCTGAATGTAATTCAGCTTTAGATA
AAATATGTAAAGACACTTTCCAATGCCTTGGAGGTCAAACTGCCAAATGTGCTGTAGTTC
TAGGGCGTACTACCTGTTCTTGTGTTTAATAATGTATACAAATATATTCTATTAACAATA
TATAATATGTAGTAGGTTTAAAAATGTATTAAAATTAATAATGAAACTACGGCTGGTAAT
TAATTTTATGGATTTTTTATTACAACTTGATAAAATTATATATTAAATATCAATTTCTAA
TAAATATCTTTTGATCACCAATTAAGTTATTATATTTCTTCTGCATTATCGACAGTTTCT
TCACAGAAGACTATATTGACAATTTTATTGATGTCCTCTGGGGTAATTACTTCAAAAAAT
TTAATAATACTCTTAATTACGTACAAAGTAATCTTTATTCAATATAATTATCAATT
>i0_HQ_Rweevil|c1755/f4p0/929 isoform=c1755;full_length_coverage=4;non_full_length_coverage=0;isoform_length=929
cgtttctccaacgactggcatagttctccatttgatagatagaggtttccctgaggaaga
atttggatTGTGGAAGAGCGGGAAGCCCAAGCCGTTTCCCTAATTCAAATAAAGCAACCC
ATACAACTCCACAGCCGCAGAGTAAACAAGAGAATGTACCCCCACAACAAATGAGCAGAA
ACAACCCACAGAACAGCCTAAGCCACAACCACAACAACCGTCCAAACAGCCAGCTGGCCC
TATAGAACAAATTCAAGCTATCCAGAAAGACGTTTCTGCTCTTTTACATCAAGTGGAAGC
ATTTAGCGGAATTCCAAAAGACAAAAACTACTTGTATCTAGATGAAATGTTAACGCGAAA
TTTGTTGAAGTTAGATAACATCGATACACAGGGTCAGGACACTATTAGAAGCGCCAGAAA
AGAAGCTATAAAATGTATTGAAAAGGCTATTAGTCTTTTGGAAACAAAAGCTGCTGCAAA
TGTAGCACCCAAAGAAGAAAAAATGGAGGTTGAGCAAGCTCCATCTCAAGAATCTGAGAA
AGAAACTCAAATTGAACAAGCAAGCACAGAAAATCAAAATAATATTGAGGCTTCCCAAAC
TATAACAACTGAAACAGAGACTCCGTGTCAACCATCAGAACAATCTGATCAGCAGCAGGA
AGCAGAGACTAATTCTAATAATAATCAATCTCAAATTGAGGACTCGTCTCAAACTACTGC
GGAAATTAATGTACCAGCTGATGAAAAAGATAAGGCATCCACCGCTAGCGAGCCAATGGA
GATCTCAAATGAAACGAAAATTGAAAATGTAAAAAATGAAAATGTAGAAGTAGAGAAAAA
ACCTGAAGAGCCATTACAAATTCAGCCAAGTAGTGGTGAAGATAAACCGCAACAAGATTC
AAAAAgtcaaagcgaagaagtaaaggaag
>i0_HQ_Rweevil|c1757/f2p0/525 isoform=c1757;full_length_coverage=2;non_full_length_coverage=0;isoform_length=525
agtgattgttggtttagaaggcgatcaaagatgtcggtgataataccgctcctgctggcc
ACAGCGCTCTCCGGAGTTGCTCTGGGTATTCCCCAACCACCTCCACTACCCCTTCCAAAC
AGCAAAGTGGTGATTTGCAATTACGAAACTAAATCGCGTCTGAGAGAAGGCCAAGGAAAA
TTTGAACTTGCAAATCTGGAACCGGCCTTGCAGTATTGCACGCATTTAATATATGGCTAC
GCCGCTATCAAAGAAGAAACTCTCAAATTAGTACCACTTAACGAACAATTCGACGTCATT
AAGGACAACTACAGACAAGTCACCAATCTCAAAATTAAATATCCCAGACTGAAGATCTTA
CTGTCGGTTGGAGGTAACGACGATGTTAGCGGAGAAGGAGCAGAAAAGAACTTGAAATAC
AGACAAGTGTTAGAATCATCGGCTCATAGACTTGCTTTTATCAACTCAGCCCACACTCTC
GTAAAAGGATTTGGTTTTGACGGTATcgatttggcttgggaattt
>i0_HQ_Rweevil|c1759/f4p5/789 isoform=c1759;full_length_coverage=4;non_full_length_coverage=5;isoform_length=789
gtTGCCTGTTGCTTTTCTCAGCGTTAAGTTTGTTGACTTTATCTGAGATGCCTTTAACAC
TATATTCGGTTTCAGACGGTCCACCGTCACTAGCCGTTCAGCAATGTTTGAAGTATTTGG
ATCTCGACTACACTTTAGTGAATATTGATTTTGGTTTAGGAGAACATATGACCGAGGAAT
ATGCAAAAAAAAATCCACAAAAAGAAATACCAGTTCTAGATGACGATGGATTCCAATTAG
GAGAAAGCAATGCTATTTTACAATACTTGGCAGATAAGTACCCAAATGACACTTTGTACC
CAAAACATGTTAAAGAAAGAGCTTTGGTTAACCACAGGCTTTGCTTCAATCTCTCGACCT
ATTACCGCAACATTTCTGAATACGTGATGGCGCCAATTTTTTTCGATTATCAGAGAACAC
CCTTGGGTTTAAAGAAAACAAAAATGGCCTTGGATATTTTCAACACCTATTTGCAAAGAA
CTGGTACAAAATACGCAGCTACCGATAACATCACTATCGCTGATTTTCAGTTAGTTACTG
CTACAATGTGCCTTGAAGCAATTGATTTCGATATATCGGATTATCCCTTAGTCAAGAAAT
GGTATGAAAATTATAAACGGGAATATCCGGAACTGTGGAAAATTGTGGAAGCAGGAATGA
AGGAAATTAGCGCTTTTGAAAAGAACCCACCAGATCTAAGCCACATGGTTCATCCGATTC
ATCCAGTTCGCAAGAATAAGTGATTTATTGTTTGTAATAACTACAATACATGTTTTATAA
TATTTCGGT
>i0_HQ_Rweevil|c1761/f2p0/672 isoform=c1761;full_length_coverage=2;non_full_length_coverage=0;isoform_length=672
CAATAATAAAAATAAAGAACCTGAAGATTCTCCCGTTAAACCAAAAGGCACGACCACCGT
TAAAACCACTGAAGAAGAAATTATAGAAGAGGAGCAACAAATAAGAAAGATTCCAGTCAA
TAAACCAGAAGAAACAGACGATGTGCAAGAACCAAGTTATCAGTCTGCTCCACTTGAAGA
ATCTCCTGTTGCTGCTAGACCAAATGAAATTAATACCGTTGAAGAACAACCATTAGTAAA
AGAAGTACCAATTGCTCTTGTTGAATCAATTACAACACAAGATGTCCAACAATCCACTCG
TCAACAAAAGAAACAAGTGAAGACAAGTTCCAACAGCTCTGTGGTTATTGAGCAAATTGA
AGAATCCGTTATCAATAATAAAAATAAAGAACCTGAAGATTCTCCCGTTAAACCAAAAGG
CACGACCACCGTTAAAACCACTGAAGAAGAAATTATAGAAGAGGAGCAACAAATAAGAAA
GATTCCAGTCAATAAACCAGAAGAAACAGACGATGTGCAAGAACCAAGTTATCAGTCTGC
TCCACTTGAAGAATCTCCTGTTGCTGCTAGACCAAATGAAATTAATACCGTTGAAGAACA
ACCATTAGTAAAACAAGTACCAATTACTATTGTTGAATCAATTacaacacaagatgtcca
acaatctactcg
>i0_HQ_Rweevil|c1762/f4p7/805 isoform=c1762;full_length_coverage=4;non_full_length_coverage=7;isoform_length=805
aagattaacagacaatgtaaataactacgcttagaaatttCCACACGGGAAACACGACAG
GAAAGAACTATGGCTCTACCCAACCAAGAATTTTTATGGGGAATATTTCGAAGTGTAGAC
CGAGATGGTAGTGGGTTTATAAATACTTCAGAGTTACAACAAGCTTTGTCCAACGGAACC
TGGAGTCCGTTTAATCCCGAGACGGTGCGATTGATGATTGGTATGTTTGACCGGCAAAAT
AGGGGTCAAATAGGGTTTGATGATTTCGGTGCTTTGTGGAAATACGTGACAGATTGGCAA
AATTGTTTTAAATCATTTGACAGGGATAACTCAGGAAATATTGATAAAAGTGAATTACAA
ACGGCGCTAACGACATTTGGATATAATCTTTCTGATAATTTAATGAATACCTTAGTTCGA
AAATTTGATAGGGTTGGCAATGGAACTATTTTGTTTGATGACTTCATCCAAGCTTGTATA
GTATTACATACATTGACATCTGCCTTTAGACAATATGATACAGATCAAGATGGTGTCATT
ACCATTCATTATGAACAATTTCTAGGAATGGTTTTAAGTTTAAAAATGTAATCATAATAA
AGAATATCGTAATTTGTCAGCTCATGTTCTATGAAGATTAAAATGATATTTGTATTAATT
TTTTATGAATGATATTGCATAAATATTGTAATTTTTGCTTCAAAAATGATATACATTAAT
ATTAATTAAAATCTTAATCTAAATTTAATGGTATATACTATCCTATGTATCATGATTTTC
CTATCATTTTTAAAAtatatttcat
>i0_HQ_Rweevil|c1763/f2p4/872 isoform=c1763;full_length_coverage=2;non_full_length_coverage=4;isoform_length=872
acttaagggtactttctacccattaactggaatgagcaaagatgtccagcaaaaactgat
tgatgACCACTTCTTGTTCAAAGAAGGTGACCGCTTCTTGCAAGCCGCCAATGCCTGCAG
ATTTTGGCCCAGTGGTCGTGGCATCTATCACAACGAAAACAAAACCTTCTTGGTCTGGTG
CAACGAAGAAGATCATCTTCGTATCATCTCCATGCAAATGGGCGGCGACTTGGGTGAAGT
TTACCGTCGTCTTGTCACTGCTGTTAACGACATTGAGAAACGTGTTCCATTCTCTCACCA
CGATAGGCTTGGTTTCCTTACTTTCTGCCCAACCAACTTGGGAACCACCGTTCGCGCCTC
TGTGCACATCAAGGTACCGAAACTTGCCGCCAACAAAGCTAAACTTGAAGAAGTTGCTTC
CAAATACAACTTGCAAGTCCGTGGAACTCGTGGTGAACACACTGAAGCTGAAGGTGGTAT
CTATGATATCTCCAACAAGAGACGTATGGGTCTTACTGAATACGACGCTGTCAAGGAAAT
GTACGACGGTATTTCTGAACTGATCAAGATCGAGAAGGAATTGTAAACCCCATAAATTCG
TGATCATTACTGATAAGCAATGATAATATAATTTTTTAGTACATTTCGTACATATTATTT
TTGCTATGGAGAGGAGACTGCTTATTGCAATCGAGCCTCCTTTAATAATTTAGTGTATTC
AGCTTTCTAGTCGACAATGATTTCGGAACAGCGTTTATGTTACCAGTTAAAAAACCTGAA
TTGGTCATCTGTTATTAATTTAGTTTAAACATAATATAAGTATTATTTCAACTGCAAATT
TATTAcaaaaagaagcgtttaataaaagacgt
>i0_HQ_Rweevil|c1764/f3p0/951 isoform=c1764;full_length_coverage=3;non_full_length_coverage=0;isoform_length=951
aacgagtaggttgcaattagtggaaacCCACGACAGACAAGACACCGATAATGTTTCGAG
CGGTAAACTACTTGAAGCCCTTACTCCTTTTGAACACGATTTTTCTCATAGAAGCACAGC
ATTCTTATTACGATGATGATCTCTCTACGTTGGGCCAAAGAATCAACGCCCAAGTTCAAC
GGAATTTGGCGCCATTACAGGGCCTTGGTGCACGTATCAATGCCCGTGTACAAAACAGCG
TACAACATATGCAAAATGATCTGAGTACTTTGGGTGAAAGAATCACGCAAAACGTGGAAG
AAGGTCTCAAACCCGTCAGAGCATTGGAATTAAACAGACGCATGATGGATGGTATTGGAG
GACAAACCATAGTTACTCATTTTCCCAGTGATGTAAAATTTATTGTAAAAAACTCCAATA
CATATAAGTGCAAAGGAGAAATCTCTTTAAAGTCAGGCGATTGTTCTGGAGTTTTGGAGC
CCTTCGAAATAACCCAGTCCAGTCCCAAGACGGATTGGTGTTTCCTACGTGGCTATAGCC
AAGTTAATGATAATGTATGTTTAAGTACCAACGGTATTAGTGTGTCGGTGGTAAATAACA
TAATCCATTGTAGTGGATCGTTTAATTCACAGGTTTTGAATCTGAAGTTAGACGAATATA
AAAATCTGTGTTCCACCGTATCAAATAATGTCGAATATCGATATTACCCAGATAAAACCT
CTGACGTTCATGTACCAATACCAAATTCCAATCCATATGTTGAATGTGCAAAATCCGACA
ATAATATCTGCGTTTTTCACAGAAGAAATCCTTTGTTAACAGCCCAATATTCGCGCCAAA
ATTCATTTGTAATTAATAGTTACTCATGAATATAACATTATTCTCGTTGTTACTATAGCG
ATCAATTACTATTCCACAaattatatatttcttgccaataaaatacataac
>i0_HQ_Rweevil|c1765/f3p0/685 isoform=c1765;full_length_coverage=3;non_full_length_coverage=0;isoform_length=685
aaattaaaacagaagcatatcatcggcaacttagcggaaccggatttgtccccacgtgAA
AACGAATTGAAAGCCTTCTCTACATTATTTAGCAAGGCCTGCATTGTTGGAACTTGGTCA
CCGGATCCGAAGATCAATTTAAAATTAAAGAGAAAATATTCAAATCTGTGTGCATTATGT
GAACATCCAGAAATTTGCGATTATCCCGATCTCTTTTCTGGATACGACGGTGCTTTGAGA
TGTTTGGCTCATAATGGAGGACAAATAGCTTGGACAAAAGTTATTTACGTTAGGAAATTC
TTTGGCCTACCAGTTGGAATAACTCCTGGCAAACCAACAAATGAAGATCCGAGCCAATTT
GCTTACCTATGTCCTGATGGTACTAAAGTGCCTGTAACAGAAACCCCTTGTACATGGGCT
GCTAGGCCATGGCAAGGTTATATGACCAATGCTGCCGTTGCCAAATCTGTGGACGACCTA
AGGAGAAAGATCGAAAACCTGAGTTCAGTAGGAACGAAAAATCATGCCCCTTGGCTGCAG
AAGATTTTAGAACTAAATGATAAAACAGCACCCAAAGAGAACAAGATAATTTCTCCCAAA
GATTATCTGGATAAGGCCAATTACACCGATGTCATCGAAAGAGACTATGGCCCACCattc
aaaactattagattttgcgtaacat
>i0_HQ_Rweevil|c1767/f3p0/700 isoform=c1767;full_length_coverage=3;non_full_length_coverage=0;isoform_length=700
agtttttttcggacggacgctgcgttgcagctgtcgcattcaaacaggaaaaaatatcat
ttttgTATCAAAAGACAATTACTTTATCACTAAATCTACGTTTTCAAGAGTCATTCAATA
ATTTTCATAGTTTTGAATCAATAAAATGGCTAGAGGACAACAGAAAGTGCAATCGCAGCA
AAAGGCTGCCGAAAAAGCCGCGAAAATGAAAAAACAGCAGGGACACAGTGCCAGTGATCA
AAAAAAGGCAGCCCAAAAAGCTCTAGTACATGTCTGCTCAGTTTGCAAGGCACAAATGCC
AGATCCCAAAACCTACAAACAACATTTTGAAAACAAACATCCGAAGAATGACATGCCAGA
AGAACTAAAAGGCATTTGAGAACGTGATTTTTGAAAGATATATATTTATATCATTTACAG
ATTCATATTTTTACCAACATTTCCTATTCTTAACAGTTACAGTTTTTTAAAAATGTTGTG
CTACACAGGATGTAAACATTTTGTTTGATGTTTTGGTCTCCCTTTTTTAAAGTTTGTGAT
GTTTTCATACATTTATAAAATAAATTAAAACCCGTTCAAGAAAGCAAATTTTTGTTTTGC
TTATTGGTTGTGTTTATAATGATTCCTTTTCTCTTTAAGTATTATTATTCTAGATATAAA
AACTATTGACATTAGATTTTAATTTAATTATATCTTTTAT
>i0_HQ_Rweevil|c1768/f7p0/609 isoform=c1768;full_length_coverage=7;non_full_length_coverage=0;isoform_length=609
tcttTTATTTGCTTTATTAATGTTTATTTTTCGAGTTTTAGTAATAAAATTCATCAGATT
GTATAAATTGTGTAATCTGAGAACTGTAAAGACTTTTATTTTATGATGTGTACTAATGTA
ATGAACTAGATACCGAATTAGATGGCATTATTTTAGACGATTTGTGAATTTTATTGCTAG
GAAACACCCATACTTCTATAAACAACTAATTTTAAGAACAAATAATTCTTGATTGAAGAG
ATCCAGCAAGTAGAAACTTTGGATAACGAAGATCTGCTTGGTTGCAACCGCATCGTTTCT
GCTCATTCATCTCTGATGTCTGTTTTATCAAATAGTAATATAAGATGATGTGTGTTGGGC
TCTTTTTTGTATGAATAATTTTAAAATAGTTACTGACTAACCCACCCAATCTCTTTTATA
ACAAAAAAAATTGTATTTAAAAAAATGTATTTAACAATAACGATCTTTTGCCGCTTTTCG
ACATAAAAAATAAACTGTATCGATACGAGCTTTTGCTACAATTCGCAAAAATTTCAAACA
AAACACAAAAAAATGTTATAATTTAAATTTTTGTTGTACTATGTACGATTGAAAAAACAA
TAAAAACCT
>i0_HQ_Rweevil|c1769/f3p4/449 isoform=c1769;full_length_coverage=3;non_full_length_coverage=4;isoform_length=449
ggactgcatttagaggcacgaggggtattagtagaggcgcattTTATGGCGGGTACAGAC
CAACGCTTCGACCAAGACGAGGATATTACGCGCCATACTGATAAAAAGTAAGGAACACCT
CGAACTTTGATATGTTTTTATATAATTTGTTTGTATGCATATAAATTCGGAAAAAAAAAT
AATTCATAAGTCTTAGGAACATCTAATGATCCCTGCTGTATGAGTATGCCTGTGTGGGGG
AGTGATTTCCGCACGTTTGGTGTGATCAGAGTTTTTTTTGACAAATCATTTGACTTTATT
TTTCATTATTAACTATGGCAGCGTAGGTTTTTAGGATATCTGACTTGTGTTAACAATAAA
GTGAAGCATGCCTTCTTCAATAATTATTTTATTAGTTTTAAAAAGAAAGTAAATTGATAC
ATAGATTATGTGAATAATTTAATAAAAAT
>i0_HQ_Rweevil|c1770/f2p10/923 isoform=c1770;full_length_coverage=2;non_full_length_coverage=10;isoform_length=923
atgttgggttatgtatttaagcgtgttttgattctctccgataatttttttataaagcag
cgaTGGCCGGCCCACGAAAAAGCCCCGAAAACCAGCGGAGCCTCAATCTGATGATGAATC
TATGAGTGATGAGAGCGAATCTGGGACTTATCATGGCCAACAGGAAGTTGAAGCGACCTT
TGAGGGTAGGAACCCAGAAGGCCAAGATTTTCATGGTATCAAACAATTGTTACTTCAGTT
GTTCCTGAAAGCACATGTTGATCTTTCTCAAATGGCTGAAATGTTAATCGCCCAATTTGG
TGTTGGGTCTGTATTGAAACAGAGTTGTGAAGATAGTGATGATGAGGATGATATGGATCT
GTCAGATGAGTCCAATGTATTTGGAATTACAAGTGTGATAAATTTGAGTTCTCATAAAGA
AACCCTATGTGTTAAACAGTTTTATGCGTTACTAGACGAGTTAATCAAGCAACATGCTGA
TAATAACATGCAATCAGACATTCTTCAAATTCTGCAGAGCAATAAAATAGGGTTTTTAAT
AAATGAAAGATTTGTTAATATACCAGCCAAAATATCAGCTGTCATGCTAAATTCACTTTT
AGATGAGTTGAATAGGATTAAAAAAAAGGATAATTCATATGATTTCGATTATTATGTTTT
AATTTGCAAAACATCCAAACCAAAAGAAAATAATGCAGTAGAAGAACTTTATTCTAATGA
TGAAGAAGAAATTTTTAGAAAAGCAGCTGATGCCACTTTCGATTTTAGTGTAGAGAAAGA
AGCCGATGTTGGCTTAGCTGGCAAATGGTTATCTGAAGATAAACAAATGATTCCATATAG
AAGGATAATATTTTTCAAAGGCAGTAAACTAAATACTATTGTAAATGAAATTAGTTCATT
AGTTCAATAAAAGCTTTTATAat
>i0_HQ_Rweevil|c1771/f4p2/544 isoform=c1771;full_length_coverage=4;non_full_length_coverage=2;isoform_length=544
ataatgaaataattggttagtttgattgttaatgttcttcaattgtaAAAACCATGGTTC
TTACTGTTGCTGAATTGACAAAAATATTACAACGAACAAAAGTATTCGAAAGAGTTCTTA
ATAAGATCAAAGTATTATCGTTGGAAAATGGTACATGTACTGCTGAGTTAAAAGTCGAAG
AGGAACACTCAAATATTTTAGGTGGTCTTCATGGTGGATTATCAGCTACATTAGTGGATA
CTCTTTCTACGTATGCCCTTTTGTCTCATAAACATGGTCAAGTACCAAATGTTTCAGTTA
ATATTAATATGGAGTATATAAAGGGTGCAAAAATAGGTGATGAAATTCAAATTTTTGCTA
ATACAGTGAGGGTTGGAAAAACACTTGCTTTCTTAGAAGTATCTATTAAAGATAAGGCCA
CTGGTAAAATTCTTGTCAAAGGATCTCACACAAAATACATGATGCATCCAAAATAGTGTT
ATATTTAAAACTTAAGCAATTAACTAAATTATTACACAAATTTGTTAAATAGTTAATAAA
TATT
>i0_HQ_Rweevil|c1773/f2p0/781 isoform=c1773;full_length_coverage=2;non_full_length_coverage=0;isoform_length=781
aactttaaattttttattaaaaataatttttaatgataaaaaattagaaataatgatAAA
ATTAGTAAAATATAGTGTAAGAGTTATTATAAATTAAAGGTTTAATAAAGGAACTCGGCA
AATTAATTTCTCACCTGTTTATTAAAAACATGGCTTTTTGAAGATAATTTAAGGTCTAAC
CTGCCCTATGATCTACGGATTAAATGGCTGCGGTACCCTGACCGTGCAAAGGTAGCATAA
TCAATAGTTTTTTAATTGAAAGCTGGAATGAAAGGTTGGATGAGGAAATAGCTGTCTCTA
TTGAAATTTTTTTGAACTTTATTTTTAAGTAAAAAAGCTTAAATATATCTAGAAGACGAG
AAGACCCTATAGAGTTTTATATTTTTTTAAATTAGTATTTTTAGGATTAATAGATATTGA
TTTATTTTAATATTTAGTTGGGGTGATTAGAAAATTAAATAAACTTTTCTTTAATCAAAA
CATTGATTTATGAATATTTGATCCTTCAATAGAGATTAAAAGAAAAAATTACCTTAGGGA
TAACAGCGTAATTTTTTTTGAGAGTTCTTATCGAAAAAAAAGGTTGCGACCTCGATGTTG
GATTAAAATAAATTTTTGGTGTAGGAGCTAAAAAAATTAGGTCTGTTCGACCTTTAAAAT
TTTACATGATCTGAGTTTAAACCGGCGTGAGCCAGGTTGGTTTCTATCTCTAGAAAGGTT
AAAGTATTTTAGTACGAAAGGATTCTATActtagtttaaaatttttatagaagaattata
t
>i0_HQ_Rweevil|c1774/f3p0/353 isoform=c1774;full_length_coverage=3;non_full_length_coverage=0;isoform_length=353
atctgtgtatcgcctgtACGAGTCAGTTTACGATGGCTTACTTCAAGTTAATTTCTTTAC
TGGCTATCATCGCAGTTTTTCACATCACGTCTGCTCAGGAAACACAACCACCACAAACTG
TTGACGTTACATCAGCCACCTTTAGATCATGCTTCAGATCTTGTCCAACAATTAATAATT
ACAATCCAGTATGTGGATCAGATGGAGTTACCTATGACAATATACAAAAACTGCAATGTG
CACAACGATGTGGACAAAATGTTCAAAGTGTACGGATTGGTAGTTGTTCCTTGAGTTAGG
AATGGGCGTATTATATTATTTATGTTTTTTTAATATCTTAAATATATATTTTC
>i0_HQ_Rweevil|c1777/f2p2/438 isoform=c1777;full_length_coverage=2;non_full_length_coverage=2;isoform_length=438
aactttaaatgttttgaaatatatacttttccgtcagaaatagcacaTAATAATAGGTAA
TTAATATAGGTAGGTCAGCCATGGGAGGTTGGAAGTTAGAGATAGCTAAAATGGCTATGT
ATGTTACTTTTCCTGTAGCCATGTTCCATTATTTCAATCAACCTGAACTATTTGAAGAAT
GGGTCATTAAAACTAAACGAGAATTATTTCCTCCAGACGATCCAGAAAAACGTAAAGCTT
TTGAGGAATCCTTTAGGATATCAAGAGAGAAGCATGCCGATTTTGAAGAAAAATTAGGTT
AAATGTAAAATCAAATTTAAGATTTTTAGGAGTTGTATATAATCTTGCTAGTTTGTGTAA
TAAAACTTATTTGAGGTTGTACCTCTAATAATGTTTGTTTACTTGTTTGCCAAGAATATA
CCATTATTTAACACTAAT
>i0_HQ_Rweevil|c1779/f2p0/871 isoform=c1779;full_length_coverage=2;non_full_length_coverage=0;isoform_length=871
tgttggtatcggcaaccaggtgttggtttgagcgccttgaacgacgccataatgatcgaa
aACGCCATTTATGGTTTAATGAAACGGCATTTCCGTCATCATCCAGCTTACCTCACCATG
ATGGAACTCTTTCACGAAACTGCACTGAAAACCAGCTACGGGCAAAGTTTGGATACAATG
TGTCTGGATTTAAATGGAAAACCTAAACTCGATATGTTTACTATGAACAGATATACGTCA
ATTGTAAAGTATAAGACTGCTTACTACAGTTTCCAGATGCCCGTAGCCTTGGGCATGTAT
TTAGCGAATATGTTCGACGAAGAACAACATCGTCAAGCCAAAACAATTCTATTAGAAATG
GGACAGTTCTTCCAAATTCAGGATGACTTCCTGGATTGTTTCGGTGATCCTTCTACCACC
GGTAAAATCGGCACCGACATTCAAGAAGGAAAATGTACGTGGTTGGCCGTGGTCGCCTTA
CAAAGGGCGACGCCAGAGCAACGGAAGATAATGGAAGAGCATTACGGACGATCTGAGCCC
GTGTCTGTCCAAACCATTCGACGTCTTTACGAAGACCTTTCGTTGCCCAACACCTACGCC
ATCTACGAAGAAGAGAGCTTCAACATCATCAGGACTCACATACAGCAAATATCGAAAGGT
CTGAGACACGACCTGTTCTTCAAGATAATGGAGAAGATCTACAAGCGTGAATGTTAAGCA
GGAAGAGCGTACCTGGCATTTGTATCTTTTAGTTCATAAGAATTCCTTGGTTCTATTTTA
TTATTATTATTATTTGTCGTCAGTTTCTACTGCACTATAATAGTGAGAATTTCTCAGTCT
ATTATCGATGGAATTATATATTGTTGATTAT
>i0_HQ_Rweevil|c1781/f2p4/889 isoform=c1781;full_length_coverage=2;non_full_length_coverage=4;isoform_length=889
CATTTAGAGTCGTGTTAGAGCATTGGTGAATAATTGCAGTTCATTCATCATATATTAAGT
TCTACCTTTAAGGTCTGAACTGTTGCGGAACAAAAGGAACTAGGAATTATTCACCAGTTA
GTTAATTCGCGATAAATTAAATTTTAGGGTATAAACAAAATATGTCTTTGTAGAGTAATG
AGGATATCTCACATTGTAAAAAATGTTTATGCAGCTCTTTGCAATGTAAAGCTTGATCGT
TTATCTATTTATTATTAAAGGGTAAAAAAAGTAAAAAAGAAAAAAGCTTATACATAATAA
AAAAAAGGTTGTTCTTTATAATTCTAGGTGTTGTGTGTTGTAGCTTTAAGGAATATATAT
TATCTCGCGATTTCCTTATTCCAATGCTTGAAAAGGTAATGGAAGTTTTTTATGTTTGTT
GTTGATTTTTTTGCAGGATAACAATGTGGCCCTGGTAGGCTGCTGTCTAGTTTTTAGTAG
GTGAGTCTAGGGGCGTGACATTGTGCCTACCAATCCACGCACAGGTGAGTCGCATATCTG
AAGCATGCGAACTAAAAGCACGGAAAACGCACCGAAATCATTGCTTTACGATGGAAAAAG
ACGGAAGGCAATCTGGAAAAAATTAACGTTGGCCAACAACTTTTCACATTTCCTTCCTTC
AAATAAGATTTCGTTGCGTTCTCGACTTACGCATGCCAGCGCGACGGATCTGTGCGCATT
GGCGTCGTTCAGTGTACATTTCTCGATTCTTACATGACTCCTTACGAAAACAAACTGTCT
ATGTAACAATTGTTTGCTTGTAGTTGGAGAGTTATTTATTCCAGTATAATGTTAATGAAA
ATGCGTGATTATATGTTTATGTTGttcaataaataattatttacctctc
>i0_HQ_Rweevil|c1782/f2p0/850 isoform=c1782;full_length_coverage=2;non_full_length_coverage=0;isoform_length=850
acagctgatcgtattgtataacaatggccgatgttcctgggccttccGGCGTCAAAACAA
CGAAAAATGAAGAAAAAGACACTAAACTCGAAGATGCTATTGATTTTTATAGTGAACATT
TTGATCCATTGGTTACCCTGTACAGTAATCAAGTGAAATTACCGAAACCCAATGCCAAAC
CGTTCGATAATTTGGCGATGTGGAACTCGCATTATCGTAGAGGAGAAACTAAGAAAGTAG
AGAAAAAATCGAAAGATCAACCACTTCCGCAGCGAAGATGGTTACCCCATCAGTTGCCGA
TCCCATCGAAAAAACAGACACGTAAAGAAAAGAACATTTTTACAAGGATGGACGACGCAC
AAGGTCCCCTGTCGTTACTGCGGAAGTATATGCAGGAAAAAACACCAATCAAGGTTATCA
CACGTAACGACAAGGGTGTGAGAGGTTATTGTACGGGCGTGTTGATAGCTTTTGATAAAC
ACTGGAATCTTGCGTTAACAGAAGTCGTGGAGGTATGGAGGAGACCAGCGAAGAGCAAGT
ATACAGTATTGCTCGACAAAGATGTCGAGTCGGAAGAAGCACCGTCCAGGCCACATCCTA
TATCACCACCTGTGATCGAAAAGAAGAAAATCAGCAAGAATGTGATTGAATGTAGACAGA
CCGTCAGTCAAATGATCATGAGAGGCGAACACGTTGTTTTAATACATGCAGTCTTGGGGA
ACACTTAATGTGTTTCTAATGCTGGTTATTGTTTATTTTGACTACTACTACTTTTTACTA
TTTTCTACGATTATTATTAAACGTTGATGTGATATCAAAATACCTTAATTTTTGTATTAA
AACTTGTTCC
>i0_HQ_Rweevil|c1784/f2p6/850 isoform=c1784;full_length_coverage=2;non_full_length_coverage=6;isoform_length=850
ttattataaatgatggtgttagtactgttacatttagatatgcggttggtttaAATAATG
GTTAGATACACGATGATTTTGATATCAAAACTTATATTTTTATGTGCGGTTATTAAAATA
AGTTATGGAGAGTTAGTGGAATTTGGAGTGACCGCATCTGAACAAAAAAGTATAGTAAAT
ATACATAATGAGTATAGACAAATGGTGGCAAATGGATCGCTTTCCGGCCAGCCCGTTGGA
ACTAATATATTAAGAATGTACTATGATGATTATCTAGCTCAGGAGGCACAAAAAATTGCT
AACACTACCGTATATGCACATTCTTCTGTATCTGATGATCGATTTCAGGTTGGACAAAAT
CTGTATCTTTATTCATCTACCGGAGCGAGCACCGCACGGAATTGGGCAAGAGCTATAGAA
TCCTGGTTCAATGAATATAAGAACTATAACTATTCCGCGTGCTGTTCAGGGGGCGCCGGA
CATTATACACAGGTGATTTGGGCCAAGACATATTATGTTGGCTGCGGCTATGCTTACTAT
ACGAACATGTCTGAAACCTATGCCTACAGAAAATTCTACGTGTGTAATTATGGACCAACG
GGCAATATCGTAGGTTTATATCCCTATGAAACGGGTGAGTCTCAAGGCTGTGAAGCTTTA
TGCGAATCAAGGTGAGACTGCAACAACAGTAGCTTCAGCTGTGGTAGCAGCAGCCAGCAG
TAGTGAAAAGTTGATGAATACGAAAATTGTCCTCACTCAATTGTTGTTGTCTTTTACTTT
TTTTTATTTGGTTAAGTATATATGTAAAAAGTGATAATTTAGAATTAATaaaagttattc
gactttcaat
>i0_HQ_Rweevil|c1785/f3p0/882 isoform=c1785;full_length_coverage=3;non_full_length_coverage=0;isoform_length=882
gtcatatgtcattcctagatattttcggcaaaagcagatattgttgatctagttAAATTT
ACCAAAAATGGCAAGCGAAGCAAAGAAGTTTGAAAAGAAGGCCGGTAAGGGACCTGATCC
ACAAGAAATCCTTGCTGGATTTCAGGCCTTACGTGCTGAACAAAGAAATCTTACAACAAA
ACTCTCGGAAATCGAATTGGATTTAAATGAACACAAACTTGTAATTGAAACCCTCAAAAA
TGTAAACGAAGATAGAAAATGCTTTAGATTGATTGGAGGCGTGTTAACTGAGCGAAAAGT
TAAAGATGTCCTTCCTGTTCTGGTTATTAATCAAACAAAATTGCAAGAATTGATTGATAT
ATTAAATGAACAAATTACAAAGAAGGGCAAAGAATTGAATGATTATAGAGAAAAATATAA
TATTAGATTTAGGAATTTGGAGAATTCAAAACAGGAAACTGAAGAGCCTCAAGCAGGTGA
ATCGTCAAGAGGAAATGTATTGGTGTCTTAATAGTGTGCTTATCATAGGACTTGAAAAAT
AAATAGATATGTGATCAGGTTTTAAGAGTAATCATGCTTTTCTATGACATGATTATAGTG
AATATTAAGAATGTATAAATATGTTCATTTTGCTTCACTTTGCTATCATATTAAAATACC
AATTTTTCTGATTTTGTTAGAGACTAATGATGTTTAAGAGTACTTTTTTCTTTGACTGGC
TTTACATATTTATAATTACATTTAGGTTTCACCTAAATAACTTTTGCTAATATCATTTTA
ATTTTATATGATATTTATTTACAAATTAAAATTTAACATATAACAGCATTGTTAATATAA
TTTGTTCAGAATAGAGTTTTTAAGGTTTTTAATACTAAAAAT
>i0_HQ_Rweevil|c1786/f3p0/437 isoform=c1786;full_length_coverage=3;non_full_length_coverage=0;isoform_length=437
agttttgacaacttattttcgacagacgacttaacataatgcatcctggaggacctgGTA
GACCCGGCGGACCACATGGGGGTGGCCCAGGTGGCCATCACGGTGGTCCTGGTGGCTTTG
GCGGCCCTGGCAGTTTTGGAGGTCCCGGTGGGCATGGCGGCCCCGGTGGACATGGCGGCC
CCGGTAGTCATGGCGGCCCTGGTAGCTTTGGAGGCCCTGGTGGATTTGGAGGTCCTGGTG
GATTTGGAGGTCCTGGTGGTCCTGGCGGCTTTGGTGGGCCTGGAGGTAGACCTAGTGGAG
GTCCCGGAGGACCAGGTGGTCCAGGTGGCCGTTGGTAAACAAAACTTCCAGGATTCACTA
TCAAGATTATTTAATTATGGATTTAACAAATAATTTGTAAAACACACACAAAAACaatat
aataagaaaataaatat
>i0_HQ_Rweevil|c1787/f2p2/858 isoform=c1787;full_length_coverage=2;non_full_length_coverage=2;isoform_length=858
ataaagaagtaggattggaagttttcatctttaatagtgtgttacaactaagtttttgaA
ATAATATTTTTATAAAACTTTAAATTTTTTATTAAAAAATAATTTTTAATGATAAAAAAT
TAGAAATAATGATAAAATTAGTAAAATATAGTGTAAGAGTTATTATAAATTAAAGGTTTA
ATAAAGGAACTCGGCAAATTAATTTCTCACCTGTTTATTAAAAACATGGCTTTTTGAAGA
TAATTTAAGGTCTAACCTGCCCTATGATCTACGGATTAAATGGCTGCGGTACCCTGACCG
TGCAAAGGTAGCATAATCAATAGTTTTTTAATTGAAAGCTGGAATGAAAGGTTGGATGAG
GAAATAGCTGTCTCTATTGAAATTTTTTTGAACTTTATTTTTAAGTAAAAAAGCTTAAAT
ATATCTAGAAGACGAGAAGACCCTATAGAGTTTTATATTTTTTTAAATTAGTATTTTTAG
GATTAATAGATATTGATTTATTTTAATATTTAGTTGGGGTGATTAGAAAATTAAATAAAC
TTTTCTTTAATCAAAACATTGATTTATGAATATTTGATCCTTCAATAGAGATTAAAAGAA
AAAATTACCTTAGGGATAACAGCGTAATTTTTTTTGAGAGTTCTTATCGAAAAAAAAGGT
TGCGACCTCGATGTTGGATTAAAATAAATTTTTGGTGTAGGAGCTAAAAAAATTAGGTCT
GTTCGACCTTTAAAATTTTACATGATCTGAGTTTAAACCGGCGTGAGCCAGGTTGGTTTC
TATCTCTAGAAAGGTTAAAGTATTTTAGTACGAAAGGATTCTATACTTAGTTtaaaattt
ttatagaagaattatatt
>i0_HQ_Rweevil|c1788/f7p0/515 isoform=c1788;full_length_coverage=7;non_full_length_coverage=0;isoform_length=515
aattaatcgacaattaacaattgtacactacgttttaagtaaagcgcctcgaaatggagg
gtaaCGCAATTAATATTGATCCCAATGTTTCGGTCGAATTCGAAGTATTCGGTAAGGTTC
AGGGTTGCGCGTTTACAAAATATTGCAAGGAGTTATGCGAACAGCAGTGTGTCATGGGTT
GGATCAAAAATACGAAAAAGGGCACTATAGCTGGAAAACTTCAGGGAAAAAAGTCACGAG
TGGAACAAATAATATATTGGCTGTCGAATACAGGTTCGCCAGGTTGTAAAGTGGAACGAT
GCGATTTGATGAACTGGCAGATGTTGGCGAAGCCAGATTACACTAATTTTAGCATCAGAT
TTTAAAATAATTTATATATATATTAGAGGGATACATCTAATTGTCGCTTCTTTATTTTTT
CTTACGGTTGTTTTTTAGTTTTTAATTTGATTATTGCACTTTATATTGTAAATATTTGTA
TTAACTTATCGATATCATATTAATATATTTCTAAT
>i0_HQ_Rweevil|c1789/f4p5/349 isoform=c1789;full_length_coverage=4;non_full_length_coverage=5;isoform_length=349
actctttgttattgcaatggcagcttcgactTCTATCGAAGATGAATTCAATAAGTTCAA
ATTGAAATTTGACCGCAACTACGCGACACCTGAAGAAGAACAAAAACGATTTGGTATCTT
TAAAGCAACTTACGAGAGAGTCCAAGATCACAACAAAAAATATGAAGCCGGCGAGGTTGG
TTTTAGATTAGGAATTAACCAATTTTCAGACTTATCTCACGGTGAATTTACACAAAAAAG
CAAAGGTCGTAAACCTTCGGATGAAGATGGCAATCCATTTTGAATAAAAAAGATAAAATG
TATTATTATGTATCTATTAATTAATCTTAGGTTATAATATATTTGCTAc
>i0_HQ_Rweevil|c1791/f4p0/682 isoform=c1791;full_length_coverage=4;non_full_length_coverage=0;isoform_length=682
catatagagtatgtcaatgaatgaaaatatattttgtacaggaacgcagattacgttccc
ttcTATTTCATAGGATAGTAGTTTGTAGATTGTTTCTGCATCCCTTAATTAAGTTATTCT
GGATTTATGTTATTTTCCATAAAATGAAGAAATTCCGACTAAAAGAAAACATTTTCGTTC
TCGTCGTTCAGTCCCGAACGGGAGTGCCTCGAACGAGCAAGTCATAATCAAAACATGTAT
TTAATTCTAAATAGATAACGGATTAGAGTTTGGGGTATTCCAAGGAGGTTCGGCGGCGGA
ACGACATACAAAAATAAGAAGGATATTTGTTGTTTTGCAACAACAAGCAAGTAACGCGTT
TCGGAGAGAAAAAAAAACAAAAAAATCATTCATAAATCGAAATTATTAAAATTATACCTA
GAGGTAAAACCTGTGCCTTGACTTTAGCAGCGTACCTAAATTTTATACGTTTTTAAAGAA
ACTTGCTTGTTCTTGTAAAAGGGTGGATGTAATAGGTTATTTCGAAATTTTTCCGTCAAC
AACCAGCGAGCTCGATTTTTCGTAGAGCGGGACGTTATATTTTTTTATATAATATATATA
GAAAATCTTTTAACGGAAGTTTTCTTTTAATAAAATAATAATTATGTTAAAAAGTTACGT
ATCAAAATAAAATGGTTTTAAT
>i0_HQ_Rweevil|c1792/f2p0/750 isoform=c1792;full_length_coverage=2;non_full_length_coverage=0;isoform_length=750
ttcaacacagaggacttggaattgtgtttcccgtattgccaaTTATAATTTGCGGGCAAA
TTTATTTACTATATAATCAAACCGGCATGCCCCGATCCAGAAAAAGGCATCATTCTAGGT
CGAAATCCAGATCCAGATCTCATTCTCCAGATAAAAATTATGATAAGCATAAAAAAAATG
ATTCACATGAAAAAGATGGCAAAAGAAGAAGATTGGATGAAGTTGATAGTCCTAATCATA
AAAGATCATTGAGTTCCGAAGACGTCAGCATAACTGAAGACGGACAATCAGTTCAAAAAG
TACTCGATAACAGTACTTCTAACAATGTCGATCTGGACTCTACTGAGCAGAGCGAAGGAT
CTAAGGTAACAACAGAGGAAGAAACATCCATCGACCATAAAGCTGATTCCATTACCCAAG
ATTCGTTGGATATATTGAATATAAGTGTATCCAGTGCTCTAGAAGTGGCTTCGACGCCTA
AAAAAGTATTAACTCCTAAACAGCTACAGAAAAAATTAGAGTCAGAAAAGAAAAAACTGG
AAAGGCAAAAGGAAAGGGAAGAGCGTGAAAAACAAAAAAATGAGGAAAAGGAACGAATTT
TAGCTGAAAAACAGAAGCTAAAACAGCAAAAAGAAGCGGAAAAACAAAAAGTATTCGAAG
AAAAGCAAAAACAATTGCAATTAAAGCAGAAGGAAAAAGAAGTGAAGGAAGAGCAGAAAC
GTAAAGAGAGAGAAGAAAAGGAGCAAAAGC
>i0_HQ_Rweevil|c1793/f9p1/824 isoform=c1793;full_length_coverage=9;non_full_length_coverage=1;isoform_length=824
AGTCTCGCATAGACCTTGCAGGCCGAAATGTTTATGTGCAATTTGATAGTCGTTTGTGTG
TTTTCGGTTGTCCGGGCCACGCAGACCCAACTTTATGAAGTGCCCAAGCCCAAGATCGAA
GTCCATCCCAAGGGGTTTACCGTAGCCATACCGGATGAGGAAGGCATCAGTCTGTTTGCC
TTTCACGGCAACATCAATAAACCGATGGCTGATCTGGAAGCCGGTCAATTTTCCAAGGAC
ATCCTGCGGAAGAAGAATCACGAATGGGTTTTCAACGAAACCCGCACCAAGTTGAAAGAG
GGAGACGTGATTTATTACTGGTTGTTCGTGATTAAAGACGGGTTGGGATACCGGTACGAC
GATGGTCAATACAGTGTGACCGATATTATTACAACCACCACATCTGCCTCAGTGGAAAAA
AGTGATGGAAAGCCTGCCTCACCTCCTTCTTTGCAAGCGGATCTATGTTGTGAACTATAC
GAAAACTCCACGAGACTACAGAAGGATATGTTTGCACAAATCGTGTCTCTGGCACAAATC
CATAAGATTTTGTTTGCCTTAGTGGAGAAGAATCCTGATCTAGCTACTTTATTGATTATC
TCCGGGCATAATTCCCATCCGCACCCCGCTGATGTTTTTGTTAACGATATTATTCAGCAT
AAATTACACCTTCCCCATATTAAAGTAGAAAGTGCTGACAGAGGTTTCGACAATGTTATT
GCATTTAAAATGAAAACATTAAATGATAAACTTAAAGTAATTTTGGCAAGCGATAAACTG
AGAGGTACACCTAATGAGCTAATTTGGTAGAATATAACATATAT
>i0_HQ_Rweevil|c1795/f2p0/374 isoform=c1795;full_length_coverage=2;non_full_length_coverage=0;isoform_length=374
atgtgacagcaaaacttcgcgaagttctcaatAAAAACACCCGACCACATGGACTTGCCC
TATAATCAAATTTTGGAAAAAGAAGTCATATGCTACTCATCGAGTGCACATAATGTGATT
TCATTTAGCTTTATTATAAGTCTATTTATTCTACAACTATTTATTTGAAAAAAAACTAAC
TAACTGAGATTTAAACCCACTAATGTTGCCTTTCAAATAATTTAATATTTATATGAGGTC
ACTGTATGTTTTTAAATAAGTTAAAACTGATGAAAATTGTTGAATATACACTCAGAAACT
GTGATATAATTATTAGTAATAAAGGACTGTTTATTGTTAATATGTACTgaatcctaacaa
taaaggtttttaat
>i0_HQ_Rweevil|c1797/f2p0/476 isoform=c1797;full_length_coverage=2;non_full_length_coverage=0;isoform_length=476
AGCCCTCAACTTTTCAGTTTTCTACTATGAAATACTAAATTCTCCAGACAAAGCCTGTCA
ATTAGCTAAACAGGCCTTCGACGACGCGATTGCCGAACTGGACACATTAAATGAAGATTC
ATATAAAGATAGCACATTGATTATGCAGCTTCTCCGAGATAACCTAACGTTATGGACCAG
CGATACGCAGGGTGAAGCAGATGAGCCTCAGGAAGCCGGAGATAACTGAAGTGTCGATTA
TCCCCCTGTTTTCAAAATATTCGTTATAAATGAAATTTCATGTGTTTCTATTCCGATTCA
CGAAGGTCGGCTAGACATTTTTATTTGCATTTATTTGTTTGAATTTGTAAAATTAATAAT
GCATTCATTTTTTTCTGGCAACTTTAAACAATACAGTTTTGTTGTTAGTGATAGAGAAAG
TTAATTTTATTTTGTTATTTTTTTATAATCCTTATTACATTAAAGGAGTTTCAACT
>i0_HQ_Rweevil|c1798/f3p0/934 isoform=c1798;full_length_coverage=3;non_full_length_coverage=0;isoform_length=934
AGTTACATTTCAGAATATAGAAGTGCTCGCATCTAATCGGGGTACCGCTGTACGCGCGTT
TCTTTCTCCCCGTTCCGGTAAACGATACAGTGCCAGGCCGGCCGTCATGCCGTCGGAACG
CGCCTAGAAACAAAAGTACGACGGTCGGACAACGCGATCCAATCAACGGCGAAAATGACA
CCGCAATGCAACCCGGTGCTGCACTACACGAAGAAGCCCCTGTTGCCGCACAACAACCAG
GTGGTGGTGATCAGTTCGGCCGCGTCGAAGAAGTTGCAAAAGAACGAGCGCAAGAAACGG
AAAGACACCATCAAGTGTGTGATAGTCGGCGACAAACAGGTGGGAAAGACTTCGCTGGCG
GTTTCCTACAGCAACGACAGCTTCCCTAACGAGTACGTGCCGACGGGGTACGACATTTAT
AAGGTGGACGTACTAGTCGATGATGAACCCGTTGGGTTGGAAATCTGTGATACAGCTGGT
GAGGAACTGGGAGCTTCCCTGAGGCGACTGTGCTATCCCGGCACCGACGTCATCATGCTT
TGTTTCTCCGTCGTGAGACCGAATTCCTTTGAGTCCGCCTGCAAGAGGTGGGCTGAAGAA
CTGACACGCTTAGGGGCTCCGGTGGTCTTGGTTGGATGCCAGTCCGATTTACTCAATGAT
CTCGACGTACTGGGAAATCTCCACAGACAGCATCAAGGACCAGTGACTCGAGCCCGCGCA
CAAGAATTAGCTCACCGACTCAACGCCACCTACGTCGTGACGTCGGCGAAGACCTGCAAC
AACCTGAAGGAGGCCTTCGACGAAGCCATCACGGCGGTTCTCAAGAAACGAAAACAGCAG
CGTCGAAGAAAATGGCTGAAGCTCTGTTGCTCGAAGGGAGAAACATAGGAAAAGCGTATC
CTCGCAGAACGAAGAAAACACGCTTCCCCTAacg
>i0_HQ_Rweevil|c1799/f2p0/804 isoform=c1799;full_length_coverage=2;non_full_length_coverage=0;isoform_length=804
attctgacagttgttttgggaataaacggcagtgtttagtggtgtttGAGTGCGTGTATG
GTGGCGTTGTGTGTCGCGACCTCATGTCATGGACAATAACTAAGGGGATGGCGGATGGAG
AGGCTGCCGAACGCGAACTCGAGCAACAGATCTTGCAGATCAAGAAGCAGCAACAGATCC
AGCACCAGATCCTGTTGCAGCACTTCCAGCAACAGCAGCAGCACCTGCTCGAGCAGCACG
AGGAACAGCTGAAGCAGCACTTCAAGCAGTTTTGGGACAGGCAGAAGCAGCTGGAAGAGG
TGCGACAGCGGGAACAGCTCGAGGCGCTCCGCAAGAAGGAGAAGCATGAGGAGAGCGCGG
TTGCCTCCACGGAGGTTAAGCAGAAGCTGCAGGACTTCCTGCGCCAGAGGAGATCGGGGA
ACTCGAAGATAGCCCGCCCGGAGAACTCTTGCTGGTAAGTTCAAAGGTTGATCAGCTGTT
TTGAGACCGTATTGCGTTTTACCAGCCCGTTTGTATGTAAACACGGGATGTTGCGTTTTT
GTTTTGTTACGAACGGAACACCATATCGCTCGTCGGGCTCTAGCAGCAAAGTTAGCGGGA
TAAAAAATAACTTTCACGCATGTTTCTTTCTGTTGCCTGAACAAACAACATCGTCGACGC
TCTGATAACGCACAAATGAGAGCGTTTTTCATGTCGTAAACTGTTTCATTCATTTTAATT
GACACGGTTTTGCATCTAACCTATCTTAATAAGGATAAACATCAAGCCAacacactaatt
ttcaataattaatggagcctggct
>i0_HQ_Rweevil|c1800/f5p3/844 isoform=c1800;full_length_coverage=5;non_full_length_coverage=3;isoform_length=844
agacagttaaaatacgcgaacgagaagcatacgcacgtacgtaactttgtcaaacgaATC
GTGATTAGAACGTTCTTATAAGAAAATTAAGAAATTATATCAGAATGTCGGACGTCGATA
TTAGCGGACAAGCGGTTTCTCCTTCGTCGAATCAAGGGAGTGGAGGAAATTCCGCCGCCG
TTGTTAACGCATCGTCAACAGGCACACCGGCCGGGTCGAATTCATCTTCGGTGTCGGCTA
CGGGAGCCGCATCAGCTACAGCCGGTAGCGCAGGTTCGTCTGCAGGAGGGAAGAAAGAAA
AATCCACTTCGAGCAAGGCGAAGAGTTCTAAATCGAAAGTTAGTCATCCTCCGATCGCTG
ATATGGTAACGAGTGCAATTAAAGGATTGAAAGAGAAAGGCGGAACTTCCTTCAGAGCTA
TTAAAAAATACATAGCGGCCAATTACAAAGTGGATGCTGACAAATTATCGCCCTTTATAA
AGAAATATATAAAGACGTGGATCGCTTCGGGTGTTTTGGTACAAACGAAGGGCAAAGGAG
CTTCCGGATCATTTAAATTAGCGGCTTCGGCACGTAAAGCAGGAGGTACGACAGCCGCAG
GTACGAAGAAAAGAAAAACGGCCACTGCCAAAACCGGACAGAAAAATAAACGAAAACCAG
TAGGAGGTGCCGCGACAGCTACGACAGCCGGTGGTAAAAAAGCGTCTGCCAAAAAAACCT
CAGAGAAAACGGAAAAAAAGACGACCGCCGCCGCCGCCGCCTCAACTAAGAAAACCACAG
CTAAAAGTAAGAAAGGTGAATCTGCAACTTTGGCCGAgaaaaaagcttctgccaaaaaag
ccgt
>i0_HQ_Rweevil|c1801/f2p25/842 isoform=c1801;full_length_coverage=2;non_full_length_coverage=25;isoform_length=842
agtgtagcgacgatgttttctccgtggtgcttcgccctttggTACTGGTCGGAATCGGGC
TCGGCGAATCGACCTGCGTGTATAACTCGGATCCCGATTACTTCGTCTGCGAGGATGCCG
GCAGTTTCCAGAACCAGAACGACCTCACTTGTTCCAGCTACTTCGCCTGCTACAACACCA
CGTCTGGTTATAGCAAAGTCACGAAGACCTGCGCCTCGGGAACCTACTTTAACCCCAGCA
TCAGTGCCTGCGACTGGTACTACTCGTGTCCGTGCGGCGACGTGGTGGAAGAGAGCATGA
TAGTGGAGGCCGCTTGCTTGGAGGACACCGATGCCACCTTCGAGTGTTCCTCCGATTTAG
GAACGGGTTGTTTTTCCGATCCCAGCGATCCCTATTGTCAAAAGTTCGTGTACTGTTACG
TATCCAGATCGGGAAAGGCTTACAGCCCGGTTAAGCGTACCTGTCCCACCGGTACCTACT
TCAACTCATCATCCACCGACTGTTCCTGTTCAGTGGACTACGCTACGTCGTGTCCTTGCC
AATAGGGGGCGCCCCATATAAACCGAACAACGATGTCACGATAGCGTGAAATAATATTAT
ATTAATAATATTAAAATTATCAGTAGAGTAAAAATGTAAATAACATTTTCTCTGATAAGA
TAAAAAAGAGAGAAAGCGGGCAATGTTTCGGTTGCTAATCATTGTTAAAGCTTTGGTAAA
TAAATATTAACATGTGTTGACTATTTAGCACACTGTTGTTTCACTAGTTTCTGTACACTA
ACAAGTATCGAAAAATAATGTAAACAATTACGaatacagatggtctaataaaaagtaaaa
tt
>i0_HQ_Rweevil|c1802/f2p5/816 isoform=c1802;full_length_coverage=2;non_full_length_coverage=5;isoform_length=816
atttacttttttgttgtggttaatgggtgtgtatacgtatatttggtaTCAAAACAGTCA
ATACAATACTAATACCATGGATGATGATAATGACCCATCCAATTGGATATTAGTTGAAAA
AAAAGATTGTTTTGAGGACAAGAAAAATAAACTGGCAGCAAGTAACACCACCATCCAGGA
ATCAGATCATGAGTCTGATAGCAGTATCAGCATTCTCAGTGACTTTCCAGGTGACAGTTT
TTCAGAAGAAGACACCATAAAATGTAATAATGAAAACAGGCAGCATAATGTTACTGAACT
GCTAATGACAAAAGAAGAGGAAGTTGCTATAAACAAAATTGTAGATGAAATACAAGATGA
AAATGATCAAATAAAAGATGACAGCATCTCTCCAAACTCTGAAAATTCTATTAAGCAGTG
GACATTTGTAGGTGATAAATCAAAGCTACAATTAAACGTCAAGGAAAAACCTTTTTTTCT
TGATTGTTCACAAGAACCCATTTTAGAAATATCAGATATTGATACTGAAAGTATCATCAG
TGGTCCAGAATCTAAGGCACTTATTCAACAGGAACCTAGAAATGTTTCTGTCCAATGTAA
TTTGTCTAGAAATGGAATGTTTGTAATATTTATAGTTTTATGCACTTCTATTCTCCTAAA
ATTTTATGTTGACCAAACTGATATTGATCATTATCCCAGTAGCCCAATTCTGGATAATAT
ACCAGCCACTGACAAGGATATTGTAACATCCTGTATGCGAAAGCAAAAAAAAAAAGCCAC
Tgcagatggtttcatagaaagatgtgttattaaaac
>i0_HQ_Rweevil|c1804/f2p0/417 isoform=c1804;full_length_coverage=2;non_full_length_coverage=0;isoform_length=417
AGATAGCCGTCGTTCCTTTTCCGTTGTTGTTTTCGTTTTTTTTTGTTATTTTACTAAGAA
TTTTAACAAACGGTTCAGCTTTATTATTAAAAAAAACGCATTAACTTTGTTTTAAACGGA
CATGGAGATTGCGAAGGAAAAGATGAACGACGACCATATCTCTTAATGGATTTTAATTTG
TTGAACTCATAGTTTTTTAATTTTGGTGGTGGATTTTCGATAAATGTAAAGAAAACATTC
TTTTGTTGAGTTCCAAGTGTATATCCCCATGAAGGATTGAACAAGTGCTTTCGCCACTAA
AAGAAATTTATGGCTTTCATCCCTCGCCAGACCCCCACTTCCCCCCATTTTATTTATTTA
TATTATCACCAATGTATATTAATTGCAATATTTTTTGTTTAATAAATAGCTATATGG
>i0_HQ_Rweevil|c1805/f4p0/415 isoform=c1805;full_length_coverage=4;non_full_length_coverage=0;isoform_length=415
TAAGCACAAAACAAAATTGTTTATTGTTAAAAAATTTATTTGTCTCTCTAAATTTGTCTC
GCGAAAACTCTCTAGTTAAGTGATAACGTCCTTTGTGAGGACATGTTTTCATGTTAATTA
TTGTAAAGTTTTTTTTAACTTGTTGAATGTTAAAATCGGTCCGTTGTTAACTGTTTTATC
AATTTTAATATCGTATATGATCATCTTTTCTTAGTGCCATCAACAGTCATGAAACATTAA
CTAATCTTTATGAATAGATGACGTTGATCCAAACTGATATAATAAAATAGGAAGAGAGAA
AAGTTTAATTTTTGTATCGATAGAGTTCTATTCTATGATGTATTTACGAAAATACTCGAT
TGTTTTTGATGCATGTTTGTTTTAGATTGAAAAAAAAAATATATGAGATTATAAG
>i0_HQ_Rweevil|c1807/f4p3/512 isoform=c1807;full_length_coverage=4;non_full_length_coverage=3;isoform_length=512
ATAAAATGAATCGTTTAATACCTTTACTGGGATGGAGAAACGTACAAAGATGTTTTTCTT
CAGTAGCAGCAAGCGAAGCTATATCTTCAGAATCCGAGACAGATAAATTGATAAAAACTC
TAGAATTAGAAGTCAGAGGTAATGATCCCGCTGTATTGAAAAGTTTTTGTAAGTTTGCAG
TGACAGCAGGAAATCATTTTGGTTTAGAATCTAAGACCTGGAACTTAAGAAAACCAACGA
ACGAGCGCTTTACTGTTCTTAAATCCGTTCATATTTATAAAAAACACAGGGTCCAGTATG
AGATCCGGACATATTTTTCTTTTGTACAATATAGTTTATTGACTGGGTCCACTGCAGACA
CATTGCTTGAATATGTAGAGAGAAATTTACCCGAAGGAGTTGCTTTAAAAGCAACTAAGG
TTGAGGTACAGCAAATGCCAGATCATATAAAATCTAGTTAATATACCATTAATGTTAGTT
ATTTAAATTTATTTTGCTaatataaaaataat
>i0_HQ_Rweevil|c1808/f2p0/777 isoform=c1808;full_length_coverage=2;non_full_length_coverage=0;isoform_length=777
agtagccggcatacattgtttttatttaggtagcgtatgggtagcgtttgttctaaacaa
gttattcaaGAAAAATCGAAATACGAATAAAATTTGGTAAAAACATGGCTCTGTTGCCGT
TTTTTCATAACAATGATCTTTTCGCCAATCATTCGGCTGGCAGTTTACTCGGATGGAGTG
AACCAGATCTGAATCACTGGCCGCTCATGCTACCATCGAGATCAACAGAACACCTGAGAG
ATCTTCGCAGCCAGTTGGCTCATCTGGATAGAGATACTTCAGTTATTTTGGATAAAAATC
ACTTCCAGGCTGACATAGACGTACAACAGTTCAAACCGGAGGAAATCACGGTCAAACTCT
CCGGAGAACACACCATTACTGTCGAGGGCAGACATGAGGATCAGCAGGATGACCACGGTT
TCATCTCCCGACATTTCGTTCGCAGATATTTGCTGCCACAAGACTGTGATGTAAGTAAGG
TGCAGTCCAAATTGTCATCGGATGGTGTCCTGACCATTTCAGCTCCGAAAAAGCAAGAAG
GCATTGAGCTAGATGGAGAAGAAATACCCATAATACATACAGGTAGACCTATCATAAGAA
GAATGCACCTGTGGCCCAGTCGTCGCAGTGATAGAAAAAGAAGACTCAGTGCTTCAAAAT
AAACATATCGTAATTCAACATAATCACAATTTTATAAGGCATTTCAATTTTCATATATTT
TGGTGGATGTTTTTCAATTATATTGTATTCATAAGGGTTTCATAATAAATTattatt
>i0_HQ_Rweevil|c1809/f2p0/952 isoform=c1809;full_length_coverage=2;non_full_length_coverage=0;isoform_length=952
aaatataaatttaatttttaaatttatattagaaaaagctaatattttaagggatgagct
ttaaAATAAAAATTTTAAAAGAAAATAAATAAGATAAAGAAGTAGGATTGGAAGTTTTCA
TCTTTAATAGTGTGTTACAACTAAGTTATTTGAAAATAATATTTTTATAAAACTTTAAAT
TTTTTATTAAAAAATAATTTTTAATGATAAAAAATTAGAAATAATGATAAAATTAGTAAA
ATATAGTGTAAGAGTTATTATAAATTAAAGGTTTAATAAAGGAACTCGGCAAATTAATTT
CTCACCTGTTTATTAAAAACATGGCTTTTTGAAGATAATTTAAGGTCTAACCTGCCCTAT
GATCTACGGATTAAATGGCTGCGGTACCCTGACCGTGCAAAGGTAGCATAATCAATAGTT
TTTTAATTGAAAGCTGGAATGAAAGGTTGGATGAGGAAATAGCTGTCTCTATTGAAATTT
TTTTGAACTTTATTTTTAAGTAAAAAAGCTTAAATATATCTAGAAGACGAGAAGACCCTA
TAGAGTTTTATATTTTTTTAAATTAGTATTTTTAGGATTAATAGATATTGATTTATTTTA
ATATTTAGTTGGGGTGATTAGAAAATTAAATAAACTTTTCTTTAATCAAAACATTGATTT
ATGAATATTTGATCCTTCAATAGAGATTAAAAGAAAAAATTACCTTAGGGATAACAGCGT
AATTTTTTTTGAGAGTTCTTATCGAAAAAAAAGGTTGCGACCTCGATGTTGGATTAAAAT
AAATTTTTGGTGTAGGAGCTAAAAAAATTAGGTCTGTTCGACCTTTAAAATTTTACATGA
TCTGAGTTTAAACCGGCGTGAGCCAGGTTGGTTTCTATCTCTAGAAAGGTTAAAGTATTT
TAGTACGAAAGGATTCTATACTTAGTTTAAAATTTTTATAGAAGAATTATAT
>i0_HQ_Rweevil|c1812/f3p0/722 isoform=c1812;full_length_coverage=3;non_full_length_coverage=0;isoform_length=722
cgccggtgaaataccactactttcatcgtttctttacttactcggttaggcagaaggcgt
acgtCGTTCGCTCACGAGGCGGCGACTGTTACGGTATTCTCGTACCAAGCACGTAGGGTG
GAGTCCGAAGGCCGAGCCCGCGTCTTCGGGGGTTTCGTTCTTGTTCTCGCGAGCTTCACG
GTTCGCGGCGAACTTGACGGGATCGTTCGTTGTGCGTCGTTGCGCGCGGTTTTTATTCGG
GCTCCGTTTTATGCTCCCGTGTGATCTGATTCGAGGACACTGCCAGGCGGGGAGTTTGAC
TGGGGCGGTACATCTGTCAAAGAATAACGCAGGTGTCCTAAGGCCAGCTCAGCGAGGACA
GAAACCTCGCGTAGAGCAAAAGGGCAAAAGCTGGCTTGATCCCGATGTTCAGTACGCATA
GGGACTGCGAAAGCACGGCCTATCGATCCTTTTGGCTTGAAGAGTTTTCAGCAAGAGGTG
TCAGAAAAGTTACCACAGGGATAACTGGCTTGTGGCGGCCAAGCGTTCATAGCGACGTCG
CTTTTTGATCCTTCGATGTCGGCTCTTCCTATCATTGCGAAGCAGAATTCGCCAAGCGTC
GGATTGTTCACCCGCTAATAGGGAACGTGAGCCAGGTTGGTTTCTATCTCTAGAAAGGTT
AAAGTATTTTAGTACGAAAGGATTCTATACTTAGTTTAAAATTTTTATAGAAGAATTATA
tt
>i0_HQ_Rweevil|c1813/f6p5/655 isoform=c1813;full_length_coverage=6;non_full_length_coverage=5;isoform_length=655
gcactcttctgcaagtttcagctgacgaaacgcgttctaggtacggccttctcTAATTCT
TAAGTAAATTTTAACTCAAAATAGAATACTTATAATAAAAATATACGTTTCTGGCGTTTA
TTAGGCGTCCTAAGATAGTAATTCTGGTCTAAACAATGGCTCCAAGGAAAGGAAAAGTTC
AAAAAGAGGAAGTCCAAGTATCCTTGGGCCCTCAAGTTCGAGAGGGAGAAATGGTATTTG
GTGTTGCACATATTTTCGCCAGTTTCAATGATACATTCGTACATGTTACTGATCTCTCAG
GAAGAGAAACAATCTCCAGAGTAACTGGAGGTATGAAAGTAAAAGCCGACAGAGATGAAG
CATCTCCTTATGCTGCTATGTTAGCTGCACAAGATGTTGCCGAAAAATGTAGATCCCTTG
GAATAACTGCCTTGCACATTAAGTTGAGAGCCACTGGAGGAAATAAGACCAAGACCCCTG
GACCAGGTGCTCAAAGTGCCCTTCGTGCTTTGGCCCGTTCTAATATGAAGATTGGACGTA
TTGAAGATGTTACACCCATTCCTTCTGACTCCACTCGCAGGAAGGGAGGTCGACGCGGTC
GTAGATTGTAAACAGTTTACTTTTTTATGCTAAGTAATATAATACTTGTAAAATG
>i0_HQ_Rweevil|c1814/f3p1/601 isoform=c1814;full_length_coverage=3;non_full_length_coverage=1;isoform_length=601
atagaaagagagctttagtacatcatccagacaggcatgcaaatgctactgatgatgatg
AAAAAGCACAGGAAAAGAAATTTAAAGAAATAGGAGAAGCCTATGGTGTACTGTCTGATC
CAAAGAAGAAAGCTCGCTATGATAGTGGACAGGACTTGGAAGATTTTGATGGAGTTTCAT
CAGATATAGACCCTTCACAAGTCTTTGAGACTATGTTCGGAAATGCTGGGTTCACCTTTG
CTAGTAGCTTCCCGAATGATTTTTCTTTCCAATTTCGTTAAATTTTAGTTTTGTTTAAAT
CACATTCCCACAATAACAAAGATATTTTTAAAAACAATCATTTTCTAGTAATTTATATTA
GACTTTTAATTCTTTTTCATTTACTGATATTTTATTGCATCTTTTTTATTGCATTGCTTT
CAATCAAGCTGTTGATATCCGTTATCTGTAACATATTAAAATATTGTTTTCCATATGTCT
ACTGTACTGTAAAATTTATAGCTTACTAGGCATACACTACTGCAATAAATATGTCTATTC
AAATTGTATATATTAATGTTTTGCAATAGTCTTGCATTTATGTCCAATAAACTTACCTAa
c
>i0_HQ_Rweevil|c1815/f4p0/971 isoform=c1815;full_length_coverage=4;non_full_length_coverage=0;isoform_length=971
tagcacagttttgttttgttactgttcgggtgatatctagaaggttttatatgaAATAAG
ATCGAAATATAAAGCTATTGTATTTTAAACTATCTAGTTGATTTGGTCGTATTGTGATTA
CGCTGGCGAGATACCAGGGATCATGAAGACCTTCGTTATTTTTGTTACACTTTTTGCGCT
AGCCGCCTGTGCTGATGAATGTTATAAGGATGTAGTAGCTGCTTGTAATCCTACACTTTC
CAAACAGTTAGCTGGAATTGCCAATTGTAATGCAAAATATGGAGGCATTCAAGAGTTACA
ACCTGACCTTCAAAGATTTGCCAATCATCTATTTTTCAGATCATTTGATTTCTTGCTGAT
GGCTACTCATTATGGCAACTACATCAAAAATCGTCCTGGATTTGAAAAATTATTCAGAGG
ATTGTCAGACTCTCTGTGGAGCGATGGAATTGAAACCATTAAATATATCACGACCCGTGG
CGGTCAAATGAATTTAAACAATATTGCCAAGGATCTTCAAGATGAAGAATTAACTTCTCC
TAGCTTGGAATTATATGAAATGCAATCCATTGCCAAAGCTCTAGATGTTGAGAAAAAGCT
GGCCCTCCAAGCTTTCGATTTACACAAGTCGGCTTCAGGAAAGAAACATGAAAGCCATGA
CCCAGAAATTGCCCATCATTTGGAGGAGGAATTTATGGAAAAGCACAGAGATACTATTAG
AGAACTGGCTGGTCATAGCCGTGATTTGAGCGTACTGTTGAGTGGTCCAGATGCATCGTT
GGCACTGTACCTATTTGATCAACATTTACAGAAATAAGTTTTTTTTAATACTGTTACTTG
TAGACTAATAGGTTACATACATTTAAAAATATGTGTAGTGATTATAATTGATATGTTATA
AAATAAAACAACTTTTTGTTTATTTACTATTTTTTAATCCACCTGTATaaatgcatatat
atatactttgt
>i0_HQ_Rweevil|c1816/f2p0/603 isoform=c1816;full_length_coverage=2;non_full_length_coverage=0;isoform_length=603
ATTGCGGTTCCTACTGGAATTAAAATTTTCAGATGACTAGCTACCTACCATGGTACTCGT
ATTAATTATACACCCACAGCTCTATGAAGACTAGGTTTTATTTTCCTCTTCACAATTGGT
GGACTAACAGGAGTAGTCTTAGCTAATTCTTCTATCGATATTATTTTACATGATACTTAT
TATGTTGTAGCCCATTTTCACTATGTTCTCTCTATGGGGGCAGTATTTGCCATTATTGCA
GGATTTATTCAATGATTCCCCCTTTTTACTGGATTAACACTTAATCAAAAGTATTTAAAA
ACTCAATTTTTTATTATATTTATTGGAGTAAATATAACATTCTTCCCCCAACATTTTCTA
GGGTTAAGAGGAATGCCTCGTCGCTATTCTGATTATCCTGATGCATATACTCTATGAAAT
TCTATTTCTTCAATTGGTAGAATAATTTCCTTAATGAGTATTCTATATTTTATTTTTATT
CTATGAGAAGCCTTTTCTGTTAAACGAATAAATCTTTCTAGAGTAAGACTGGCTTCTTCT
ATCGAATGACTTCAGTTTTTTCCACCTACCGATCATTGttatctagaactccccgtagtt
act
>i0_HQ_Rweevil|c1817/f2p2/688 isoform=c1817;full_length_coverage=2;non_full_length_coverage=2;isoform_length=688
aaacattgtgaagttataagtaaccattacagtgttcacaaccaaactaataaaaaaaCA
ATATTACATTGTAATTCGTTGTAGATTCCAAAAAAATAATAATTGAAAAAACATGTGTTA
ATTAATAGTAGAGTAAGAACGTTAACAAAATATTTTTGATAATTTTCTTTAATCTAAAAA
ATATTGACGAAAAATTAATTATATTTGACTACGCTTATGTAATGCCGGAGTAATCTAGTA
CTGTTAATGGTCGAATATTTACTGTGCCATAAAAAAGAACATACAAAAATCGTTGTCTAT
CACATAGTTATTAATATTTCGATTGGTATACTGGTACAGAGTGATTGTAAAATGGCTGCA
GTCTACAAAATAATCGTTTCTGTATTGTTTGTTATTCTGGGATTATTTGGTAGTGTTCTC
TCTAGTCCAGTCCCACAAGGATATGGCAGTTCTCATGCTGGACCACCAACAGCTGGTAGT
TCTCATGCCGGACCACCAAGGGCTGGAAGCAGCCATTTAGGACCAGCCCCTAACACTCAT
TTAGGACCTTCCCCCGGCTATGGTGGCGTCAAACCTGTCATCACCAACTTTTAGACGCTA
GCAGTTTAGACTGAATTAAACTGATAAAAATGTAAATAAAAATAGCGCTTTGTTTAATTG
AAAGTTTTTATTTTTAATTAAATGTATT
>i0_HQ_Rweevil|c1818/f3p1/470 isoform=c1818;full_length_coverage=3;non_full_length_coverage=1;isoform_length=470
ccagcgaccatcGCCCGAGACCAAATTGACTAAGACTGTTGTAACATATTCTCTACTAAA
TATAATCAAGGATATCCCTGCTTATTAAACAAAAGAAAACCGATTGCGCAAATTTGAAGT
GACTTTTAATTAGTGTTAACCGATAGCTTAGGGCATAATTTTTTGAAAGGTATTTTTTTA
AGATGATGTTTTTTTATAATATATACAATTCCACAACCTACGAGACTCAGAGGGAATATA
AGACTCAGACTACTGGTTTCCGGATACCAGTCAACACTGGAAAGACTTCCTTCGAACGAC
GCAGGTCGACCTGAGACATAATTTTTTTTTGTATATATCTACATCGGCCATTTTTATGGT
CTATCGAATGGATGCTTAGCGCTTTGCAAAACATGTAACGTTTTCCGCTATGAATTATAC
GATTTTTTTTGTCTAGATGTCATACTCAATCTATATAATAAACACCTTGT
>i0_HQ_Rweevil|c1819/f3p5/953 isoform=c1819;full_length_coverage=3;non_full_length_coverage=5;isoform_length=953
atgataaaattaattaaaaataatccattaattaaaattaataacttcttctctgattaa
TCTCCCTACACCAAGAAACATCTCTACTCTCTGAAACTTTGGGAGTCTTTTAGGCTTATG
TTTACTAATCCAAATTATTACTGGAGTATTTTTAGCAATACATTATTGTCCTAATACAGA
ACTTGCTTTTAATAGAGTAGCTCATATTTGTCGAGATGTAAATTACGGTTGATTAATTCG
CTCTCTTCATGCTAACGGAGCTTCCTTTTTTTTTATTTGTCTATATACTCATATCGGACG
AGGTATTTATTATTCTAGATTTATTTTAAAAGAAACTTGAATAATTGGAGTAACCATTTT
TTTCTTAGTCATAGGAACTGCCTTCTTAGGCTATGTTCTTCCATGAGGACAAATATCATT
CTGAGGGGCTACAGTAATTACTAACTTAGTATCAGCTATTCCTTACGTAGGAAATCTAAT
TGTTCAATGAATTTGAGGAGGATTTGCCGTAGATAACGCTACTTTAACTCGTTTCTTTAC
TTTTCATTTTTTACTCCCCTTTATCGTAACTGCTTTAGTTATTATCCATCTCTTTTTTCT
TCACCAAACTGGCTCAAGAAATCCTATAGGAACAAATAGAAATATTGATAAAATTCCTTT
CCACCCTTACTTTACTCTTAAAGATTTAGTAGGTTTCATTATTTTCATATTTATCCTCTC
TCTATTAACATTAACTAACCCCTACCTTCTCGGAGACCCTGATAATTTTACCCCTGCCAA
CCCCTTAGTAACTCCAGTTCATATTCAACCTGAATGATATTTTCTCTTTGCTTATGCTAT
CTTACGCTCTATTCCCAATAAACTTGGCGGAGTTCTAGCCCTTGTTATATCAATTGCCAT
TTTATATATTCTCCCTCTTACAAAAACTAATAAATTTCTTAGATGCCAATaat
>i0_HQ_Rweevil|c1821/f2p0/858 isoform=c1821;full_length_coverage=2;non_full_length_coverage=0;isoform_length=858
caccaagcgactgagttgatgttctttgtaataacataaaaatcctgtaaagcatatcca
AACAACGCTGATAATTTAACTTGATTTTAGTTTACATGTACATATTAACCCACCATCATC
ATTACCCTGTCTTTCAGTTAAGTAAAAAATCCATAGTAACAAAACTGCATGATATCAGTA
AACAAAGACACCTAAACCCAAAGAGACACAAGGCCGGAGTTGCTTATTGAATAAAGAAAC
TAAAATGTGTGAGTAAATTCGGTCTTCAAGAAATTCTACCTCAACTTATTCAAAATATAA
ACAATTCTAATCCATTTAGTAAAATTCTGTAAATAGTTAGTCAAATAAGCCAGATATGTT
TATTTATATCATAGCAGTTTTCCATCAAGTGTTTTTCAATTAATTTAGTTAGCCGTGTTT
ATAGATACATCATTTCTTTGAGACTACATCCATAAGACTTATGTGTAAAATAAAAATGAA
CTATAGTGTAGTATTTTTAATTTTATGTTCAAAATGTGCTAAGTGGTCGGACATCTGAAA
CGAATTTCACTCTTATCCATAACTCACTGATGATTGAATTTTAATAAGATACCAAAATAT
ATGTGTTTACATAATTTATTTTTCATAGTATTCATATACAATAACTTTCGTTTTTGTAAT
ATTATATTGTTAAGTTTTGCATTATGTCTATAGTTTAAGATACATAACTAATTTAGAACA
CTTTATATTACTTATGTTTCAATTCCTTTAGGGTATTAAGTTTTAAATATAAAATTATAA
TGTAAGCGTGTAATCATATATCCTCGTAAAAGCCGATTTTTTCAATTAAATTTATTAATA
AATCCTATATATTATCAT
>i0_HQ_Rweevil|c1822/f3p1/878 isoform=c1822;full_length_coverage=3;non_full_length_coverage=1;isoform_length=878
aaatatacatatgacagcaaatgagtgcttaggttttaatacactattaagtgattagtt
tTAGATAGTAGACAAATACAAGTTATGGGTATAATATTTGGTAAAAAAAAACCTGCAAGT
AGGATAACAGCGCAAGACAAGGCAGTTCTGCAACTAAAACAACAGAGAGATAAATTACAC
CAATATCAGGTTAAAATTGAAAATAGTTTAGTATCAGATAGGGAAATAGCAAGAAAACTT
TTAGCAAAGGGACAGAAGGAGCGTGCTAAATTACTTTTAAAGAAAAAACGTTATCAAGAG
CAATTACTAGCAAAAACTGATGGTCAGCTTGAAAATCTTGAAAAATTAGCACATGATATT
GAATATGCCCAAATTGAATTACAAGTTGTTGAGGGTTTAAAACAAGGAAACGAAGCTCTA
AAAAGAGTCAATGATGCTATTAATATAGAGGATATTGAGCGAATATTAGACGAAACAAGA
GAAGCAAAAGAAAAACAGGATGAAATATCAAGCTTATTAAGTGGAGTTTTAACTGAAGAA
GATGAACAAGCTGTAGAAGATGAACTAGCTGACATTCTAAAGCAACAATTACCAGAAGTT
CCTTCATCCAAAATTAATGAAAGTGAATTCATTGAAGAGGAAGAACTAACTAAAAAAGAT
AAATCTATGCAAAAGAAACCAGAACCAGTTGCTTTAGAAGCTTAAAATAATTTGAAATTA
TAACCGTTTATGTACTACTCAGTACTGAGTAGAATTAAGATACAAGAATTTATTTGATTA
CTTACTGTATACCCTCATTGGTTTTTTGTTTTATTAAAGTAACATTAGCATCATATTTTT
TACACATTTCATGTAGAATTAAATAAAGCTGTTAAATt
>i0_HQ_Rweevil|c1824/f4p0/627 isoform=c1824;full_length_coverage=4;non_full_length_coverage=0;isoform_length=627
agtgtgtaaaagtcatatgtgaacttcaaacgtcgaaatgtttcggaccCTGATTTCAGC
TGCAAGAGGGGCTGTTTCGACAATTGCAACTAATGGACAGAAAATTCAAAACTTTTATCA
ACCATCACTAGTGCAACAAGCTTATCAGAGACAATTTTCATTACTTTCATCTCAAACACC
ATATAGGCTATTTAATCAGCCTCAAGAATTGAAAAACCAAGTAGTTCTCACCAACACTCG
AAACGTGACGAAATACTCTTTTCGTAAAGGAAAGAGAAAGTCTGTAAAAGCAGTAATCAA
GAGATTTTACCGCTTAAATTGGGGAGTTTGGATTAGGACACTTTGTGGACGCCATAAGAG
ATTATGGAAGAAAAGCCCCCCCAGAAAAAGAAGATTGCGACAACACGTTTTTTGCAACGC
TTCACAGAGTATGCTCTTGGATAAAATGGTCTGTGATTATTGGAGAAAACCGAAATATTT
CGTCGATGATCCTTATAATCCTTACCACACAAGAGAGGAATTTTCTATTACTTCTAGGAA
ACCAAAACCATATTTCCCACCTGAGTAATTTATAGTTCTGTATTTATCAATTGAAATTGT
TTTATAAAAATAAATTAGTGTAaacct
>i0_HQ_Rweevil|c1825/f2p0/534 isoform=c1825;full_length_coverage=2;non_full_length_coverage=0;isoform_length=534
ataattttattcattacttctgaagtattttttttcattgccttcttctgagctttcttc
cACTCTAGTCTCTCACCTTCAATCGAACTAGGAATAACCTGACCACCTAAAGGAATTACT
CCTTTTAATCCTATCGAAATTCCCCTTTTAAACACCCTTATTCTCCTAACATCCGGACTT
TCTATTACATGAGCTCATCATGCTATCATAGAAAATAATTATAATCAATCTTTTCAAGGA
CTCCTTATAACTGTTATCCTAGGAATTTATTTCTCTATTCTTCAAGGATACGAGTATTAT
GAAGCACCTTTCTCTATTAGAGATGGTATTTATGGATCTACATTCTTTATAACAACAGGA
CTTCACGGATTGCATGTCCTTATTGGGTCAACATTCTTATTAATCTGTTTAATTCGACTT
TACAAAAATCATTTCTCATCTATTCATCACTTTGGGTTTGAAGCTGCAGCTTGATACTGA
CACTTTGTTGACGTAGTTTGATTATTTCTTTATGTCTCTATTTATTGATGAGGT
>i0_HQ_Rweevil|c1827/f2p8/691 isoform=c1827;full_length_coverage=2;non_full_length_coverage=8;isoform_length=691
ttcgtggtgggagttggtaattaaagtcgcgcacatacgtcaagatttgccggtgttgtt
tcgtcgtTCTTTCAGAGTTTCGATGGTAATTTCACATATAGTTTTTTGCATAAGTTCCTG
ACATTTATAAATAAATTGTGTATATATAGGATACAGAATATTTCTAAAATAATGTACATG
ATGGAGCTGAAGCGTTTGACGTTATTTGAAGTATTCTGTATTTAAATAAATAAGTTAAAT
ATTAAGCAACACTGCAGTAGCAATCACTTCACTAAGGATTATACTCATTCAATCCAAAGA
TTGAATAAGCTCGAAGCACACCCTTAAAAGAAAGGTGTTCTTCCAGTTTAGACACTCTCA
TTGTCTAGCTAGTTACCTTTGTATAACAGCGTTGCTTGGTTTCCCCACCTCTTCCCTTCT
TCCCGAATATTCTTGTACAGCACCTGTTTCAGATGTTGAAACTACAACTCTTGTTATTGT
TTCCCATATATTTTCTGTTTAGTTCTGTTAACACGATAAGGTTTTTTTGTCTTTTTTTTA
ATAAATGAATACATATAATTCGGGCACATATTGTTAGTGTTATACGATTTAGATAATTTT
GCCATTATGTCTGCAATGCTTGTCTTCATAAAAGATGCATATCATAGTTGTAAAATACAT
TTTCTTTTTGACAAATAAAAGATCTGTAAat
>i0_HQ_Rweevil|c1828/f3p0/924 isoform=c1828;full_length_coverage=3;non_full_length_coverage=0;isoform_length=924
aagtgttttttcgttgtttactttgggtattcttaaaacacacacaAAGTTACTGATATT
CGTTTAGAAACGAGCAAAAATGGCAAAACATCACCCGGATCTCATTTTTTGCCGAAAACA
ACCTGGAGTAGCCATAGGCCGTCTATGCGAAAAGTGCGATGGCAAATGTGTTATATGTGA
CTCTTACGTGAGACCTTCTACTCTTGTGAGAATTTGTGACGAGTGTAACTATGGATCATA
CCAAGGAAGATGTGTTATTTGTGGCGGCCCTGGTGTTTCAGATGCTTATTACTGCAAAGA
ATGTACAATACAGGAGAAAGATCGGGACGGGTGCCCGAAAATTGTTAATCTCGGTAGTTC
AAAGACTGATTTATTCTATGAACTCAAGAAGTATGGGTTTAAAAGACGATAATCTCTATT
TTAAGATTATTTTGAGAAATAAACAAAGTTAAATAAAAGTGAATTGATAAATGTGAATAA
AAAAAGGATTGTATTTCAGTTCTACAAAAAGTATAGTAATAGTCATAATATTTTTAATTA
TTTAGCAATTTGTAGTAATTAATATTTTGATATTAATATTTTTACAAAGTCTTTTGTTTT
AAAGAATAAAATGATAAATAATGGAATAAGAACACTTAAGTAACAAACTATCTATATGTA
AAAAATTAAATTAGTATTAAATGGTTCTGAAAAACTTTAATAACAATCAAAGTCTATATC
ATTTGATAGTCAAGAAAATTTCATTTATGTTTATATCAATATGCCTTTAATTAGCTGTGC
TTATACTTGTTTATATCAAAGAATTCAATATTTATATCCATTTGATTGTTTCCAGGTATA
TGTATTAATAAAAAATAAAACAATATATCCTCACTTATATTAAATTGTATGTCAATATAT
TTATTGAATAAAATTTAGTAtgat
>i0_HQ_Rweevil|c1829/f3p7/882 isoform=c1829;full_length_coverage=3;non_full_length_coverage=7;isoform_length=882
gtattacaactcgcgaacatgaaggttgtacttgctctcgctctggtggTTTCTGGCGAA
GGCATCACCCATTGCTGGTGGTCTGATTCCAGCCTGGGACTATCTGGCATCGCCGGTGAC
TCATCAGGTGGCAGATGTCGTTACCCATCAAGCTCACAAGGGCCAGATTAGAGATATCGA
TGCGGCTGTTCAAGATTTGCGTAGCAAGATTCACGGAGTTGGTTCTCGATGGACTGGACC
CTTGATGCATCACGCCGACGAAGCGGTGAGTGCTCGTGCCGTCCACGAACTGGCCAAAGA
TGTCATGCACGAGAATTATCGGTGGGCCGGCGCCGGTACCCATGACTCAATCGCCCACGA
GTTGCATAAGGTTGTTCAAGCTGTGGTTGCCGCTCGTTTGGCTGTGCACGAGATGCACAA
GTCCAGCGGAATCTTCGGCGTACATCTCTCGAAATTCGATGCCGACTACTTCCACTCCAA
GCTCCAAAGCTTGATTCACGACTTCGACAGGGAGGAAGTAGAACATGAGATTCATCATCA
TCATCATTGGGTCCGACATCTACATCATCTTCAACAGTTCATCCACGACCAGATTCAACA
GATCGAAAGCGAGACCTTCGGAATGGCCGTTCATCCAACCCTCACAGCTCAGGTGCGTGA
AGTTCTAGGTTGCCTGAAGACATTGGAACATCACTTGATGGAGTTAGAGATGGCACATCA
ACTGGCTATATTGGAGTTAGGAAAGGTGCAGGTACACCATACTGCTCACGATACTGATGT
CGTACACGGTGGAATTGTTATGCACGACCAGGCTTTCTAGGATACTGATTATAATTGTTG
AAAATGTAACCATGGATGACACtgaaaaataaaactggagat
>i0_HQ_Rweevil|c1830/f2p6/888 isoform=c1830;full_length_coverage=2;non_full_length_coverage=6;isoform_length=888
gacaataacagtgtcagatctgggagaacgtataacctgtgataaatctcgtaatgaata
gaTTTTTCTATGGAACAGAAGTCACTAAACATAGAGAATACTCTCTATATTTTGTGGTTA
CAGTGCAGTGTGCTTATATAGTTTAAATTAACCTTTGTTCATTAAATTATTAAGATAAAC
ATTTAAAATATCCCTACATGGATCAATTAGCCGAAAGTGAAGCAACAAAATTTCCGATAT
ACTAACAATCTACTATTCAGTTTTAATCAAGGCTAAGAGAAAATCCACTAGCATTGTCGT
GGATAGTTATGCTTGACATAGTACGTTAATTAGATTGTTATTGTGCCGAACAACAACTTA
CCTTTAACATGGTATGTTGCTGGATATGTGACGCATTATCGTGCGTTACAAGAACAATAT
GCCTGGTAATCCTGTTGATAATTGTTGGAGTGGCCATATTTTTGGCCTTATTATTTACAG
GAAAAATTGAAATTAAGTCCAAACATGGATAGCCATAATCATTCAAGTAATATGCCGTAA
TTGGCGTCTTAATTGTTGCATATTATTTAATAAGACCGAATTAATTATTACCCTATTTTC
ACTGGCTAAGTGAATATAATACAGAGAAAGGGAAAATATATAATAATTGTATGTAGAAGT
GATTTAAATATTATATTAGGTGTATTTTCATTAGATAATTATAACTTTGTTATTTGTTTT
CATTTTTAATATGAGTTTGCAGTACACATTGATTATTAACTTTTCAAATATACAATTTGA
TTATGTATGTAAAACCTAAATCATGCACATAAACTACTGTATATTTTTATTAAAATTAAT
TACGTTGTTCTTTAAATTTTTAATATTACTTATAAATATatttatttt
>i0_HQ_Rweevil|c1831/f3p0/581 isoform=c1831;full_length_coverage=3;non_full_length_coverage=0;isoform_length=581
agtgtgatctcaagcatcaaacacaatgaattcccttcttgtttctttcatcggtTTGCT
CTGTGTAGCCGCTGTGCTTTCAGCACCAGCTGAAAACGAACCTGTCCCGATCGTTGCCCA
GGAGAGCGACATTCAACCCGATGGTACCTTCAAATGGTCCTTTGAAACTGGAGATGGTGT
TAAAGTTGAACAAACTGGCCAGCCCAAACAGATTGATCAAGAAACTGCTGTAGTCCTGCA
AGGATCCGCTTCTTGGACAGATAATGAAGGAAACCCCCATCAGCTCACCTACGTAGCTGA
TGAAAATGGTTATCAACCACAGAGCGCTGATATTCCCTGTAGCTCCAGAGGTTCCTCCCG
CAATCGCAAGGGCCTTGGAATATAACGCTGCTCATCCCGAACAAGATGGCGAACCACAAA
GTCAATAAGTTGGAATGATTACTGTTACTATGAAGCTTTAAATCATTTGTTATTATGAGT
AACTTATGCTGTGTTTCGTTAAATATTGTAAATATAGTATAAATTGTGATTGAGAAATAT
TTTACATTGTATAATATCATATAATCAAAATTGCTTTCTTC
>i0_HQ_Rweevil|c1833/f3p0/725 isoform=c1833;full_length_coverage=3;non_full_length_coverage=0;isoform_length=725
agtaaacacaatagtaggttaggaggatattcttgaaaaatttgataaatatatatcctt
taaTATTTTCATTATTATTATGATTAAATTTTATTTATAACAAAAATGGACATACGGAGT
GTATCCAAAGAAGCAATATCAGTGGTTATACAATTACCAGCCGAACTTACAGGAAAGATA
ATTAAATTGGCTTTGAATGCTTTACAACATAATATCCAAGACTTATCAAATGCTACAGAG
AAGATACAAGCTGAAAGTAAATTATCTAGGAAGCAACTTTTGGAAGTGTTAAGCATCTAT
ATAGAAATAATTAAACTTTTTTCTAATTCTGGAAATAAAGAGTTTACCGATATTCTATTA
GCAATTGGTTTTCCAGATGATTATATTTCTAGTTTGCCATTTATAAATAATAGAAAAGAA
CTGATCGACAAATATTTTATTTCTAGAAGCACAAGTTTTCAAAATATTGCAAGTATTAAA
TGGAGACTAGATATAAGTTTAATGACTAGCATTATTGGAAAAGATACAGCACCAAACATA
ATGTTATGTATTAAACTGACCAATGGAAATTTATACATAATTCAGTTGAACAAGAATGCA
TTTCATAATATCAGATTTAATATAGCACTAATTCTAAAGAATATGAAATCAACAAATGTA
ACCAATAAGCTAGTTAAATAATTTTGCATGTTATAATCAATTTGTTTTTATAAATGTTCA
TATAT
>i0_HQ_Rweevil|c1834/f2p0/874 isoform=c1834;full_length_coverage=2;non_full_length_coverage=0;isoform_length=874
aactgagtcggatcgtttgacttggcagtgacgggattaaaatcgtttaAAAAATCTATT
TAGTCCAGTTAATAGGGTGTCGTTTATTTAATTATGTTGATTTTATCGATTTTAACTGCC
GTTATTGCGGTTTTCTTAACGATGTTGCTTAATTGGTATATTAAAGTTTATAAAGTGCGA
AGCTTGAGGAATGTGCCGGGTCCGAAACCGTTTCCATTTATAGGGAATGCTAATTTATTA
GGTGATACTCCCTCGGATTACTTAAAAGGATTAATGAAACTACAAGAGACGTATGGTAAC
TTCTATAAGATATGGATTGGTCCTACATTGAGATTGGTGATCAATAAACCGGAATACCTG
GAGAGTTTATTAGCCTCAACGATCCACCTTTCAAAATCGGATGGATATGATTTATTTAAA
CCGTGGCTAGGTGATGGTCTCTTAGTAAGTTCAGGTATGAAGTGGAAAACTCGTAGGAAG
ATGATTACCCCTACCTTTCATTTCAAAGTGTTGGAAGACTTTATGCAAATTTTTAACTAC
CAAATCAACATAATGTTGGACAAGGTAGAGGAAAAAGTTAAGAAATGTCCGGACGAAACA
TTGGACGTGTTCAACTACCTGAACTTAATGTCACATCGATACTATTTGTGAAACAGCTTT
TGGTACATGCATTGGAGCCCAAAACCAAGAGAACCAGGAGTATGTCAAAAGCTGTGGGGA
CCTTTTTAAAGATATTCGTGTATCGTTTTTACTCGGGCTTCATGGGACATCCGCTCTTCT
TTCGCTTCTCTAAATATTATAAAACCTATCAACAGACACTGAAAATATTGCATGAATTCT
gcgaagaagttataagaaagagaaaagaagaatt
>i0_HQ_Rweevil|c1835/f4p0/571 isoform=c1835;full_length_coverage=4;non_full_length_coverage=0;isoform_length=571
attgttaatatctttattctatttgtatttatataaactaacctctccgcctttgctgTT
TTTATAAATTCACACGTATAATATTGCGGTTTCTATAAGTTGTATATATATTATAAATTG
TGTTTAAAGTTCCAGTTGTTTGTTAATTAACATATAAGATGAGTTTACCGGTTGGGGACG
TCGAAAGAGGAAAGAAGATTTTTATCCAAAGATGTTCGCAGTGCCACACTTGTGAACCAG
GGGGTAGACATAAAACAGGTCCTAACTTACACGGTTTATTCGGAAGAAAGACAGGGCAAG
CTCCTGGTTTTGCTTACACAGATGCTAATAAAACTAAAGATATCACATGGGGCCAAACAA
CGTTATTCGAATATCTAGAAAATCCCAAAAAGTATATCCCTGGAACAAAAATGGTATTTG
CTGGGCTCAGAAAGCCTCAAGATCGAGCGGATCTCATTGCATATCTGGAGGCATGTTCTC
GATCTTAAAATAAAACAAAGAGCACAGTGCCATTATTTGTAGAATAGATTTTTGTATATT
CATAGTACATGAAATAAAAATGTGTTTAAGG
>i0_HQ_Rweevil|c1836/f2p0/675 isoform=c1836;full_length_coverage=2;non_full_length_coverage=0;isoform_length=675
atttcaacttgaaagaccttaatgttacaagacagagcttctccccttatagaacaatta
atatttttCCATGATCATGCTCTATTAATTTTAATTATTATTACTATCCTAGTAAGACAA
GTTCTATTAAATATATTTTTTAATAAATTCAGGCACCGCTACCTCTTAGACGGCCAACTT
ATTGAAACTATCTGAACTATTCTTCCTGCTATTATTTTAATTTTAATCGCCCTTCCTTCT
TTACGCTTACTTTATATTTTAGATGAAATTAATAATCCCTCTATCTCTGTGAAAGCAATC
GGACACCAATGATACTGATCTTATGAATACACAGATTATAAAAATATTGAATTTGATTCT
TATATAATTCCCTCAAATGATCTTAATCCCCATAATTTTCGCCTTTTAGATGTTGATAAC
CGATTAATTATTCCCTTTGAAACTCAAATTCGCTTATTAGTTTCTTCTCTCGATGTTATT
CACTCATGGACTATCCCCTCCCTAGGCATTAAAATTGATGGTACACCAGGTCGTTTAAAT
CAAGTAGGACTTATTATTAATCGACCCGGATTGTTCTTCGGCCAATGTTCTGAGATCTGT
GGGGCTAACCATAGCTTTATACCTATTGTAATTGAAAGAATCTCCtacttcctaaaatga
gttatttctcataac
>i0_HQ_Rweevil|c1837/f4p0/609 isoform=c1837;full_length_coverage=4;non_full_length_coverage=0;isoform_length=609
atggtagataagttacaaactgtttagcgtaattttgttattcattgGTTAAGGGTAATC
TCGGAAATTAAAATGTTGCCATTGTCGCTTTTACGGACCGCTCAAAATCACCCAATGTTG
GTGGAGTTAAAAAATGGTGAGACTTATAACGGACATTTGGTTAGCTGCGATAATTGGATG
AATATAAACTTGAGGGAAGTGATCTGCACTTCAAGGGAAGGTGATAAGTTCTGGAGGATG
CCTGAATGTTATATCAGAGGGAGTACCATTAAATATTTGCGTATCCCTGATGAAGTTATT
GACATGGTCAAAGAGGAGACTATGATCAAAAATAAACAATCTAGGGATCAAAAGGGCGGT
CGAGGAGGCCAGAATCAAAGAAACCGACCTGCAGCTAGAGGAAACTTTGGCAGTAGAGGA
AATAAACCTGGTGGTCCACAAAAACTCTTCCAAAAACAAAAACCCAAATAAACGTGTATG
AATGCTTTTAGTTTTTCGAGATTGACTAAACTAATATATTGATAGTAAAGACTATACACT
TCTTTTAAAGAAGCTTTTCTAAATGTTAATCATAGTAAACAATAAGGATTGTTAAAATAA
AGTCTATTG
>i0_HQ_Rweevil|c1839/f3p0/978 isoform=c1839;full_length_coverage=3;non_full_length_coverage=0;isoform_length=978
aggttaagctgtctaactataatgaattgtaaagtgatttagtttttgtttgtataaTGA
GTTGTTAGCTATGGTTGCTAAGCGTTCACTACCTTGTTTGCTACAATGAACTGAGTTATT
GTATGACAATCGGCAGTATAGGACTTGGTCTTTTTATACTTTTAATCACTTGGTTGATAA
CACTGGTTATCTTCATCATTGGAATAAAAATACAGAGCAATATTGCTTGGATTGCTTTAG
GTTTCACTACACTTCTTACAATAATTTTATTATGTATACCGACTGAAAAGGAACCATCAC
ATATTACTCCTAAAATTGAGGAAATAGATTATACCATTATTTATAAAGACAGCATATTAG
TTTTTTTAATTCTGAGCACATTAGTAGGATTTGTTATATTTTTCATCACACATTGTACTG
AACCGGTCAGACCAAAGCCACTTAAAAGTTTTCATGACAATTAAACATGACTCCTCATTT
GTTTCTTAGAAAAGCAACAAAAGTACTTAGAATTTCTAGGAATATATTTACTACTAATAA
TTATAACAGGATAATTAATATTAAAGGAAATGATGAATTCTTGTCAAAAGTGATGAATTC
TGAAAATCCTGTTATAGTAAATTTTCATGCAGAATGGTGTGAACCATGCCATATTTTAAC
TCCGAAAATGAAAGAACTTATAGAACCTATGACCCATATTGATCTGGCTGTAGTGGATGT
TGAAGATCATCCAGAACTTGTTCACACATTTGAAGTTAAAGCTGTTCCAGCTGTGATAGC
AGTTCGAAATGGTTTAGTAGTAGATAAGTTTATTGGTTTAGTTGATGCCAATATGATAGA
GGATTTAGTAAATAAATTGGATCAGAAGTTATAATCTTCATTATAATATTAAGACCTTTA
TTAATTGTTTGTTTAAACAGTTTATTGTACATATGTTTTTTTCTttaattctattaagga
taaataaaaataatgttt
>i0_HQ_Rweevil|c1841/f4p0/598 isoform=c1841;full_length_coverage=4;non_full_length_coverage=0;isoform_length=598
gtttttttttttgttttggcaacgtgagcgtgttgtggtgtggtGTACGCGATACCGGAG
CGTCCGCTGGGGCCCCGTTCGGGGCTTCTTTGTTGTCCAGTCAGCCGCCTCCACTGCGAG
TCAGAGTCGTTCAAAATGGACCTGATCCTGGACATCAATTCGTGGCTCTATCCCATGGAA
CTAGGTGACAAATTTCGTTTAGTCCTGGCCACGACACTGCGCGAGGACGGATACCCGGAT
AGCGGCGACTGGAACCCGCAGGGCCTGGACACGGAGGGTTCCCGCGCCGACAGCTTCGAG
TACGTCATGTCCGGCAAGGTGTACCGTATCGAGGGCGACGAAGCAGCCATGGAACCATCT
AGTCGCCTTGCTGCCTATGTGTCGTTCGGAGGATTGCTGATGAGATTACAGGGTGACGCC
AACAACTTACACAGTTTCGAGGTGGACCAGCACATGTACCTGCTCATGAAAAAGATCTTC
ATGTGAAGCGTCCCGGGCGCCATCTTCCTTCTCTACTCGCGTGTTCATTAGATTCGTAAA
AGACAAATTTTTATATAAACGTTTGTAAATAAAATTCGACTGTTCCAATAAATAAAAC
>i0_HQ_Rweevil|c1843/f2p0/528 isoform=c1843;full_length_coverage=2;non_full_length_coverage=0;isoform_length=528
atctgaatccaatcaagcaaataattcagagagaccagattcagatccaatatcccaaga
aaatgCAAACATTAATGATAATCAAAATAACAATTCTATTCAAAATAGTTTGGAAGATGA
TATAGCTTCTGAAAATAATGATAGTGAAGAAGATGACAACACAGGTTCTAAAAACACTGA
TAGTGAAGAAAAAGATGATGTAGATAATAATAGTAACAATAGTGATGTAAAACAAAGTTC
TATTGATGATGATAGCATTGAAAATAGCCAAATATCTGAAGAATCTAGTGTGGAACAAAC
TAGTGCTGAAATTGATGAAGGAAGAAAAAAACTTGAAGAATATTTTAAGGAGAAATTCCA
AAAAAGGTGTCTATGGTATACATGCAATCAAAGCTGTAAACGATCAAGAAAACATGGTGG
[truncated: 74,605,234 more chars]
